# Supplementary material for: Exploring the genome of Lactobacillaceae spp. Sy-1 isolated from Heterotrigona itama honey
Source: PeerJ. 2022 Mar 23;10:e13053. doi: 10.7717/peerj.13053 (PMC8957270; doi:10.7717/peerj.13053)
Supplement: Supplemental Information 1 [file peerj-10-13053-s001.xlsx]

## Sheet: S1 ADH Domain
		>HZL42_07155 | HZL42_07155 | aldehyde dehydrogenase family protein | 95648:97024 Reverse
		MIDSVDLMINELVENGQTALDQMNTFNQLKVNQIVEAMVAAGIKNSQKLGIQAFEETKRGVANDKWDKNLFATGRIWSEIKDHSTVGIIDRDEQKHTITVAEPLGVLAGITPVTNPTLTTMFKAIIAMKTRNPIIFSFHPQAMKSSSEAARILRDAAVAAGAPKNAIQWIEKPSIAATNKLINHPGIASTLATGGPAMVKAAYSTGKPALGVGPGNGPLYIEASADQDQAVKDIVFSKTFDNGMICATENSLVIDDSIYNQFKKRLMNAGVYFVSKDDQPALASTMFNPETGGVNGPIPGQSAINIANQAGIKVPQDTKVLAAELDGVGREYPLSGEKLSPVVSVYRAHNHADAFKIADAILKYGGMGHTAAIRTNSDDVAIAFGLAMKACRILVNTPC…

## Sheet: S2 ANI
						ANI (%)
Acetilactobacillus jinshanensis HSLZ-75						66.94
Agrilactobacillus composti DSM 18527						65.34
Agrilactobacillus yilanensis 54-2						65.25
Amylolactobacillus amylophilus DSM 20533						65.2
Apilactobacillus apinorum Fhon13						69.01
Apilactobacillus kunkeei DSM 12361						69.21
Apilactobacillus micheneri Hlig3						69.33
Apilactobacillus ozensis DSM 23829						69.02
Apilactobacillus quenuiae HV 6 GCF						69.3
Apilactobacillus timberlakei HV 12						68.99
Bombilactobacillus mellifer Bin4						64.71
Bombilactobacillus mellis Hon2						64.89
Companilactobacillus musae 313						65.44
Companilactobacillus nuruki SYF10-1a						64.49
Convivina intestini DSM 28795						64.86
Dellaglioa algida DSM 15638						66.32
Fructilactobacillus florum DSM 22689						66.37
Fructilactobacillus fructivorans KCTC 3543						67.84
Fructilactobacillus lindneri DSM 20690						67.38
Fructilactobacillus sanfranciscensis DSM 20451						67.72
Fructobacillus durionis DSM 19113						65.23
Fructobacillus ficulneus JCM 12225						64.98
Furfurilactobacillus rossiae DSM 15814						66.11
Furfurilactobacillus siliginis DSM 22696						66.55
Holzapfelia floricola DSM 23037						65.46
Lacticaseibacillus daqingensis 143-4a						63.66
Lacticaseibacillus hegangensis 73-4						63.92
Lactiplantibacillus paraplantarum DSM 10667						66.79
Lactiplantibacillus pentosus DSM 20314						66.88
Lactobacillus acidophilus DSM 20079						65.69
Lactobacillus amylolyticus DSM 11664						64.91
Lapidilactobacillus gannanensis 143-1						65.71
Lapidilactobacillus mulanensis 143-6						65.15
Latilactobacillus curvatus DSM 20019						66.29
Latilactobacillus fuchuensis DSM 14340						65.86
Lentilactobacillus curieae CCTCC M 2011381						67.84
Lentilactobacillus kefiri NBRC 15888						67.84
Leuconostoc citreum NRIC 1776						64
Leuconostoc fallax ATCC 700006						64.72
Levilactobacillus angrenensis M1530-1						66.64
Levilactobacillus tangyuanensis 137-3						67.25
Ligilactobacillus ceti DSM 22408						66.46
Ligilactobacillus equi DSM 15833						66.2
Limosilactobacillus antri DSM 16041						66
Limosilactobacillus equigenerosi DSM 18793						65.98
Liquorilactobacillus hordei DSM 19519						65.7
Liquorilactobacillus mali KCTC 3596						65.62
Loigolactobacillus binensis 735-2						65.4
Loigolactobacillus rennini DSM 20253						65.63
Oenococcus kitaharae DSM 17330						63.88
Oenococcus oeni DSM 20252						63.96
Paralactobacillus selangorensis ATCC BAA-66						65.21
Paucilactobacillus hokkaidonensis JCM 18461						66.88
Paucilactobacillus kaifaensis 778-3						66.82
Pediococcus acidilactici DSM 20284						66.59
Pediococcus cellicola DSM 17757						66.34
Schleiferilactobacillus harbinensis DSM 16991						64.42
Schleiferilactobacillus perolens DSM 12744						64.82
Secundilactobacillus mixtipabuli IWT30						67.35
Secundilactobacillus pentosiphilus IWT25						66.93
Weissella bombi DSM 28794						64.87
Weissella cibaria JCM 12495						64.75

## Sheet:  S3 Genome information
Genomic information of bacteria used in the comparative genomic analyses collected in a EzBiocloud database
Isolates	Strain	Genome size (bp)	GC (%)	CDSs	Sources
Acetilactobacillus jinshanensis	HSLZ-75T	1616430	39.7	1552	Vinegar Pei
Apilactobacillus kunkeei	DSM 12361 = ATCC 700308= YH-15T	1515712	36.4	1353	Spoiled wine fermentation
Apilactobacillus micheneri	Hlig3T	1462173	30.7	1467	Adult Bee Gut: (host: Halictus ligatus)
Apilactobacillus timberlakei	HV_12T	1542971	30.5	1551	Adult Bee Gut (host: Augochlorella sp.)
Apilactobacillus ozensis	DSM 23829T	1479955	31.9	1437	Inula ciliaris var. glandulosa, a chrysanthemum
Apilactobacillus quenuiae	HV_6T	1575214	30.3	1534	Adult Bee Gut (host: Augochlorella sp.)
Apilactobacillus apinorum	Fhon13NT	1460240	33.8	1315	Host: Apis mellifera
Apilactobacillus nanyangensis	HN36-1T	1504698	36.7	1350	Honey Bee Gut (Apis mellifera)

## Sheet: S4 Carbohydrates metabolism
LAB	Sy-1	Acetilactobacillus jinshanensis	Apilactobacillus nanyangensis	Apilactobacillus kunkeei	Apilactobacillus apinorum	Apilactobacillus micheneri	Apilactobacillus quenuiae	Apilactobacillus timberlakei	Apilactobacillus ozensis
Strain		HSLZ-75(T)	HN36-1(T)	YH-15(T)	Fhon13(T)	Hlig3(T)	HV-6(T)	HV_12(T)	DSM 23839(T)
Carbohydrate Metabolism and transport
Glycolysis / Gluconeogenesis	11	11	12	12	10	11	11	11	12
Citrate cycle (TCA cycle)	2	1	2	2	1	2	2	2	1
Pentose phosphate pathway	14	11	12	12	12	14	14	14	13
Pentose and glucuronate interconversions	3	4	2	2	2	3	3	3	2
Fructose and mannose metabolism	2	3	2	2	2	2	2	2	2
Galactose metabolism	6	5	6	5	5	5	5	5	5
Starch and sucrose metabolism	9	6	6	6	7	6	6	6	6
Amino sugar and nucleotide sugar metabolism	14	14	14	13	13	13	13	13	13
Pyruvate metabolism	19	15	18	18	15	18	17	17	19
Glyoxylate and dicarboxylate metabolism	6	4	4	4	4	4	4	4	8
Propanoate metabolism	8	8	7	7	7	8	7	7	6
Butanoate metabolism	8	4	7	7	6	6	6	5	1
C5-Branched dibasic acid metabolism	5	0	2	2	2	1	1	1	1
Inositol phosphate metabolism	1	1	2	2	1	2	2	2	1
Phosphotransferase system (PTS)	2	2	1	1	1	2	2	2	1
Central carbohydrate metabolism
Glycolysis, core module involving three-carbon compounds
KO Numbers	Locus Tag	Gene	Enzyme
K00134	HZL42_06270		GAPDH, gapA	glyceraldehyde 3-phosphate dehydrogenase [EC:1.2.1.12]
K00873	HZL42_04115		PK, pyk	pyruvate kinase [EC:2.7.1.40]
K00927	HZL42_06265		PGK, pgk	phosphoglycerate kinase [EC:2.7.2.3]
K01689	HZL42_05920,HZL42_06255		ENO, eno	enolase [EC:4.2.1.11]
K01803	HZL42_01240,HZL42_06260		TPI, tpiA	triosephosphate isomerase (TIM) [EC:5.3.1.1]
K01834	HZL42_00315,HZL42_06595		PGAM, gpmA	2,3-bisphosphoglycerate-dependent phosphoglycerate mutase [EC:5.4.2.11]
Pentose phosphate pathway, oxidative phase, glucose 6P => ribulose 5P
KO Numbers	Locus Tag	Gene	Enzyme
K00033	HZL42_00795	PGD, gnd, gntZ	6-phosphogluconate dehydrogenase [EC:1.1.1.44 1.1.1.343]
K00036	HZL42_00790	G6PD, zwf	glucose-6-phosphate 1-dehydrogenase [EC:1.1.1.49 1.1.1.363]
K07404	HZL42_02445	pgl	6-phosphogluconolactonase [EC:3.1.1.31]
Pentose phosphate pathway, archaea, fructose 6P => ribose 5P
KO Numbers	Locus Tag	Gene	Enzyme
K01807	HZL42_06585	rpiA	ribose 5-phosphate isomerase A [EC:5.3.1.6]
K08093	HZL42_06065	hxlA	3-hexulose-6-phosphate synthase [EC:4.1.2.43]
K08094	HZL42_06060	hxlB	6-phospho-3-hexuloisomerase [EC:5.3.1.27]
PRPP biosynthesis, ribose 5P => PRPP
KO Numbers	Locus Tag	Gene	Enzyme
K00948	HZL42_00180	PRPS, prsA	ribose-phosphate pyrophosphokinase [EC:2.7.6.1]
Nucleotide sugar biosynthesis, glucose => UDP-glucose	Locus Tag	Gene	Enzyme
KO Numbers	HZL42_06320	UGP2, galU, galF	UTP--glucose-1-phosphate uridylyltransferase [EC:2.7.7.9]
K00963	HZL42_02045	pgm	phosphoglucomutase [EC:5.4.2.2]
K01835	HZL42_04770	glk	glucokinase [EC:2.7.1.2]
K25026
UDP-N-acetyl-D-glucosamine biosynthesis, prokaryotes, glucose => UDP-GlcNAc
KO Numbers	Locus Tag	Gene	Enzyme
K00820	HZL42_06175	glmS, GFPT	glutamine---fructose-6-phosphate transaminase (isomerizing) [EC:2.6.1.16]
K01810	HZL42_01400	GPI, pgi	glucose-6-phosphate isomerase [EC:5.3.1.9]
K03431	HZL42_06180	glmM	phosphoglucosamine mutase [EC:5.4.2.10]
K04042	HZL42_00185	glmU	bifunctional UDP-N-acetylglucosamine pyrophosphorylase / glucosamine-1-phosphate N-acetyltransferase [EC:2.7.7.23 2.3.1.157]
K25026	HZL42_04770	glk	glucokinase [EC:2.7.1.2]
Starch and sucrose metabolism
KO Numbers	Locus Tag	Gene	Enzyme
K00692	HZL42_00515	sacB	levansucrase [EC:2.4.1.10]
K00847	HZL42_01390,HZL42_01395,HZL42_07980	frk	fructokinase [EC:2.7.1.4]
K00963	HZL42_06320	UGP2, galU, galF	UTP--glucose-1-phosphate uridylyltransferase [EC:2.7.7.9]
K01182	HZL42_01805,HZL42_07715	IMA, malL	oligo-1,6-glucosidase [EC:3.2.1.10]
K01193	HZL42_00875	INV, sacA	beta-fructofuranosidase [EC:3.2.1.26]
K01212	HZL42_00510	levB/sacC	levanase [EC:3.2.1.65]
K01810	HZL42_01400	GPI, pgi	glucose-6-phosphate isomerase [EC:5.3.1.9]
K01835	HZL42_02045	pgm	phosphoglucomutase [EC:5.4.2.2]
K25026	HZL42_04770	glk	glucokinase [EC:2.7.1.2]
Phisphotransferase system	Gene	Locus Tag
Phosphocarrier protein	ptsH	HZL42_03260
EI	ptsP	HZL42_03265
Catabolite control protein A	ccpA	HZL42_05375
HPr kinase/phosphorylase, HPrKP	ptsK	HZL42_06335

## Sheet: S5 Cazymes
Gene ID	Carbohydrate-active enzyme (CAZy) family	Annotated Protein	Signal Peptide
HZL42_00295	GT2	Dolichol-phosphate mannosyltransferase (EC 2.4.1.83)	No
HZL42_02575	GT4	Poly(glycerol-phosphate) alpha-glucosyltransferase (EC 2.4.1.52)	No
HZL42_02580	GT4	Poly(glycerol-phosphate) alpha-glucosyltransferase (EC 2.4.1.52)	No
HZL42_06655	GT26	N-acetylmannosaminyltransferase (EC 2.4.1.187)	No
HZL42_03215	GT0	UDP-N-acetylglucosamine 2-epimerase	No
HZL42_03940	GT2	CDP-glycerol:glycerophosphate glycerophosphotransferase	No
HZL42_03210	GT2	Bactoprenol glucosyl transferase (EC 2.4.1.-)	No
HZL42_03270	GT4	1,2-diacylglycerol 3-glucosyltransferase (EC 2.4.1.337)	No
HZL42_03275	GT4	Glycosyltransferase LafB, responsible for the formation of Gal-Glc-DAG	No
HZL42_03485	GT28	Undecaprenyldiphospho-muramoylpentapeptide beta-N-acetylglucosaminyltransferase	No
HZL42_04405	GT51	Penicillin-binding protein/ Multimodular transpeptidase-transglycosylase (EC 2.4.1.129)	No
HZL42_05025	GT51	Chromosome replication initiation protein DnaD	No
HZL42_08435	GT2	Glycosyltransferase	No
HZL42_00595	GH73	N-acetylmuramoyl-L-alanine amidase	No
HZL42_00980	GH25	Hypothetical protein	No
HZL42_01745	GH25	Lysozyme	Yes
HZL42_06170	GH73	N-acetylmuramoyl-L-alanine amidase	Yes
HZL42_07675	GH91	Phage tail fiber protein	Yes
HZL42_08810	GH25	1,4-beta-N-acetylmuramidase	No
HZL42_00385	GH70	Glucosyltransferase GtfG	Yes
HZL42_00390	GH70	Glucosyltransferase GtfG	Yes
HZL42_00515	GH68	Levansucrase (EC 2.4.1.10)	No
HZL42_00875	GH32	fructan beta-(2,1)-fructosidase [EC:3.2.1.153]	No
HZL42_01805	GH13	oligo-1,6-glucosidase [EC:3.2.1.10]	No
HZL42_02005	GH70	Glucosyltransferase GtfG	Yes
HZL42_02285	GH3	beta-N-acetylhexosaminidase	Yes
HZL42_07715	GH13	alpha-glucosidase	No
HZL42_08385	GH25	Phage lysin	Yes
HZL42_07515	PL1	Pectate lyase	No
HZL42_07715	GH13	oligo-1,6-glucosidase [EC:3.2.1.10]
HZL42_00510	GH32	beta-fructofuranosidase [EC:3.2.1.26]

## Sheet: S6 Prophage region
gi|00000000|ref|| Lactobacillus sp. Sy-1 strain Sy_1, whole genome shotgun sequence. 1565139, gc%: 41.81%
Location		Locus Tag	CDS
976957..976969 N/A		TCAAATTTAAAAA	attL
976970..976981		TAATTTTGATAT	attL
986342..987229		HZL42_04125; phage(gi589893371)	PHAGE_Mycoba_32HC_NC_023602: integrase;
987259..987612 N/A		HZL42_04130	reductase
987605..988342		HZL42_04135	segregation/condensation protein A
988329..988862		HZL42_04140	SMC-Scp complex subunit ScpB
988865..989593		HZL42_04145	rRNA pseudouridine synthase
989850..990422		HZL42_04150	ECF transporter S component
990443..991486		HZL42_04155	helix-turn-helix domain-containing protein
991479..992930		HZL42_04160; phage(gi100082)	PHAGE_Acinet_vB_AbaM_ME3_NC_041884: deoxynucleoside kinase
992983..993546		holin; HZL42_04165; phage(gi100034)	PHAGE_Lactob_Iacchus_NC_048084
993570..994253		HZL42_04170	(d)CMP kinase
994322..995560		HZL42_04175	30S ribosomal protein S1
995578..995589		TAATTTTGATAT	attR
995665..996975		HZL42_04180	ribosome biogenesis GTPase Der
997015..997026		AAAATGATTGCA	attL
997172..997447		HZL42_04185; phage(gi48696914)	PHAGE_Burkho_BcepMu_NC_005882: gp04
997530..998789		HZL42_04190	tetratricopeptide repeat protein
complement(998793..999620)		HZL42_04195	phage integrase N-terminal SAM-like domain-containing protein
999775..1000983		HZL42_04200; phage(gi593777977)	PHAGE_Bacill_G_NC_023719: gp522;
1001006..1002904		HZL42_04205; phage(gi593777701)	PHAGE_Bacill_G_NC_023719: gp245
1002915..1003865		HZL42_04210; phage(gi985761245)	PHAGE_Staphy_SPbeta_like_NC_029119 thymidylate synthase
1003879..1003890 N/A		AAAATGATTGCA	attR
1003882..1004373 ;		HZL42_04215; phage(gi593777584)	PHAGE_Bacill_G_NC_023719: gp125
1004384..1004611		HZL42_04220	YozE family protein;
1004628..1005491		HZL42_04225	ribosome biogenesis GTPase YlqF
1005481..1006254		HZL42_04230	ribonuclease HII
1006297..1007175		HZL42_04235; phage(gi526118339)	PHAGE_Thermu_OH2_NC_021784: SMF family protein
1007256..1009361 ;		HZL42_04240	type I DNA topoisomerase
1009442..1010356 ;		HZL42_04245; phage(gi100052)	PHAGE_Bacill_vB_BtS_BMBtp14_NC_048640: tail fiber protein
1023905..1023917		TCAAATTTAAAAA	attR

## Sheet: S7 Genomic Island
Genomic Island present in Sy-1
Island start	Island end	Length	Method	Gene name	Gene ID	Locus	Gene start	Gene end	Strand	Product
1956051	1965181	9130	Predicted by at least one method			HZL42_06945	1956051	1957706	-1	hypothetical protein
1956051	1965181	9130	Predicted by at least one method			HZL42_06940	1957800	1958312	-1	hypothetical protein
1956051	1965181	9130	Predicted by at least one method			HZL42_06935	1958929	1960881	1	hypothetical protein
1956051	1965181	9130	Predicted by at least one method			HZL42_06930	1960865	1962601	1	hypothetical protein
1956051	1965181	9130	Predicted by at least one method			HZL42_06925	1962728	1963732	1	hypothetical protein
1956051	1965181	9130	Predicted by at least one method			HZL42_06920	1963732	1964553	1	hypothetical protein
1956051	1965181	9130	Predicted by at least one method			HZL42_06915	1964792	1965181	1	transposase

## Sheet: S8 Folic acid
		Concentration of Folic acid standard (mg/mL)	Area of Peak
		0.05	581.378
		0.1	1162.76
		0.2	2325.51
		0.4	4651.02
		0.6	6906.72
		0.8	9304.26
		1	12600
			KO Numbers	Locus Tag		Gene	Enzyme
			K00287	HZL42_04215		folA	dihydrofolate reductase [EC:1.5.1.3]
			K00796	HZL42_05085		folP	dihydropteroate synthase [EC:2.5.1.15]
			K00950	HZL42_05095		folK	2-amino-4-hydroxy-6-hydroxymethyldihydropteridine diphosphokinase [EC:2.7.6.3]
			K01633	HZL42_05100		folB	7,8-dihydroneopterin aldolase/epimerase/oxygenase [EC:4.1.2.25 5.1.99.8 1.13.11.81]
			K11754	HZL42_05090,HZL42_05565		folC	dihydrofolate synthase / folylpolyglutamate synthase [EC:6.3.2.12 6.3.2.17]
			K00950	HZL42_05095		folE	GTP cyclohydrolase IA [EC:3.5.4.16]
				HZL42_05080		folQ	NUDIX domain-containing protein
				HZL42_08095		pabA	para-aminobenzoate synthetase component II [EC:2.6.1.85]
				HZL42_08100		pabB	anthranilate synthase component I family protein

## Sheet: S9 Riboflavin
			Concentration	Peak Area
			mg/L
			1	5.4941
			5	30.2355
			10	53.471
			20	90.942
			40	172.884
			60	253.826
			80	335.768
			100	420.717
				KO Numbers	Locus Tag		Gene	Enzyme
				K00793	HZL42_06020		ribE	riboflavin synthase [EC:2.5.1.9]
				K00794	HZL42_06010		ribH	6,7-dimethyl-8-ribityllumazine synthase [EC:2.5.1.78]
				K11752	HZL42_06025		ribD	diaminohydroxyphosphoribosylaminopyrimidine deaminase / 5-amino-6-(5-phosphoribosylamino)uracil reductase [EC:3.5.4.26 1.1.1.193]
				K11753	HZL42_03900		ribF	iboflavin kinase / FMN adenylyltransferase [EC:2.7.1.26 2.7.7.2]
				K14652	HZL42_06015		ribBA	3,4-dihydroxy 2-butanone 4-phosphate synthase / GTP cyclohydrolase II [EC:4.1.99.12 3.5.4.25]
				K21064	HZL42_04455		ycsE, yitU, ywtE	5-amino-6-(5-phospho-D-ribitylamino)uracil phosphatase [EC:3.1.3.104]

## Sheet: S10 Heavy-metal and resistance 
Locus tag	Enzymes/Protein
HZL42_08455	cadmium resistance transporter
HZL42_08715	copper-translocating P-type ATPase
HZL42_08715	copper-translocating P-type ATPase
HZL42_00800	multicopper oxidase domain-containing protein
HZL42_01575	CopY/TcrY family copper transport repressor
HZL42_00930	metal ABC transporter ATP-binding protein
HZL42_00935; HZL42_00990	metal ABC transporter permease
HZL42_00940	metal ABC transporter substrate-binding protein
HZL42_08455	cadmium resistance transporter
HZL42_01000	zinc ABC transporter substrate-binding protein
HZL42_02615	biphenyl-2,3-diol 1,2-dioxygenase III-related protein
HZL42_00285	multidrug efflux MFS transporter
HZL42_01420	multidrug efflux MFS transporter
HZL42_01915	multidrug efflux MFS transporter
HZL42_02305	multidrug efflux MFS transporter
HZL42_00095	type II toxin-antitoxin system PemK/MazF family toxin
HZL42_01080	toxin-antitoxin system HicB family antitoxin
HZL42_08150	type II toxin-antitoxin system YoeB family toxin
HZL42_08155	type II toxin-antitoxin system Phd/YefM family antitoxin
HZL42_08220	type II toxin-antitoxin system Phd/YefM family antitoxin
