# Supplementary material for: Exploring the genome of Lactobacillaceae spp. Sy-1 isolated from Heterotrigona itama honey
Source: PeerJ. 2022 Mar 23;10:e13053. doi: 10.7717/peerj.13053 (PMC8957270; doi:10.7717/peerj.13053)
Supplement: Supplemental Information 2 [file peerj-10-13053-s002.fna]

>contig_1_pilon_1 # 2774 # 2992 # -1 # ID=1_1;partial=00;start_type=ATG;rbs_motif=GGAG/GAGG;rbs_spacer=5-10bp;gc_cont=0.420
ATGGGGAAACCCAATAAACTTTATCGTTTATTATTCAATGACGAATTCATACTCATTGAAAGGCAGACGT
GGGGAACTGAAACATCTAAGTACCCACAGGAAGAGAAAGAAAATTCGATTCCCTCAGTAGCGGCGAGCGA
ACGGGGAACAGCCCAAACCATTGAGTTTACTCAGTGGGGTTGTAGGACTGAACATTTGAGTTACCAAAGA
ATTAGATAG
>contig_1_pilon_2 # 5279 # 6784 # -1 # ID=1_2;partial=00;start_type=GTG;rbs_motif=GGAGG;rbs_spacer=5-10bp;gc_cont=0.397
GTGGCAAAAGAAATGAATGATCAAATGCGCGTTCGTCTTGATAAGATGAATGAGCTTCGCCAAGAAGGAA
TCGATCCTTTTGGTCATGCGTTCAAAAGAACTTACTTAGCAAAACAACTACATGCTGAGTTTAATGATTT
GGATAAGGAAGCAATTGAAGATCTAGGTAAAAAGGCCATTATTGCTGGACGAATGGTTGCTAAACGAGGT
AAGGGTAAGGTTGGATTTGCGGACATCATGGATCGAACTGGCCGAATTCAAATTTACGTTCGGAAAGATG
TTGTGGGAGAAGAAAATTACCACATTTTTAAGCGTTCTGATATTGGTGATCACCTCGGAGTTGAAGGAGA
CATCATTAAGACCGATATGGGTGAATTGACCATTCGGGCTACGCACATTACCTTCTTATCAAAGGCATTG
CGGCCACTACCAGATAAATTTCATGGTCTACAAAACAAGGAACAAAAGTATCGTCAACGCTACCTTGATT
TAATTTCTAATCCGGAAAGTTTCGATCGTTTCCAAAAGCGGACGAAGATTATTTCTGCAATTAGAAGTTA
TTTGAATAATGAAATGGATTGTACTGAAGTGGAAACGCCAGTGCTTCATAATCAAGCTGGTGGGGCTAGT
GCACGGCCATTTATTACCCACCATAATGCTTTGAATATCGATCTATACCTCAGAATTGCGCTTGAACTAC
CATTGAAGCGGTTAATTGTAGGTGGAATGGAACGGGTTTATGAAATTGGCCGGGTCTTTAGAAATGAAGG
AATGGACCAAGACCATAATCCAGAATTTACGGAATTGGAATCATACATTGCATACTTTGATTTCAAGGAT
GTTATGGATGAAACTGAGGGAATCTTTAAAGCAGCTGCCAATGCGGTTACTGATGATGGAAAGGTTACCT
ATGAGGGTGAAGAAATTGACTTTAGTAAGCCTTTTGCTCGTAAGCACATGGTCGATGCAATTAAGGAAGT
TACTGGAGTTGACTTTTGGAAAGAAATGACCATTGATGAAGCCCGTAAGATTGCTGATGACCATGATGTT
CAATACGAACCATATTGGAAGGTTGGCCACATTATTAATGCGTTCTTCGAGAAATTTGTTGAAGATACGA
TTAAACAACCAACGTTTATTTATGGGCATCCAGTAGAAATTTCACCTTTGGCTAAGAAAAATGCAGAAGA
TCCACGTTTTACTGATCGGTTCGAACTTTACATTTCAGGAACTGAGTATGGGAATGCATTTACTGAACTT
AATGACCCAATCGATCAAAGAGAACGTTTCGAAGCGCAAGCAGCTGAAAAAGATGCTGGTAATGACGAAG
CTCAAGGAATTGATGAAGACTTTATTGAAGCCTTATCATATGGAATGCCACCTACTGGTGGGCTTGGAAT
TGGAATTGATCGGTTAGTAATGCTATTAACCGATGCAGAATCAATTCGGGATGTTATTTTATTCCCAACC
ATGCGTCCAGAAGATAATTCACAACCAGAAGAATAG
>contig_1_pilon_3 # 6888 # 7892 # -1 # ID=1_3;partial=00;start_type=ATG;rbs_motif=AGGAG;rbs_spacer=5-10bp;gc_cont=0.418
ATGAAAAACGATAGTTGGAAAATTGGTAACATTGAAATTCCTAACCGCGTAGTTGTGGCACCAATGGCTG
GGGTTACAAACTCTGCCTTTAGAATTATTTGTAAGAAGTTTGGGGCTGGCCTGGTGGTCTGTGAAATGAT
TTCAGACCGGGGGTTAATGTACCGTAATAAAAAGACAATGACGATGATTGGGGTTAATCCTGAAGAACAT
CCAATGAGTATTCAAATTTTTGGTGGTAGTAAGGAAACGTTAGTTCAAGCTGCTCAATTTATTGATCAAC
AAACTGATGCCGATATTATTGATATCAACATGGGTTGTCCAGTTAATAAGGTAATTAGAACTGATGCTGG
TTCCAAGTGGCTCTTAGACCCAGACAAGATTTATGAAATGGCTAAGGCGGTCACTAGTGCCGTTGAAAAA
CCAGTTACCCTGAAAATGCGGACTGGTTGGGATAACGACCATCTATATGCGGTTGAAAATGCCTTAGCTG
CACAAGAAGCTGGTATTTCAGCACTTGCCATGCATGGACGGACTCGTGCTCAAATGTACCAAGGACACTC
CAATTGGGAAATTTTACATGAAGTTGCTAACCATATCTCAATTCCATTCATGGGAAATGGTGACGTAAGA
ACCCCTCAAGAAGCAAAACAAATGCTAGAAGAAGTGGGTGCAGACGCAGTAATGATGGGAAGAGCTGTTG
AAGGAAATCCATGGATTTTGAAGCAAACGACCCACTATCTTGATACTGGTGAATTACTTCCTGAACCTAG
CGTTGAAGAAAAGATCTTAACTGCTAAGGAACATCTTCACCGGCTCGTTGAATTAAAGGGTGATAACGTT
GCCCCACGTGAATTCAGAGGCCAAGCTGCATACTACCTAAAGGGAATCTCCCACTCGGCAAGAGCTAGAG
CTGCTTTAAATAATGCCAATACCGAAGCTGAAATGAACGAGATTTTTGATAAGTTCATTGAAAAGCAAGC
TAAACGGACCGCTAGAATGGCTTAA
>contig_1_pilon_4 # 7903 # 8841 # -1 # ID=1_4;partial=00;start_type=ATG;rbs_motif=AGGA/GGAG/GAGG;rbs_spacer=11-12bp;gc_cont=0.410
ATGCAAAAAGATCATTTAGTTAAAAGTATTACTAAGGATGGAATGTTTAGAGCCTATGCGATTGATGCAA
CGGGTGTGGTAGCTGAAGCCCAAAAACGGCAGGATACTTGGAGTGCATCTTCGGCTGCATTGGGTCGGAC
ATTGGTAGGAAGCTTGTTGCTTTCTGCTTCAGTTTTAAAGGGAAAAGAAACCATGACCGTTCAAATTAAT
GGTGGTGGTCCAGTTGGAACCATCATGGTTGATGCAGATGCGAAGGGCCATGTTAAAGGGTATGTTCAAA
ATCCACACGTCCATCTCCCACTCAATAAAGTTCATAAAATTGATGTTGGGAAAGCCGTTGGAATCAATGG
TTTTATGCAGGTAATGAAAAGTATGGGTGGTGACGAACCTTACTCCAGTAGTGTCCCATTAGCTTCTGGT
GAGATTGGTGATGATTTTACTTATTACCTAGCCCAATCAGAACAAATCCCATCTGCCGTTGGGGTCTCCG
TTTTTGTGAATGATGATAACTCCATTAAGGTTGCTGGGGGGTATTTAATTCAGACCCTTCCAGACGCTGA
CGATAAAGCAATCGACCGACTTGAAAAGCGATTGAAGGAAATTCCAATGGTTTCAGAACTACTGTTATCC
GAACAAACGCCGTTGGATATTTTGAACCTCATTTTTGGTGAAGATAACTTAGATATTTTAACTGATACCC
CGGTAGAATTTACTTGTAGTTGTTCTAAGAAGCAGTTTGCCAAATCATTGTCCCGGGTTAACCCTGCGGA
AATTAAAAAGATTATTGATGAAGACCATGGTGCAGAATTAGTTTGCCATTTTTGTGGAGCTCGTTATAAT
TATGATGAAGAAGAACTAAAGTCCATTTTAGCCGTAAGTGAAAAGCGGGCTGAATTGGATGCTGAAAATG
GTGATTCAAACCAGGAACCAAAAGAATAA
>contig_1_pilon_5 # 8931 # 10997 # -1 # ID=1_5;partial=00;start_type=ATG;rbs_motif=AGGAGG;rbs_spacer=5-10bp;gc_cont=0.427
ATGAAAAACAATAAAAATGGACTATTCCGAAGTAGTCTGTTCTATATTGTTATTGCCATGTTGTTGATTG
GGGTTTTATACTTCGTTAGTGGCAATGGCAATAGCGGCCAGACTCAACAAATCCAATCGAGTCAATTCAT
AACTTCATTAAAATCAGATAAAGTTAAGAACTTCTCAATTCAGCCTTCTGGTGGTGTGTATAAAATTACT
GGTGAATACCGAAGCGCACAATCCGCAAGTAATTCTAACCAAAGCACGTTCACCCTTGGAGCAGCTAAGA
GTACCAAGGTTACTAACTTTTCTACGACTATTTTAAAGAATAATGCTTCTGTTTCAGAGGTAAATAAAGC
AGCAAGCCAATCTGGAACGAAGATGAATGTAAAACCAGCTGAATCAAATAGCATCTGGTTAAACTTGATT
GTTTATATTTTACCGATGATTCTATTGGTATTTTTCTTCTATATGATGATGAACCAAGCCGGCCGTGGTG
GCGGAAATGGTATCATGAAATTCAGCAAGAGTAAGGCAAAGCCTACTGACAGTAAGGAAAACAAAGTTCG
TTTTTCAGACGTTGCTGGTGAAGAGGAAGAAAAGCAAGAATTAGTAGAAGTGGTTGAATTTTTGAAGAAT
CCGAAGAAGTACTCTTCTTTAGGTGCTAAAATTCCCCATGGGGTCCTTTTAGAAGGACCTCCTGGAACTG
GGAAAACCTTACTTGCTAAGGCGGTTGCTGGGGAAGCTAACGTTCCTTTCTACTCAATTTCTGGATCTGA
TTTTGTTGAAATGTTCGTTGGGGTTGGTGCTAGTCGGGTTCGTGACTTATTCGAACAGGCTAAGAAATCA
GCACCTGCGATTATCTTTATTGATGAAATTGATGCCGTTGGTCGAAAGCGTGGTTCTGGGACCGGTGGTG
GTCACGACGAACGTGAACAAACCTTGAACCAGTTACTGGTTGAAATGGACGGTTTTAGTGGTAACGAAGG
AGTAATCGTGATTGCTGCTACTAACCGTGCTGACGTCTTAGATAACGCCTTAACTAGACCGGGTCGTTTT
GACCGGAAGGTATTAGTTGGTCGTCCTGACGTTAAGGGTCGTGAAGCCATCTTAAAGGTGCATGCTAAGG
GCAAACCATTAGCAGATAATATCGACCTTCATGAAATCGCCAAGCAAACCCCTGGGTTTGTTGGTGCTGA
TTTAGCTAACTTATTGAACGAAGCTGCTTTACTAGCTGCGCGTCGCGATAAGAAGTTAATTGGACCTGAA
GAATTGGACGAAGCTGAGGACCGGGTAATTGCTGGGCCTGCTAAGAAGGACCGGGTTGTAAACCAACAAG
AACAAAAGACGGTTGCCTACCATGAAGCAGGACACACCATCGTCGGGTTGGTATTAAACGATGCCCGAGT
AGTGCACAAGGTTACCATTGTTCCGCGGGGTCGAGCTGGTGGTTATGCTATTATGCTTCCTAAGGAAGAT
CAACAACTCCTTTCGAAGAAGAACGCAATGGAACAAATTGCTGGTTTGATGGGTGGTCGAACCGCTGAAG
AAATCATCTTCAACTCTCAATCATCCGGAGCTTCTAATGATTTTGAACAGGCTACTAACATTGCACGGGC
AATGGTTACTCAGTATGGAATGAGTGCTAAATTGGGGATGGTTCAATTAGAGAACCCGAACCAAGAAGCC
TATGCACAACCACGGTACTCTGATGAAACTGCTGCCTTGATTGATTCTGAAGTTCGTCGGATTACAAACG
AAGGACACGAAACTGCCAAGCAGATTATTGAAGCTCATCGTGAACAACACAAGGTAATTGCAGAAGCATT
ACTTAAGTATGAAACGCTTGACGAAAAGCAAATTATTAGTCTTTATAAGACTGGTAAGATGCCAACTGAA
GATAGCGAATACCCTAGCGAAGCTGCTTCCTTTGAAGAAACGAAGCAAGAATTAGCTAAGCAGGAACAAG
CAAAGGATCGTTCATTTGAATCCGAAGCCGAAAAACAGGTAAAGCAAGACGATGCCGACCATGACCAGGA
TGTAAACGACAGCCGAAACCATGGTGATAAAGATTAA
>contig_1_pilon_6 # 11104 # 11646 # -1 # ID=1_6;partial=00;start_type=ATG;rbs_motif=AGGAG;rbs_spacer=5-10bp;gc_cont=0.411
ATGAATAACGACATATTGAAAACGGTGTGTGATCAAGAGCACATTCGACAGGTTTGTAAGCGATTAGGTG
ATCAGATTACAAAGGATTATCAAGGGAAAGAACCGCTAGTAGTTGGAGTATTGAACGGAGCCATCTTCTT
TATGACCGACGTCGTTCGCTACATGGACTTGTACTTATCAATCGATTTTATCGATGTGTCTAGTTATAAT
GGGGGCACTAAGTCTTCTGGAAAGGTAGAATTGATTAAGGATTTAGACAGTGATGTTAAGGATCGCGACG
TGATTATCGTTGAAGACATCATTGAAACCGGGCGGACACTTAAATATGTTCAAGACCTACTAAAAAATAG
GGGCGCTAAGTCAATTAAGATGTGTACATTGGTGGACAAGCCAGAGGCACGGGTAGTTGAATTACCAGTT
GATTACGTTGGAATTGACGTCCCAAATGAATTTTTAGTGGGGTACGGACTGGACTACCAAGGAAAGTATC
GTAACTTACCTTACATTGGTGTCTTGAAGCCTGAGGTTTACCAAAACAAATGA
>contig_1_pilon_7 # 11643 # 13031 # -1 # ID=1_7;partial=00;start_type=ATG;rbs_motif=AGxAGG/AGGxGG;rbs_spacer=5-10bp;gc_cont=0.404
ATGAAACTATCGTTAAGAAAGCAATTCGCACGGACGGTTAAGCAGAATCATTGGTGGCACTCTGGTCAAG
CGGTTGTAGTAGCAGTTTCAACTGGCGTGGATTCAATGGTCCTGCTTGATTTACTTCAGCACTTGCGAAT
TGATGTGCCTAAAATTATCGTGGCTCATTTTAATCACGGACTAAGGACGGCTAGTAAGGTAGAACAAGAA
TATATTACTGATTATTGTAAAACGCATGGAATTCAATTAGCAGTTGATAACTGGCCTGCTGAACTCCACC
CGGATGCAGGGGTTGAATCGGCTGCCCGTAAAGTTCGCTATGCTTTTTTCAAACGGGTAATGCAAGCAAA
TGATGCGAAATTTCTGATTACTGCACACCATCAAAATGATCAAGCGGAAACCGTTTTAATGAAGTTAATT
CGGGGTGGCAATTTAGAACAACTCCGGGCAATTAGGGTGAAACGGCCGTTCGGAAATGGCTTTTTAGTGC
GGCCCCTTCTTCAATTTTCTAAGGCGACCTTGATTCAATATGCCCAGGAAGCGGGCATTAAGTGGTACGA
AGACGCCACTAACCATGATGACGTTGTTGAACGGAATCGAATTCGACACCAAATCCTACCGCTAATGGAG
CGTGAAAACCCACAGGTTATCAATAACATAACCAATTTTGCAACGCAGTTATCGAATTTAATCGATGCTA
ATCAATATATGATCCAGCAGCTGTTGGAACGAATGAAAACCGCCAATGGATACCAACTCATCTCATTTTT
AGAATTACCAATGGCAATCCAGAATCAACTATTAAAAGGAATCGGGCTGCAATTGTCACAGCAACCAGTG
CTAACCGATAAGCAAATTAAAATGGTTAGCAAGATTTTAAATAACGCTCAGAAACCACAGGGCCGATTTA
CAATTGGTGCACACTTGATGCTTGTAAAAGCATATGATGAATTCAAACTAGAATTTAGTAAAAATGTTAA
GAAAAATGCAATCAAAATTAATCGAATTATGGTAAGATTAAACCATTGGTATCGGATTGATAGTGGAGTA
ACAATTGGCGTGTTCGAACGCCAAAAAGCCCCTAAAATAACTGATGGCCGCACTACCGATTTTAAACTAG
GCGTAGCTTGTTTGCCATTGGTAATTAGACCCTGGCAGTCTACGGATCGAATTACTTTAAAGTCAGGTGG
TCATCAGAAAGTTAAACGGATTTTAATTGATCAAAAAGTGGCTAGTGCCGATCGTAAAAAAGCATTAGTT
CTAGTTGACCAACAAAATCGGGTGATTTCGTTATTGGGATATAAAGATTCTACTTTTCCCATTGAAAATA
GTGGGGGAATGTCACTTCAGCTATTGGTCTGGACTGAATTTGAGAGGAGAATTCCATGA
>contig_1_pilon_8 # 13105 # 13614 # -1 # ID=1_8;partial=00;start_type=ATG;rbs_motif=AGGAGG;rbs_spacer=11-12bp;gc_cont=0.380
ATGGCAATTGAAGTTGGAGCAAAAATTCCCGGTAAAGTTTCTGGAATTACTAATTTTGGGGCTTTCGTAG
ATTTAGGTGATCATAAGACTGGTTTAGTACACATTAGTGAAGTTTCTGATGGTTTTATTAAGGATATTCA
CGATGTACTTAAGGTCGGTGACCAGGTAAATGTTAAGGTCTTAAAAGTTGGCGATGATGGAAAGATTGCT
CTTTCTATGAAACAAGCAAATGACGAACACAGTCACACTGGTGACAAAAATAATAGTCATAACCGTCCGC
ATAACGAACACCATGGCAGTTCAGAACATAAAAACTTCCATGGCCATGGTGGAAATAATAACCACTTTAA
TAACCACCGTAGTGAAGGTGCCGCTAATCATAATAATACTAAGTCAGAAAACTTCGATGATATGATGTCT
AAATTTCTGAAACAAAGTGATAGTCGCTTAGCAACAATTAAAAAGAATACCGAAGGAAAACGTGGTGGTC
GTGGTGGCCGGCGCAGTTAA
>contig_1_pilon_9 # 13698 # 14081 # -1 # ID=1_9;partial=00;start_type=ATG;rbs_motif=GGxGG;rbs_spacer=5-10bp;gc_cont=0.339
ATGAAAAATAGTAATATTAAATGGTTGAATAATGCCTATACCAAGCGCCATTATCGTAAAATTAAGTGGT
CGTTTATGAATAAACCGAAGTTTAGAAGAGTTAGCTTAGCGACGGCTTTATTTTTGTTATTTTCAATTCC
GTTATTTATTGGAATTGCTAAGGCTAGCTCGCAAACTACTGAAATTCAGCGCCAAACTAAGGTTAGTAAG
CAAACCTTAGCTGAGGCTAAGGCCCATAATCAAGAGTTGAAGTTAAATGTTAAGCAACTTAATAATACTG
AATACGTTGAACAATTAATTCGTGATAAGTACTACTACACTAAGAACGGTGAAACCGTATATAGCCTACC
TAATGACGTGGCTAAAGATGTTACACAAAATTAA
>contig_1_pilon_10 # 14166 # 14444 # -1 # ID=1_10;partial=00;start_type=ATG;rbs_motif=AGxAGG/AGGxGG;rbs_spacer=11-12bp;gc_cont=0.355
ATGAGATTAGATAAATTTTTAAAAATTTCACGAATTATTAAAAGAAGAACGGTTGCGAAGAGCATTTCGG
ACCAGGGCCGAATTGAAATTAACGGCCGGGTGGCTAAATCTTCAACTAACGTCAGTCCACGTGATCAACT
AGTGATTAAATTTGGAAATAAAACCCTGACGATTGAGGTAGTTCAATTAGCTGATACCACCAAAAAGGCT
GATGCTGACAAAATGTATAAGGTTTTGAGCGAAGATTATGAGCATGATTATAAAAATGAACAGTTTTAA
>contig_1_pilon_11 # 14449 # 16029 # -1 # ID=1_11;partial=00;start_type=ATG;rbs_motif=GGAG/GAGG;rbs_spacer=5-10bp;gc_cont=0.441
ATGAAGAATAACTCACAAATCCAGACCGTGATGAGCGGGGCAGGGATTTTAACGCTATCTTCATTAATTG
CAAAGGCGCTGAGTGCCGCTTATCGGATTCCGTTACAAAATTTAGTTGGCAACATTGGTTTTTACATCTA
CCAACAGGTGTACCCAATTTATGGAATTGGGATGACTTTTGCGCTATCAGGACTACCGGTTTTAATTTCA
AAATTAGTTGCAGAGGAACCTGATTTAGAACATCGGATTGGATTAGTAAAGCGAATTAACGTACTCTTGG
GAATCACGGCGTTACTGATTTTCGGAGGCCTGCAATTTGGCGCACCGTTAATCGCCTGGCAGATGGGTGA
TATTAACCTGGTCCCAGTCATTAGAGCAGTAAGTTGGATGTTTCTATTAATGCCGTTTTTATCAACCAGC
CGGGGCTTTTTTCAAGGAACCCTTAACATGGTGCCCACCGCAATTTCTCAGGTAGTGGAGCAGATCGTTC
GAATTTCAATCATTATCATGGTAGCGATATTAGCGCACCGTAATCACTGGGATTTATACCTAATGGGCCG
CAATGCAATGCTATCATCACCAATCGGAGCGTTGTTTTCGAGCCTGGTGTTAATCGTTTTTTGCGTGCCA
TTGTTTCGCCGTCGGGGGGTGCGGCCCCAGATTTCTAACTGGCAGCTTACCAAGAAGCTGTTTAAGGAAG
GCGGAACGATTTGCTTACTATCGGCATTAATGATCATGATGCAGTTAGTGGACTCATTCACAATTAGAAA
GGGCCTCTTAGTTTCTGGGTTGGATGGTTTAATGTCCCAAGACGTTAAGGGAGTTTACGATCGGGCTCAG
CCACTAGTTCAAGTTGGCCTAGTAATTGGGACCTCGTTTGCTTCAGCTGCGTTGCCTTCGCTAGCAAAAT
CAATTCAAGATCGTCAGAAAACGGCTTTTCGTTCCACAGCCCAGTTGATGGTAAAAAGTAGCTTAGTAAT
TACGGTTTTAATGACCGTTGGAATGATGACTCTAATGCCTTCAATCAACCTCATTTTATTTGGGAGTACC
GAGGGCAGCTTAACCCTGGCAGTGTATTGTTTTAGCATTGTTGTAGTAACGCTAATTACCACCGATAACA
GTATTCTCCAGGGAATGGGGAACTTTAAAGTTGGTTTTTACGCGGTGGTTACTAGCGTGATTATTAAGGC
GTTGATTACCGAAGCCCTAGTGGGCCAGATTGGAATTCTAGGTGGTAGTATTTCCACGGTGATTGCATTA
ATGGGTGGCTTACTGGTTAACGAAGTGGGAGTCCGCCGATTAATTAGGAGCAACCCGTATTCAATTGAAT
TACTGCTTAAGTTAACGGTAGCGACCGGATTAATGGTAATGGTGGTAATTTTAATTCAAACTGGGCTAAT
GGCGTTGCTGCCCCCCCGGCCGGGAAGGCTTTTAACCCTTTTGATGGTCATTTTAGCCACTACTAGTGGT
GGGGTGACCGCAATGATTGCCGTTTTAAAATTAAAAATGTTTGATGATAACGAGTTACTTAGCCTGCCAA
TCGTAAACCGGCTGGTAAGGATTCATAAAGAAGGGAATTAA
>contig_1_pilon_12 # 16019 # 19540 # -1 # ID=1_12;partial=00;start_type=ATG;rbs_motif=AGGA;rbs_spacer=5-10bp;gc_cont=0.443
ATGAAATTAAGTCAGTTTTTTACTTCAATTCCGCAATTTAAAACAATTACTGACAATTTAAAACCGGCGA
CCCGCCAGCTAATCACTGGGATGTCTAGTTCGGCAAAGACCCTCTTGATCTCAATATTAATGAAGCAAGT
TAACCGCCCGATTTTATTAGTGGTCGATAATTTACACCACATGACCCAGGTGGCTGATGACTTTACTAAC
TTACTATCACAGGATCAGGTATTTGAATTTCCAGCGGAGGAGCTAATCGCTGCGGAAGCGGCAACTAGTT
CACCGCAGTATCGCTCCCAACGGGTAAGAGCCCTCCACGCTTTACAGACTAATATGCCAGCTATAATTGT
CACTTCAATGTCTGGGGTCCGCCGGATGTTACCCACGCCGGGAGACTTTAATGCTAACCAGTTTGAAATT
AAGGTTGGTGCGGACGTTGATGCTGACTTAAGGACTAAGCTATTCCGACTGGGGTATCGGAAAGTCCGGT
TAGTTGCTGCTCCCGGGGAATTTGCGATTCGGGGCTCAATTGTTGATATTTATCCCTTAAATTCAGAATA
TCCAATTCGAATTGATTTATTTGATACCGAAGTTGACTCACTTCGGTATTTTGACGTATCAACGCAAAGT
AGCATCGAAAACCTTGAAAGTTTCAAGGTCTTACCAGCAACCGACTTTATTTTGAATGCAGATCAGCTAA
AGAACGGGCCCCAAAAGTTACAGACCCACTTGAACCGGTCTACTGGTCAAATCAAGGACAGTAAGACTGC
TGAAGCGATGAAGGATTACCTCCAACCGATCATTGATGAATTTAAGACCGGGGTCATTGATAATCAATTA
ATTTTATTTGCTAACTATCTGTTTGATAGCGATACATCCATTTTTGATTACGTACCAGCGGATGGGCTAA
TTATTTGCGATGACTATAACCGCCTATTAGAATCTGAACAGGAATTAATTGGGGATGAACAACAGTGGGC
AGCTGATAAATTGTTGAACGGTGAAATTTTTAGTGACCAAAAATTTGGTCATGATTTTAAACGAACCTTC
AAAGCTGCTAATCAAGCTGAACTCATGTTCGCGCGGTTCCAAAGGGGATTGAATGGACTAAGATTAACCA
ATTTAGTCGACATTAAAGTTCAGCCCATGCAAAAGTTTTACGGCCAAATTCCGTTGCTCAAGACTGAAAT
GAACCGGTGGCTGAAGCAAAACGAAACCGTCGTTATTATGGTCAGGGACAAGGCCCAGATGGAAAAGTTA
GCAGGTACGCTGACTGATTTTGAAATTAATGCTACCCAGACCGATTGGGATCACATTATCAAACACCGGG
TTCAGTTGATTCCAGAACGATTGAACAACGGCTTTGAGTTGCCATTTGCGAACTTGGCATTAATCACCGA
GGCTGAAATGTTCAACCACGTTACCAAGCGACGCGCCCGGCGACAGACCTTTTCCAATGCGGAACGAATT
AAGAGCTACGTTGATTTAAAGCCGGGGGACTACGTTGTCCACGTTAACCACGGAATTGGTCGCTATGAGG
GAATGAAGACCATGGAAGTCGATGGGAAGCATCAAGACTACATGACCATTACCTACCGCGATAACGCCCA
GTTATTTATTCCAGTGACCCAATTAAACCTAATTCAAAAGTACGTTTCATCTGAGGATCGGCACCCCCGG
ATCAATAAACTAGGGGGAACGGAATGGGCTAAGACTAAGAGTAAGGTTGCCAGCAAAATTGAGGATATTG
CTGAGGATTTGATTGCGTTATACGCTAAGCGATCAACCGAAACTGGATTTGCCTTTCCACCGGATGATGT
TTATCAAGAACAGTTTGACGATGCATTCCCGTATCCAGAAACGCCGGATCAAATTAAAAGTATTGATGAA
ATCAAAGCGGATATGGAAAAACCGCACCCAATGGACCGGCTATTGGTCGGGGATGTGGGGTATGGGAAAA
CGGAAGTGGCTTTAAGGGCGGCTTTTAAGGCGATTGAAGCTGGTAAACAGGTGGCGTTTTTAGTGCCAAC
CACCGTATTAGCCCACCAGCACTACGAAACGATTCTGAAGCGGTTTGATGGTTTTCCTGTGGAGGCAGCG
GTGCTTTCTCGGTTTAGAACCCCCAAACAAATTAAGGAAACCATTAGTGGCTTGGAAGATGGCGCGATTG
ATATCGTGGTTGGAACCCACCGGCTGCTATCTAAGGATGTTCATTTTAAGGATTTAGGACTACTAATTGT
TGACGAAGAGCAACGATTTGGCGTCAAGCACAAGGAACGCATTAAGAGCTTGCGGGCTTCCGTTGATGTT
TTGACCTTAACTGCCACCCCAATTCCTAGAACCCTGAATATGTCGATGATGGGGGTGCGGGACCTTTCAG
TAATTGAGACGCCGCCCACTAATCGCTACCCAATTCAAACCTACGTGTTAGAAGAGAATGCCGGAACGAT
TAAGGATGGGATTCATCGGGAGATGGACCGCGGAGGTCAGGTGTTCTACCTTCATAATCGGGTCGAAGAT
ATTGAAAAGACGGTTGGGATGCTGCAACAGTTGGTTCCAGATGCCGCAATTGGCTACATTCACGGTAAGA
TGAACGAAAACCAACTGGAAAGCGTGCTCTATGACTTTGTGAACGGTGAATACGACGTGTTAGTAACCAC
GACGATTATTGAAACGGGGGTTGATATCCCCAATGCCAATACGTTGTTCGTTGAAAATGCTGACCATATG
GGTCTTTCCCAGTTGTACCAGCTCCGGGGCCGAATTGGACGGAGTAACCGGATTGCATATGCCTACTTTA
TGTACAAACCAAACAAGGTGTTGACGGAAGTAAGTGAGAACCGGCTAGAAGCCATTCGTGATTTTACCGC
CCTGGGTTCTGGATTTAAGATTGCAATGCGCGACCTTTCGCTTCGGGGGGCCGGGAACCTTTTAGGAAAG
CAACAACATGGCTTTGTTGACTCAGTTGGTTACGATCTGTATACTGAGATGCTCTCGGATGCAGTGGCTG
ATAAACGGGGCAGTAGTCGGACTCAGCGGGTGGACTCCACAATTGATCTTGATGTTGAAGCCTACCTGCC
GGATGATTATATTGATGACCATCAACAAAAAATTGAGTTATACAAGCGGATTCGGCAATTAGAAAACGAA
GACCAGTACACTGAAATTCAGGGGGATCTAATCGATCGATTTGGTGACTACCCAGAAGCAGTTGCCAACC
TCCTGTTGATTGGTAGGATGAAGATGTTAGCTGATCAGGCACTCATCAAAAAAATTAGTAATAATAAGCA
GTCAATCATTGTGACGATGTCGAAACTAGGCACTGATAAGTTCAGCTCAAAGGATATTTTAAAGGCGATT
GCCGAAACTAAGTTTAGATCAACGGTGGAAGTGGTTAATGACCGAATTCAAATTAAATTAATTATTCAAC
CAACGATGCAACAGGCAGTTTGGTTAAATGAATTGATGCGCTTAATTGAATCACTTGTTCATCGTCGGAT
GGAGATTGATGATGAAGAATAA
>contig_1_pilon_13 # 19567 # 20124 # -1 # ID=1_13;partial=00;start_type=ATG;rbs_motif=AGGA/GGAG/GAGG;rbs_spacer=11-12bp;gc_cont=0.443
ATGAAAATGATTGTTGGATTGGGCAATATTGGCCCACAATATGATGGAACTCGTCACAACACTGGGTTTG
CTGTTTTGGACCAGTTTGCCGATGACCACGGAATCGAATTTACCACCCGTAAAATGGATGCAAAGTTGGG
GTCCGGAATGATTGATGGGGAAAAAGTACTACTAGTAGAACCAACCACGTTTATGAATGAATCTGGGCGG
GCGGTTGGCCCATTGATGAATTTTTATAAGTTAGATTTAGCAGATTTAATCGTAGTTTACGATGATATGG
ACCTCCCAGTTGGAAAAATCAGACTACGGACCCACGGTGCTGCTGGGGGTCACAATGGAATCAAGAGTTT
GATTGCCCACTTGGGAACGAACCAGTTTGACCGAATTCGGGTGGGAACTGACCATCCGAAGTTCCAAAAG
GTAGTTGACTACGTTTTAGGTAAGTTTACGGACGAACAACTCCCTGATTTTAAAACCGCTTGTGATCAAT
CAGTGGCTGCATTGAACGACTGGGTTGCAGGCCAAGCGTTCGACAAGCTCGAAAATAAATACAATTAA
>contig_1_pilon_14 # 20285 # 21235 # 1 # ID=1_14;partial=00;start_type=TTG;rbs_motif=GGA/GAG/AGG;rbs_spacer=5-10bp;gc_cont=0.417
TTGGCATTAAAACACCAAAAAGTTGCTTTAGTTGGTGACGGTGCGGTTGGTTCTTCATACGCATTTGCAA
TGATGCAACAAGGAATCGCCGAAGAATTCGTCATTATTGATATTGTTAAAGATCGGACAGAAGGAGACGC
TTTAGACCTTGAAGACGCTCAAGTTTTCACTGCTCCAAAGAACATCTATTCTGGCGATTACAGTGATTGT
AAGGATGCAGACCTAGTAGTTATTACTGCTGGTGCTCCTCAAAAGCCAGGCGAAACTCGTCTTGACTTAG
TAAGCAAAAACATTAAGATTCTATCATCAATTGTGAAACCAGTTGTTGATTCAGGATTTGATGGTATTTT
CTTAGTAGCTGCTAACCCAGTTGATGTGTTAACTTACGCTACTCAAAAGCTATCCGGATTCCCTAAGGAA
AAGGTTGTTGGTTCAGGGACTTCCCTCGATACTACTCGTTTCCAAGTTGCCGTTGGTAAGAAGTTGGGGG
TTAACCCTGCTGACGTTCACGCATACATCATGGGTGAACACGGTGACTCTGAATTCGCCGCAATTGACGA
AGCAGAAGTTGGTAGCCGTCCATTAGTTGACGTTGCTAAGGAAAACGGTGTTAGCAAGGATGATCTTCTT
AAGTTAGAACAAGAAACTCGTGACAAGGCTTACACAATCATTAACAAGAAGGGTGCTACCTTCTATGGGG
TTGCTACCGCATTAATGAGAATTTCTCGTGCAATCTTACGTGATGAAAACTCAGTATTACCAATTGGTGC
TCCAATGAACGGTGAATATGGATTAAACGATATTTACATCGGTACTCCAGCCGTTATCAATGCATCTGGT
GTTGCTAAGGTGCTTGAAGTTCCATTGAGTGATGACGAAGCTAAGAAGATGTCAGCATCCGCTGAAACTT
TGAAGGAAATGGCTAAAAAGGGTATGGATTCATTAAATTAA
>contig_1_pilon_15 # 21293 # 22879 # 1 # ID=1_15;partial=00;start_type=ATG;rbs_motif=AGGAG(G)/GGAGG;rbs_spacer=13-15bp;gc_cont=0.376
ATGAGAAAGAAGGGAGATCGGGAGCTTCCCGAATTAACAACTATGAACCGGCAAACCAATCAAAAACTCG
GTTGGTCACTAACCATTTTGACCATCGGCTTAAGTTTATTCATTACAGCATTCATTACCACTACCTCGCC
CCTGTTCGCATTTAATAATTCATGGGATGGGAATACAATGTTTACCGTTGGAAAGGGACTATGGCATGGA
TTAATGCCCTACCGCGACTTATTTGATCAACGGGGACCACTAATCTATTTAATGAACTCATTTTCCGCCC
TAATCAGTTATAAAACTTTTTTAGGGGTGTACTTATTTGAGGCATTAACGGTCTTTTTTGATATCATCAT
GAGCTATAAAATCATTAACTTGAAATTTAGCCGACCCATCTCATTTGCCAGCAGTTTAACACTGCTACCA
ATCGTCTTTAACGACTATTTTTTTGAAAATGGTGAACTACCGGAAAGTTTAATCATGCCGTTAGTCCTCA
GTTTAATTTATATCGTATTAAAGAATAACGGCAAGCCAGAAACCAACTTCCAATTGTTTGGTCAAGGGGT
TGCAATGGCCGTTGTTTTTTGGATTAAATTTAGTTTGATTCTACCGTGGATTTCATTTTTTGGTTTGATT
GCTGTTCAAGCATTATTCTCGAAGCATTTTCACGAACTCCTCAGAAAAGTGGCTGCTAGCCTTGCCGGTT
TTATGGCCGTTTCGGTGCCACTCATCATCTTTTATGGGGTAATGGGTGCGTTATCGGACCTATTTAAAGT
TTATTTTATAATTAATCTTAATTACTACCCCCATAGTCATTTATTTTCATTTCAATTAATAGAAACCATC
AGTGGTTTTGTGTTTAGGAATTTTCGGACCGTTACAATTTCAGCACTGTTTTTAATTGGCATCTTGTACC
TAATTTTTAACACCACCTTCAAATGGTTCCCTAAAATAATCATCCTTTCAGCTGCCCTATTGGAAGTAAT
CGTAATTGTTGGAAACGAATTTAGCTTTAGATACTACTTTGTGGCCCTTGGGGTGTTCATGGTTTTCATG
TCAATGGGAATTGCAAGTGGTTTAACCTACCTTACTGAACACCGTTTTAATAATCAGACTAAGGTCAGCT
TAATTACTGCCGTCATTGCAGTTGGTAGCATTTTCATCACTAATCGTAACTACCGTTACACGATCCTATT
TCCCCATAACCAAGCAATTAGTACTAATCACAACACCACCACTCCCTTCCAAATTCAATTTGCTAAGATT
ATTAATAAAAGTAAGGACCGGACCATCTTAAACTACAATAACTTAGACGTTGGAATATATACCGCAACTG
GAACGTTGCCACAAACCAAATACTTTGCTAAACTGAATTTGAGAGGTTTTAGACCGTTAATGGATACACA
AAACTATCTGTTGAATAATCACCAGGCTCACTTTGTGGTTTTCACACTGCTGGAAAATGAATCGATTTGG
GATTCTGACCAACAACCAGACGATAGCTTTACCCATGCCTATCGATTGGTAGCCCAACGTAAGTTAATCT
TTCAAAATCACAAAATGAAGTACCTACTATATGAATTAAGGAGTTGA
>contig_1_pilon_16 # 22884 # 23525 # 1 # ID=1_16;partial=00;start_type=ATG;rbs_motif=AGGAG;rbs_spacer=5-10bp;gc_cont=0.399
ATGTTATTAAAATCATTAGTTAAACCCAAGAATGGACTGACGATGGTCACTGAAAATAACACCTTGGCTG
AAGCATTAAAAATCCTAGAAGAAAAGGACTTCCGGTGTGTCCCAATCCTAGACGAAACTGGCACCCTCTT
CCGTGGTAATATTTATAAGATGCATTTGTATCGTCATAAGTCCCGCGGTGGGGATATGAACTTACCAGTT
ACCCATCTAATTAAGAATTCTACTAAGTTCATTAGCGTTAATTCATCATTCTTTAACGTATTCTTTTCAA
TTAAGGACTTGCCATACATCGCCGTTCTTGACGAACAAAATTCATTCTACGGAATCCTAACCCACAATCG
GTTAATGGACATGCTTTCACAGTCTTGGAACGTAAATGTAGGGAGCTACGTAATTACAGTTGTCTCAACT
GGTGAAAGAGGTGATCTAGAAAAAATGGCCCGGATCATTACCAAGTTCACTAACATCGCGAGTGTCATTT
CCCTAGATGTTCAAGAGGGCGAGCTAGTCCACCGGACCATGTTTACCCTCCCATCCGAAGTAGATGCAGA
ACAACTCGATAAAATAACCACTGCATTAAACAAACGTGGTTTTAAGGTTCCTGAAATTGAAAATTTAAAC
GCCATGCAATAA
>contig_1_pilon_17 # 23587 # 23961 # -1 # ID=1_17;partial=00;start_type=ATG;rbs_motif=AGGAGG;rbs_spacer=11-12bp;gc_cont=0.392
ATGGCCAAAACAGATGTTAAACGTGGTGATATTTTTTATGCTGATTTATCTCCGGTCGTCGGTTCCGAAC
AAGGAGGGGTCAGACCAGTACTGATAATCCAGAATAACATTGGAAATCATTACAGTCCGACCGTTATCGT
AGCTGCAATTACTGCTCGGATTTCTAAGCCTAAGATGCCCACCCATGTGGGAATCAAGGCTAGTCAATCG
GATATCGAAAAAGATTCGGTGATTCTACTCGAACAAATTCGAACGATTGATAAGCAACGATTAAACGACC
GCGTAGCTCATTTAAATCAATATCTAATGAAAAAGGTTGATACTGCTTTGGAATTAAGTGTTGGACTATC
GTCTAAAACTAATTCTAAAAAGTAG
>contig_1_pilon_18 # 23942 # 24253 # -1 # ID=1_18;partial=00;start_type=ATG;rbs_motif=GGA/GAG/AGG;rbs_spacer=5-10bp;gc_cont=0.272
ATGCCATTTATTCTAAGTGAACGTTTTTTAATTAGGACGTCTAAGTTAATACTAATTGATGAAATTAATA
ATAATTTAACTAATTATAGAACGTTTTCTGTATTAGTTAATCCTGAATATAACTATTCCCCTTATATCCA
GGATTTAATTTATGGTTATATTATTATGGGGAATATAAATAAGGATATCGTTAAAGAGTTTATGCCCTCT
GAGGATTGTGCGGCAAGAACTATTAATGAATACTTAAGTAAAAATAAATTCGTTAATAAGGCAAAGGAGG
AGTATATCAGAAATGGCCAAAACAGATGTTAA
>contig_1_pilon_19 # 24293 # 25414 # -1 # ID=1_19;partial=00;start_type=ATG;rbs_motif=GGAG/GAGG;rbs_spacer=5-10bp;gc_cont=0.417
ATGAGGACTGGATTTCATCGGAATGCCAATTTGATAATTGACAAACAAGCGATTTATCATAATATTCATA
GTGAAATAGAACGTTTAAATACCGATACTGAGCTTTTCATGGTGGTCAAGGCCAATGGATACGGCCATGG
AGCAGTTGAAGTTGCTAAGGTTGCTAAATCTGCTGGAGCGAAGGGGTTCTGTGTTGCCATTTTAGACGAG
GCGCTTGAATTGCGTGACGCTGGCTTTACTGAACCCATCTTAGTGTTAGGGGTTACTAGACCGCAAGATG
CATTAACTGCCGCTACCTTTAATATTTCAGTTACCCTCCCCTCAAATGAATGGCTAAAAGCAGCGGTTGC
GGAGTTAGCCAATTATAAGGATGCTCCTAAATTGAACGTTCATGTGGCCCTGGATACTGGGATGGGCCGA
ATTGGCTTTCAATCAATTGACGAGATGGAAGTAGCATTACAATTAGCTGGGAATAATTCGCAGTTGATAA
ACGTTGAAGGGATTTTCACCCATTTTTCAACGGCTGATTCTCAAGATACGGACTACTTTAAGCTTCAAGT
TAAGCGCTTTAAAAAGTTTATGGCTGCACTTCCTAGTAAGCCACGCTATGTTCACGTTTCTAATTCTGCA
ACTAGCTTGTGGCACCAGGAATGCAATGGCAATATGATTCGGTTCGGGGTGTCCGGATACGGACTCAATC
CTTCTGGGACTGAATTAACGCCACCATATGATTTAAAACCAGCCTTGAGTTTGGTTTCTGAAGTTGTTCA
TTGTAAGTTAGTACCAGCAGGGCGTTCAATTGGTTATGGAGCTACTTACACCACTACGGATGACGAATGG
ATTGGCACAATTCCAATTGGCTATGCAGATGGCTATGTAAGAGCCTTACAAGGATTCCACGTCTTAGTTG
ATGGTCAGTTTTGTCCAATCGTGGGGCGGATTTGTATGGATCAGTTCATGATTAAGCTCCCAAAACAGGT
AAAAATGGGAACTAAGGCTACGTTAATTGGAAAAAATGGTCAAAATGAGATTTCTTTGGAATCAGTAGCT
CAATTTTGTGATACAATTCATTATGAAGTTGCTTGTTTATTTCAAAAGCGGCTACCAAGAGTATATATTT
AG
>contig_1_pilon_20 # 25539 # 27071 # -1 # ID=1_20;partial=00;start_type=TTG;rbs_motif=AGGAGG;rbs_spacer=5-10bp;gc_cont=0.418
TTGAAATTTAGAGAACTAGGTTTATCAAAAGACCTATTAACAGCCGTTGAAAAAGCAGGTTTTACTGAAG
CTACCCCTATTCAATCGGATACAATTCCATTGATTCTTGAAGGGCACGATGTTTTGGGACAAGCCCAAAC
TGGTACTGGTAAAACAGCTGCATTTTCCCTACCCATTTTAGATAAAATCGATTTAGATGATCCAAATGTG
CAAGCATTGGTTGTATCACCTACTCGTGAATTAGCAATCCAAACCCAACGTGAAATGAATCGCTTTGGTC
GGGTTGAAGGCGCTAAGGTACAAGCCGTTTACGGTGGTGCTGATATTCGCCAACAAATTAGAAACTTAAA
GAAGCATCCTCAAGTGGTCGTTGGAACACCAGGACGGATTCTAGACCACATTAATCGTCGAACTTTAAAA
CTAGGCAATGTTAAGTTCTTAGTTTTAGATGAAGCTGATGACATGTTAGACATGGGATTTTTAGATGATA
TTGAAAGCATCATTAAGGCCCTCCCGACTGAACGACAAACCCTATTATTCTCAGCTACGATGCCTGATAA
AATTAAGCGGGTTGGGGTTCAGTTTATGCACCAACCAAAACAAGTTAAAATTAAAGCGAAGGAATTGACC
ACTGATTTAGTTGACCAATTCTACGTTCGTTCAAAAGAAGCTGAAAAATTTGACTTAATGACCCGGTTCT
TTGATGTTCAAGCACCAAAGGTTACCATCGTCTTTTGTCGGACTAAGCGGCGGGTTGATGAAGTATCCCG
TGGATTAATTGCATGTGGCTACCCAGCTGCTGGATTACATGGTGATTTAACCCAAAAACGGCGTTCGCAA
ATCATGCGTGAATTCAGAGATGGTAAAATTTCAATCTTAGTTGCAACTGACGTTGCTGCTCGTGGAATTG
ACGTTAGTGGTGTGACCCACGTATACAACTACGATATTCCTCAAGATCCTGAAAGTTACGTTCACCGGAT
TGGTCGGACTGGTCGGGCCGGAAAGCATGGGGTATCGCTTACCTTTGTTGAACCAAATGAAAAGGACTAC
CTTAGAGAAGTTGAAAAATTAACTAAGGTGAGAATGCTGCCATTAAAGCCACCTTCGGAAAACGAAGCGT
TAAGTGGTCAGTTATCAGAAGTTAAAAATGAATTAGGGGATTTAATTCAAAAAACTGATATGGATAAATT
CTCAGATACTGCTGACGAACTTTTGGAAAAGTATTCTGCTAAGGAATTGGTTTCAGTACTCTTAAGCAAG
ATGACTAGAAGCCAAGTCAAAGTTAGAATTACTCCAGAACGGCCATTGCCTAATAAGAAACGGCGCTTCA
GTCACGGTCGGCGTTACAATGGTCATGGCGGTGGTGGCCGGAATAATCGTAACTCTAACGGTGGTAGTCG
TCGTTACAATGGCCGCAATGGTGGAAACCGTCGTAACGATAGAAATCACGGCAGAAGTGATGATCGTCGG
AATAACAGTCATCGAAACAGTAATGGTGGTGGCAAGTCATTCACCATTAAGCAACGGGACTAG
>contig_1_pilon_21 # 27222 # 28604 # -1 # ID=1_21;partial=00;start_type=ATG;rbs_motif=GGAG/GAGG;rbs_spacer=5-10bp;gc_cont=0.415
ATGAAAATGAATTTAGTTGAAATTGCCAAAGTGGTATCGGCAAAAAATGACGTTAATGATTATGGAGATG
TAGAGGTCACTAGCGTGGCTTTCGATAGCCGTAATTTGAAGCAGGGGGCACTCTTTGTGCCGTTAACTGG
AAATCAAGATGGGCACCGATTTATTAATAGTGCAATTGATAACGGAGCCAGTGCAGCCTTTTGGGCTAGT
GATCACTCTGATCAACCAACTGGATTTCCATTGCTGGTGGTTGATGATCCACTAAAGGCACTGCAAGCAC
TAAGTAGTTACTATCTAAAGAAAATTAATCCCCAAGTGGTTGCGATTACTGGAAGCAATGGAAAAACCAC
CACTAAGGATATGGTTGCGTCTATTTTAGCAACCCAGTTTAACGTTACGAAGACCCATGCTAACTTCAAT
AATGAGATTGGGGTTCCAGTAACAATTCTATCAATGGAAGCTAATACAGAGGTACTAGTGGTTGAAATGG
GAATGGACCGGCCTGGGCAGTTATCCTTTTTGAGTCGATTAGTTCAACCAGACGTTGCAATCATTACGAT
GATTGGTGAGGCACACATTGAATTTTTTGGCACCCGTGATAAAATTGCGGATGCAAAGATGGAAATTTTG
AACGGCTTAAAAGAAGACGGGACGTTTATTTATGACGGCGATGAACCACTATTAAAACAACGGGCTAGTA
AGGTTGATTTTAAAGAGTTAACCTTTGGCAGGAATGGAGTTAATACCATCTATCCGACCGTAATTAATGA
CCGGACAGACCAAACCAACTTTGTTACTAACATGTGGAAGGACTTTTCATTTACGATTCCCATGATTGGG
GAATACAACGTAAACAATGCGCTTGCCGCAATCTTAACCGGGTCCCTATTTCAAATTCGGCCTGAATTTA
TTCGGCAGGGATTGCAACACGTTAACTTAACTGCGAACCGAGCAGAATGGATTCACGGCCAGCAGGGAGA
ATTGATCCTAAGTGATGTTTATAATTCCAACCCAACCGCCGCTCGTGAAGTGTTGCAAGCCTTTTCTGAA
GTTCCTACCGATGGACGCAGAATTGCTGTATTGGGAGATATGTTAGAACTGGGCGACCAATCTAAACAGA
TGCATGAGTCATTAATTGGTTCGCTGAACCCAAATGTAATTCAGGAAGTATTTTTAATTGGTACTGACAT
GGCAGCCCTCCGGTATAAATTGATTGCTAGTTACGAATCAAAGGCGGTTCACTACTATCAAGCTGACCAG
TTGGCGCAATTAGCCCATGATTTACAAGCAGATGTGAACAGTGATGATATCCTATTATTAAAAGCCAGTC
ATGGAATCCATTTGGAATCCGTTTTAAGTACATTAGTGAATGGAAATGAATAA
>contig_1_pilon_22 # 28671 # 29456 # -1 # ID=1_22;partial=00;start_type=ATG;rbs_motif=None;rbs_spacer=None;gc_cont=0.342
ATGCGGGATAATTTTATTTACATCGACGCTAATTTAGTAAGAAATATGACGATCATCAGAGGGATTGATT
CCGCAGACTTTGTGAATGGCTTAGATCACTTTCCGAGCAATATTATCTTGTTGAATGATGATCGTGACAA
TGCAAATAGCTATAATGCACACTCTAAATTCAGTACGATCACTGGGAGTGGAGCGGTAAAAGAGTACCTA
TTAGATAAGCAGATTAAAGATAAAAAGTTCATCGATTTTCACTCTAACGACGAGTTGAACGTCCTATTAG
ATAGTGAAATTGCTAACCTTCTTTATCTTGGCCACATGACTTATCCAATGGATAGCCCATTTTCTTCTAA
ATTGCGTAATAATTATATTTATATTCTTCTGAAATCAAATTTTGTTAAGGTGTTTTTTCGCCAATTTTCC
CAATTTAACCACGTTTTAGAAGTGAGCTTAAAACGACACCTAAGGGAAATGCACAGTGGTAGGAGGATGT
TTGTTCGGCCGTTAGTAATTAAAAATATTGATGACGCAGTTTTGACCAAATTAATAAAGCTAAGCAGTGA
GGGCTTAGTGGTTGCTTTTGATCAATCATTTGAGCAACAGCGTCAATATAATATCCCATTATTGATGGAA
AAATACCCAGAAAAGCAGAGTACATGGTATACTAAACATGATATATACCAGAATGCCGTTTCAATCGGGA
CTTTAAATTACTTAATTTACGAGCAAAGATGGCAAGTTCACATTGATGAAGATAAATTACCAAATAATTT
TATTTTTGAAGATTAA
>contig_1_pilon_23 # 29526 # 30422 # -1 # ID=1_23;partial=00;start_type=ATG;rbs_motif=AGxAGG/AGGxGG;rbs_spacer=5-10bp;gc_cont=0.447
ATGTTATATGAACAAATTGCGCAAAATAAACGAAAGACGCTTTACGTATTAACCGGATTTATTTTATTGC
TGCTGCTAGTCGGGGCAGCAGTCGGAATCCTGTTCTTTAGAAGCCCCGTTGCCGGGATTGTGATTGCGGC
ATTGGTCGGGGTGGTTTACTCTTTGATCATGATCAGTCAGTCAATTGATATCGTGATGATGATGAATCAC
GGTCATGAAATTACCTCCTCAGATCAGGATCCTGAACTATGGCACATCGTTTCTGACATGGCTTTGGTTG
CACGGATTCCAATGCCGCGGGTCTTTATTATTGATGATGACAGTCCGAATGCCTTTGCAACCGGAAACAA
TCCTAAAAAAGCGGCGGTAGCAGTTACGACTGGATTACTTGCGGCGTTAAATCGGGAGGAGTTAGAAGGT
GTAATTGGACATGAGGTTTCACACATTCGGAACTATGACATTCGAGTATCGACAATTGGGGTTGCCCTAG
CTGCTGCAATTTCCATCATTGTTGATTTTGGGATGCACTCGCTTTGGTTCGGTGGGGGCCGCAGGGATGA
TAATGATGAAAAAAGCACTGGGGTGGTTGAGATTATTGCTGCGGTGGTAATTATCATCTTGGGTCCACTA
GCTGCCAGCATTGCCCAGATGGCATTATCCAGAAACCGAGAATACTTAGCTGATGCTTCAGGCGTGGAAT
TGACTAGAAATCCACTGGGGTTGATTAACGCCCTAAGGAAAATTTCTGGTGGTGAACCAATGCATGACAT
TAACGCTAATAGTGCGGGACTATACATTGAAGATCCTTACCATGGTCGCCACCAGTTTTCATTTTCAAGG
CTATTTGACACTCATCCGCCGATTGAGGATCGCATTAAAAGGTTAGAAAAAATGTAA
>contig_1_pilon_24 # 30431 # 31012 # -1 # ID=1_24;partial=00;start_type=ATG;rbs_motif=GGAG/GAGG;rbs_spacer=5-10bp;gc_cont=0.369
ATGGGAATTATTATTGCGATTGTTGTGATTGCCGTTGTGGTAATTGCATACATTATGATTTATAACGGAT
TAGTTCGTTCAAGAACGTACGTTGATGAATCATGGAGTCAAATTGACGTTCAATTAAAACGCCGAAACGA
TTTAATTCCAAACTTAATTTCAACGGCGAAGGGGTATGCTAATTATGAACAAGAAACCCTAGCAAAGGTG
ACTGAATTAAGAAATCAAATGGTCTCAATCGATGGGAACGTTGATCGTGACAAGTTAATGCAGGTTTCTG
ACCAGTTGTCTGGTAGCCTTAAGTCAATGTTTGCGGTGGCTGAAAACTATCCAGAACTAAAGGCTGATAA
GCACTTCCAAGAACTAATGGAAGAATTAACTAATACTGAAAATAAGATTGCTTATTCAAGACAGCTATAT
AATTCAACCGTTGCGAAATACGATATGCAAATTAATACCTTCCCTAGTAATTTAGTTGCTGGGATCCACC
ACTTTACTAAGCGGGAATATTTAACGGTTCCAGAGGAAGAAAAGCAAGCGCCGAAGGTAAATTTTGACGA
ATTTAAGGGCTTTAATAAGTAG
>contig_1_pilon_25 # 31109 # 31582 # 1 # ID=1_25;partial=00;start_type=ATG;rbs_motif=AGGAGG;rbs_spacer=5-10bp;gc_cont=0.437
ATGACCAACGTTTTATTTGTCTGTTTGGGTAACGTTTGTCGTTCACCGATGGCAGAAGTCATTTTTAAAA
AATTAGTTGCTGAACAGGGCCTTACCAATCAAATCAAGGTTCGTTCCGCAGCCACTAGTGATGAGGAACA
GGGTAACCATCCTCAACCAGGGACCATTAAAACCCTCACTAAGCATCACTTGGCGTGGCAAAATCTCCAC
GCAACCCAAATTACCACTGCTGATTTTGAATGGGCTGATTACATCATTACAATGGACCACCAGAACATGA
TCGACCTAAAACGAATGGCCCCCGCTGATTGCATCGATAAGATTCATCTTTGTCTGGACATCTTCCCAGA
TCAAAAGGGTACGCCAATTCCTGATCCATGGTACACCCATAAGTTTGACTACACATACGATGTATTAGCT
AAGGCCATGCCCGCATGGTTAGCCTACATTAAGCAACATTCATTAACGCAATAA
>contig_1_pilon_26 # 31630 # 31878 # -1 # ID=1_26;partial=00;start_type=ATG;rbs_motif=AGGAG/GGAGG;rbs_spacer=11-12bp;gc_cont=0.386
ATGAAAAAAGGAATTCATCCAGATTACCACAAGGTTGTATTTAAGGATTCAAGTACTGGTTTCAGTTTTT
TAACTGGTTCTACTGCTAATTCTGACCAAACCATCGAATGGGAAGACGGTAACACTTACCCATTGATTCT
TGTGGAAATTTCATCTGATTCACACCCATTCTACACTGGACGTCAAAAGTTCACTCAAGCAGATGGTGCT
GTGGACCGTTTCAACAAGCGTTACGGTTTAAACAAGTAA
>contig_1_pilon_27 # 31983 # 33269 # -1 # ID=1_27;partial=00;start_type=ATG;rbs_motif=GGAG/GAGG;rbs_spacer=5-10bp;gc_cont=0.422
ATGAGTGAAATGATTATTCATGGGGGGCATCGACTCTCAGGAGAGGTAACAATTGGGGGAGCTAAAAATA
GTACGGTAGCCATTATTCCGGCATCCATTTTAGCTGATTCACCAGTTCAATTGGACATGGTTCCTAATAT
TTTAGATGTTAAGAATTTAATGTTACTTCTGGAGTCAATGAATGTTCATTCTGAATTTGTCGATGGTGTT
TTAACCATTGATCCTACCGACATCAAACAATTACCGTTACCTAGTAGGGCAATCAAGAGTTTACGGGCTT
CGTATTATTTTATGGGAGCGCTATTAGGCCGTTTTCACCGGGCCGTATTAACCTTTCCTGGTGGTGATAA
CATTGGTCCCAGACCAATCGATCAACACATCAAGGCCTTCAAAGCGTTGGGCGCAACCGTTGATGAAAAA
CCAGATGGTAAAATTAACATTGAAGCTGGTCCGAATGGTCTTCATGGAGCACCAATTTTTATGGACGTAG
TATCAGTTGGCGCCACGATTAATGCTATTTTAGCTGCTGTTCGGGCTAACGGGACCACCACGATTTGGAA
CGCCGCTAAGGAACCAGAAATTATTGATGTAGTTACGTTTTTAAATAACATGGGCGCTAAAATTAGGGGG
GCCGGCACCGACGTCATTCGAATTGACGGGGTCGATCAACTAATTGCTAAAAACACCCATACAATTATTC
CAGATCGAATCGAGGCCGGGACCTATCTTTCGATGGCTTCAGTAATTGGAAATGGTGTGTTAGTTAACAA
TGTGATTCCAGAACACTTGGAATCGTTTATTGCTAAGTTAACTGAAGCGGGCGTCAAATTAGACATTAAC
GAAGATAGTATTTATGTCCACCGGTGTAACCGCTTTTCACCAATTAAGATTAAGACGCTTCCCTTTCCAG
GTTTTGCAACTGATCTTCAGCAGCCGATTACACCATTACTATTGAGGGCGAATGGTGATAGTATCATTGT
GGATACCATTTATCCCGAACGGACTCGGCATATTCCAGAGCTGATTAAGATGGGGGCTAATATTCGGGTC
AACGAAGATGATCATATCATCATCATTAGTCCGACCGATAAACTGACTGGTGCAGTTGTGGACGCTGGTG
AAATTAGGGCTGGAGCAGCAGCGTTGATTTCTGGATTAATGGCTGATGGGGTCACTAAAATTACTAACGC
TGATAATATATTGCGGGGGTATGATAATGTGGTTGATAAACTGACGAATTTGCATGCCCACGTTGAACTG
ATCAATAATACCAACTTAATAAATTAA
>contig_1_pilon_28 # 33517 # 35127 # -1 # ID=1_28;partial=00;start_type=TTG;rbs_motif=AGGAG;rbs_spacer=5-10bp;gc_cont=0.420
TTGACTAAGTATATTTTTGTAACTGGTGGAGTTGTTTCCTCACTTGGTAAAGGAATTGTTTCAGCATCAA
TTGGTCGGCTATTGAAGAACAGAGGACTTAAGGTAACGATTCAAAAGTTTGATCCATATATTAATGTGGA
TCCTGGAACGATGAGTCCTTATCAACACGGTGAAGTTTTTGTTACCAATGATGGGACTGAAACTGACCTT
GATTTAGGTCATTACGAAAGATTTATTGACATTAACTTAAATAAGTATTCAAACGTAACGACTGGGAAAA
TTTATTCAGAAGTGCTAGAAAAAGAACGGCGTGGGGACTACCTAGGGGCAACCGTTCAGGTAATTCCACA
CATTACGAATATGATTAAGGAAAAAATCATGCGGGCTGCAAACATCTCCGATGCAGACGTTGTAATTACT
GAAATTGGGGGAACCGTTGGTGACATTGAATCCCAGCCGTTCTTGGAAGCAATTCGGGAAATGAAGACGG
AAATGGGTGCTGAAAATGTATTTTACATCCATACGACCTTAATTCCGTATCTACATGCAGCTGGTGAAAT
GAAGACCAAGCCAACCCAACACAGTGTTAAGGAACTACGGGGACTAGGAATTCAACCTAACTTGCTAGTT
GTTCGGGCTGAACACCCAGTAACTGATTCAATGAAGAAGAAGATTTCATTGTTCTGTGATGTTAAGCCAG
AAGCCGTTGTGGAATCAACTGATGCCAAGTCCCTTTATTCCGTTCCATTGAGCCTACAAGCACAAAAGAT
GGATGACCAAATTTTGGAACACTTTGGAATTGACGCACCAGAAGCTGACATGACTAGTTGGCGTGAGCTC
GAACACCGTGCATTGAACCTAAAGAATGAAATTAACATTACACTGGTTGGTAAGTACGTATCCCTTCATG
ATGCCTACATCTCAGTTGCCGAAGCATTACACCATGCTGGATACCCAGTTGATGCTAAGATTAACTTAAA
GATGGTGGCAGCTGCTGACATTACTGATGATAATGTAGCAGAAGTGCTTGCCGGTGCTGATGGAGTCATT
GTGCCTGGTGGATTCGGTCGCCGTGGAGTTGAAGGAATGATTAGAGCGGTTAAGTACGTTCGTGAAAACG
ATATTCCATTCTTAGGGGTTTGTTTAGGAATGCAGGTTGCTAGTATCGAGTATGCACGGGATGTACTTGG
CTATGCTGATGCTAACACTACTGAAATTGATCCTGATACTAAGCACAATGTAATTGATATCATGGCTGAC
CAATCAGACATTGAAGAACTAGGTGGGACCCAGCGACTAGGGGCATACCCATGTAAGATTAAGCCGGGAA
CTGTAACTGCCGCTGCTTATGACAATAAGAAGGAAATTTCAGAACGGCATAGACACCGTTATGAATTTAA
TAATAAGTTTAGAAAAGATATGGAAGCTAAGGGATTGGTATTTGCTGGAACCTCCCCAGATAACCACTTA
GTTGAAGTAATTGAAGTTCCAGAAAACAAGTTCTTCGTTGCGGCTCAATATCACCCAGAATTTCTTTCTA
GACCAAACCGTCCAGAAGGCTTATTCAAGGCATTCGTTGCGGCTGCTAACAAGCAACACGGGAACGAATA
A
>contig_1_pilon_29 # 35319 # 35894 # -1 # ID=1_29;partial=00;start_type=TTG;rbs_motif=AGGA/GGAG/GAGG;rbs_spacer=11-12bp;gc_cont=0.385
TTGGAATTAAAAGCCTTGGAAGGTAAAAATAAAAAAGAACTCTCAATGATTGAAGTTGCGCACGCAATTT
TATCACAACGTGGCGATGTTATGTCATTTGCTGATTTAGCTAATGAGATTCAAAAATACCTTGGTGACTC
AGATGAAGAAATCAGAAACCGCTTAGTTCAGTTCTACACTGACTTAAACGTTGATGGTAGCTTCATTTCA
TTAGGTGATAACCTTTGGGGCCTTCGGACTTGGTATCCATACGATTCAATCGATGAAGCCACTGTTCATC
CAGAAGAAGAAGATGAGGAACGCCCAAAGAAGAAGCGTCGGAAGGTCAATGCATTCTTAGCTGATGCTGA
TGACGACGATGATGTTATTGATTATGATGATGATGATCCTGAAGATCAAGATGATTATGATGCCGATGAC
GACGATGATGAAGATGATCATGATTTAGATGATATTGACGAAGAAAATCCAATTGACGATGAAGAACACA
ATGACGTTCCCGATGACGTTGATCTTCATGATGCTGACATGGATGATGATGACGATGATGATGATCAAGA
TGAAAGTAAAAAATAA
>contig_1_pilon_30 # 35969 # 36379 # -1 # ID=1_30;partial=00;start_type=ATG;rbs_motif=None;rbs_spacer=None;gc_cont=0.431
ATGATTCATCTAGAAACCAGCATTAGTCAAGCAGATGATCACGATAATTTCGTGTATGATGTTGAAGGAC
AATTGGCGCGTGTCGGTCAATCATTTTACTTGCGTTACCAAGAAGACGATCCAAATACTGGTAAAAAGGT
TCCGGTAACGTTTAAGATGGACGATAGCGGAGAAGTGCGCTTGACTAGGGCTGCTGATAACCGTTTGCAA
GTTAGATTTGCGCAGGGCAAAAAGCACGTTGCGCGCTACAGTACCCCTTATGGATTGATGAATATGGACG
CTGAAACAGTCCAGTTATCATATCAGTATCAAGATAATCCAGCTAGGGGCAACCTGTCCGTTGATTATCG
GCTATTTTCAGGAGTTAACTTGCTTGGTGACTATAAGATAAGGTTGCAATTTAGCGTCTAG
>contig_1_pilon_31 # 36552 # 37898 # 1 # ID=1_31;partial=00;start_type=ATG;rbs_motif=GGAG/GAGG;rbs_spacer=5-10bp;gc_cont=0.408
ATGTCATACGCTAATCAACTACTACCTCGTGAAAAAGTTTTTCGCGACCCGGTTCATAATTATATATATG
TACGCCACCAAGTAATCCTGGATTTAATCAACACTCCTGAGTTTCAAAGACTTCGTAGAATTAAGCAGTT
AGGAACGTCATCATTTACGTTTCATGGCGCTGAACATTCTCGATTTACCCATTCACTGGGCGTTTATGAA
ATCGCCCGGCGAATCTGTAATAACTTCCAAAGAAACTTCCCATCTAAAACACCTGGAGATGGGCTTTGGG
ATGATTCAGAACGAATCGTGGCCCTTTGTGCAGCCTTGCTTCACGACATTGGCCACGGGGCTTATTCCCA
TACGTTCGAACACATCTTTCACACCGACCACGAGGCAATCACCAGAAAAATTATCACTAATCCTAGTACG
CAGGTGAATAAAGTTTTACTGCAGGTCAGCGATGATTTCCCCCAAAAAGTGGCTAGTGTAATCGATAAAT
CGTATCCGAATAAGCAGGTCGTTCAAATGATTTCTAGCCAGTGCGATGCGGACCGGATGGACTATCTGCT
TCGCGATTCTTATAGCACCGGAACTAGCTATGGTAATTTTGACCTTACCAGAATTTTAAGAATCATGCGA
CCGTACGAAAACGGGATTTGCTTTGACATGAATGGAATGCACACAATTGAAGACTACATTATTGGTCGGA
TGCAGATGTATTTACAGGTTTACTTTCATCCGGTTTCCCGTTCAATGGAGGTCATTTTAAACCACCTCTT
GCTTCGGGCAAAAGACTTGTACCGTGCTAACCAGTTAGAGCCTGAATTAATGCCGTATTTATTAATTCCA
TTCTTCAATCAGGAGTTTAGTCTGAGTGACTACCTTGAATTAGACGATGGGGTTTTAAATACTTACTTCA
TTCACTGGAAAAAATCTAACGACCCCATTTTAAGCGACCTCGCCCATCGTTTCATTGATCGGCGGCCATT
TAAATCAGCCAAGTATGATAAGGAAGACCTTAGTACTATTAATAAAATGAAAAAGCTAGTTGCTGGTTGC
GGGTATGATACCAAGTACTATACCGGAATTGACAATAGCTTTAACCTTCCCTATGATTCATACGACACCA
AAAAGGAAATTCATGACGGGCAAATTAAGTTGATTAATCCGGATGGCAGCTTCGTGGGATTATCAGATGT
TAGTGACCTCGTTCGGGTAGTTACTAATAAAATCGTCAGTGAGAACCGCTTTTTCTTCCCGCGGGAGTTA
ATTAAGTCTGATGAAATCAACTTATTCTCACCCATGGTAGAAGAATTTAGAAAACATATTAAAAATGATC
ACATTATTAATGAATAG
>contig_1_pilon_32 # 37916 # 38734 # 1 # ID=1_32;partial=00;start_type=ATG;rbs_motif=AGGA/GGAG/GAGG;rbs_spacer=11-12bp;gc_cont=0.408
ATGGATATTAAATTAATTGCAATCGATATTGATGGAACCCTAGTTGACGACGACAAGGTCCTTCGCGAAC
CAACCAAACAGGCAATCGCAGCGGCGCGCCAAAAGGGAATCAAGATTGTGCTTTGTACTGGCCGCCCTAT
TTCAGGAGTTGAGAAGTACCTGGAAGAGTTATCAATTTCAGGGTCAGATGAATACGCAATTACCTTTAAT
GGCTCCACGGTTCAAGACGCAAACGGTAAGGTAATTACTAATCACACCATCACTTACGACGATTTCGTGG
ATACCGAAGCCCTAGCTCGGAAGTTTGACGTTAACTATCAAATTGAAACCCCCGAGGCAATTTATGCTTT
TAATCGCGACCTCAGTCGTTACTCGATCTATGAAAGTTCAATTGTCAGACTGCCAATTAAGTTTCGAACT
CCAGAGGACATCAAACCAGAACTAACAATTACCAAGTCCATGTTCGTTAGTTCTCCAGAAAAAATCACCC
ACGCTAAGGCTAACATTCCCACAGCAATTCAAGATAAACTATACGTTGTTCAAACCGAACCATTCTTCCT
TGAATTCTTAAATAAAAAAATTAGTAAGGGAAATGCCCTTCGCGAACTAGCTGAAAAGTTAGACTTAAAA
CCTGAAAACATCATGGCAATTGGTGATCAAGGAAACGATCTTTCAATGATTAAATTTGCTGGACTAGGGG
TTGCAATGGGCAATGCCATTGAAGATAATAAGCAAGCTGCCCAATTCGTAACTAAACGCAATGTTGAAAA
TGGGGTTGCTTATGCGATCAACAAATTCGTTAACAATCCTGAATCATAA
>contig_1_pilon_33 # 38776 # 39144 # -1 # ID=1_33;partial=00;start_type=ATG;rbs_motif=GGA/GAG/AGG;rbs_spacer=5-10bp;gc_cont=0.401
ATGCTAAGTCGTTTGATCAACCAATTTAAAATCATGCTGATAACCACTGGTGGTGCAATTTTAATTGCGT
TAATTCCATTGTTGATGCATAAACTGTCGCTTGTGGTAATGCTAAGTAACGTTTACTTCATGGTTGGATT
GTTTATGCTAGTGGTATCCGCATTTATTATGATTTTAGGGGGCCATTTGTTTACAGGTTGGCATCGAGTT
CGGCGGCGTGGTGATAATGCTGAACTACCTGATGAACAGGTTCCAGCTAGAAAAGTTGGCCGTTTAAAGA
ACGCGCCAATCCGGGTGAGTCGTTCTGCTAATTTCTGTTTACAAATATCAATTCCGCTAATTATCGTGGG
AATTCTGATTACAATATAA
>contig_1_pilon_34 # 39148 # 40107 # -1 # ID=1_34;partial=00;start_type=ATG;rbs_motif=GGAGG;rbs_spacer=5-10bp;gc_cont=0.402
ATGGCTGAACAAAAAATCGATCCTAAATTTAAACTATTTGCCTTAAGTTCAAACCGCCCATTAGCACAAA
AAATTGCTGATGATATGGGGATTGAATTGGGCAAGGCAAATGTTAATCATTTTAGTGATGGTGAAATTCA
AATTCAAATCGAAGAAAGCATTCGTGGGGATGATGTATACATCATTCAATCAACTTCAGAACCAGTGAAT
GATAATTTGATGGAATTATTGATTATGTCCGATGCGCTTAAGCGTGCTAGTGCCCGGACAATTAACGTTG
TAATCCCTTACTATGGTTACGCACGACAAGATCGCAAGGCCCAATCTAGAGAACCAATCACTGCCAAGTT
GGTTGCTGATATTTTACAAACCGCTGGAGTTAATCGAGTGGTATCACTTGATTTGCACGCTGCTCAAATT
CAAGGGTTCTTTAACATCCCAGTTGACCATCTAATGGCAGCACCCTTACTAGCTGACTTCTTCTTAAAGG
AAGGCTTTGATTCAAATACTGTTGTGGTCTCACCTGATCATGGTGGCGTTGTTCGCGCACGGAAGTTAGC
CGAACACCTAAAGGCCCCAATTGCAATCATTGATAAAAGAAGACCCAAAGCAAACGTTGCTAAGGTTATG
AACATCATTGGTGATATTAAGGGGAAGACCTGCTTAATGGTTGATGACATGATTGACACGGCCGGGACAA
TTACACTGGGAGCGCAAGCATTAATTGATGCTGGGGCAAAAGAAGTTTACGCTTGTTGTACCCATCCAGT
GTTATCCGGTCCAGCAATTGAACGGATTGAAAAATCACCAATTAAGCAATTAGTGGTAACTGATTCCATT
CAACTCAAGCCTGAAAAAGAAATTAGTAAAATTAACCAAATTACAATCGCTAAATTAATGGCGAATGCAA
TTACTCGAATTCACCAAAACAAGCCATTGAGCCCTTTATTTAAGGCTTAG
>contig_1_pilon_35 # 40228 # 41601 # -1 # ID=1_35;partial=00;start_type=ATG;rbs_motif=AGxAGG/AGGxGG;rbs_spacer=11-12bp;gc_cont=0.432
ATGGCTGTAAGAAATACAATTATTTTAGCTGCTGGTAAGGGAACCAGAATGAAATCTAAGTTGTACAAGG
TCTTGCACCGCATTTGTGGGCGGACCATGGTGGATCACGTATTGACTCAGGTAGAAAAGACCCACATGGA
TAACGTCGTAACGGTAGTTGGTTATGGGGCCGAGGATGTTGAACGTGAACTAGGAGATCGGACTAAGTAC
GTGGTTCAAGAAAAACAACTAGGAACTGGGGATGCCGTAATTAAGGCAGAACCATTGCTAGCTAACGTTG
AGGGAACCACAATGGTAGTTAGTGGTGATACACCACTATTTACCAGTGAGACCTTTGAAAAATTGTTCAA
GTACCACGAAGAAAAGCAAGCTGCTGTTACCATTTTGACTTCGAAGGCTCCTGATCCAACTGGATACGGG
CGGATTGTGCGAAATGACCTAGGAATCGTTGAAAAAATCGTTGAACAAAAGGATGCCTCGAAGGAAGAAC
AAGCAATCAACGAAATTAACACCGGGGTGTACGTTTTTGATAACCAGGCGTTATTTGAATCGTTGCATCA
GATCAATAACGATAATGCTCAGGGTGAATATTACCTAACTGATGTAATTGAAATTTTGAAGAACGCCGGC
CGGATTATTGCGGCCTACCAAATGGCGGACTTCTATGAATCGATGGGGGTTAACGATCGTATTGCGCTTT
CGAAGGCCACTAAGGTAATGCAAGAACGAATTAATAATCATCATATGACCGAAGGGGTTTCGATTATCAA
CCCTGAGGACACCTACATCGATGTTGACATTCAAATTGGTTCCGACACGGTAATCGAACCCGGGGTGCAG
ATCCATGGAAAGACGACCATCGGATCTAATTGTCGGATTGGGGCCCACTCTGAAATTATCGATTGTAAGT
TACATGATAATATCCATGTAATTTCTTCATACCTTCAAGAATCAGAAATGCTTGATAACTCCAATATCGG
CCCTTACAGCCACTTAAGGCCACAATCAATAATTGGTGAACACGTTCACTTAGGAAACTTCGTAGAGGTT
AAAAAGGCCCAAATTGACGAAGGGACCAAGGTGGGACACCTAACCTACATCGGAAACGCCCATTTGGGTC
GAAGTATCAATGTTGGTTGTGGAGTGATTTTTGCTAACTACGATGGCAAGAATAAGCACAACATTACCGT
AGGTGACGCCTCGTTTATTGGGAGCAATTCAAACTTGATTGCGCCAATTACCGTTGCTGACCATTCCTTT
ATCGCTGCCGGTTCCACGATTACCGATGACGTAAAAGAATACGATATGGCAATTGCCAGGGCTAGACAAA
CAAATAAGCCAGGCTATTATAAAAAATTACCATACGATGGATAG
>contig_1_pilon_36 # 41617 # 42441 # -1 # ID=1_36;partial=00;start_type=TTG;rbs_motif=GGAG/GAGG;rbs_spacer=5-10bp;gc_cont=0.404
TTGAAGGTCAGACGAAGTAATCGGCTAATTGATATGACAAAGTATCTTTTAGATCGACCACACACACTTA
TTCCCCTGACTTTTTTTGTTGACCGTTATGGTTCAGCAAAGTCTTCAATTAGTGAAGACCTAGGAATATT
AAAACAAACATTTAAGGATCGTGGAATTGGAATTGTTGATACTGTTCCGGGAGCCGCAGGTGGGACCCGC
TTTTTGCCATCCATTCCGGCATCCGAAGCCCAATCATTTGTTAACGGGTTAAAGGATGCCCTAAATGATG
ATAGTCGCTACCTAGCTGGAGGCTACATCTATATGTCAGACGTACTTAGCTATCCTGATACTCTGAGAAC
GATTGGCCGTATCATGGCGACTAAGTACACCGATCAAAAGATTGATGCAGTCTTAACAGTTGCCACGAAG
GGAATCCCAATTGCTCAAAGTATCGCTAGTAATTTAAACGTTCCGTTCGTAGTTTCTCAACATGATTCTA
AAATCACCGACGGATCTACAATTAGCGTGAATTATGTGTCTGGTTCAAATAATAATGTTAAAAAAATGGT
ATTATCTAAGCGGAGCCTAAAGGCTAATTCCAGAGTGTTGATCGTTGATGACTACCTTAAGGGTGGTGGA
ACGGTAAATGGACTGGCGACCTTAGCTCGTGAATTTAACTGTGAAGTTGCAGGTGTTTCTGTATTAGCTG
AAGAAAATTATGATCGAACTGAATTTGCTGATCAAGATTATGTTTCACTGGTTAAGGTTGACATTGCAAA
GCACATTACGGTCTCAGATGGCAACTTCTTAAAGACCGTCTTTAATCAAAAATAG
>contig_1_pilon_37 # 42555 # 43403 # -1 # ID=1_37;partial=00;start_type=TTG;rbs_motif=GGAGG;rbs_spacer=5-10bp;gc_cont=0.413
TTGAGAATCGTAGAAAAGGCGCCAGCGAAGATCAATTTAGGACTAGATACGCCGTATATGCACGATGATG
GATTACCAGAGTGGAACATGGTAATGGCATCAGTGGATTTGGCAGATTACGTTGAGATTAAAACAGATGG
GAGTGGCCTGATTACTGTTGAATCTGATAGTGTATTTATCCCGAATGATCAACGTAACTTAGCATACCAA
GCAGCATTGTTGATTACCAAGCAGTATCATATCAACGATGGCATTCAGATTAAAATTACCAAGCACATTC
CGATTGCAGCCGGGCTCGGGGGCGGATCGTCTGATGCAGCAGCTGTTTTGCGGGGGTTGAATAAGTTATA
TCAGATCAAGCTTACCAATCGTCAACTAGCTGAACTTGGTTTAAAAGTTGATTCAGACGTTCCGTATTGT
ATATATAGCCAGACCGCCCGGGTGACTGGTCGGGGTGAAATCATTGAAGTGATGCCTAAACTACCGTCAA
TGTGGGTGGTAATTGTTAAACCCCGCATTAGTGTTTCTACTCCCAAAATTTTGCAGGAAATTGATTATCA
AAATTTAATTCATCCAGATATTGAAAAACTATTATTTTTCACCAAAAATGGGGATTTAAATGGAATTACT
GCTAATATGGGAAATGTTTTAGAGGCCATTTCTGGGAAACGATATCCGGAAATCATTGACATTAAAAATC
GTTTGATTAGCTTTGGGGCTGATGGTTCCCAGATGAGTGGAACTGGGCCCACCGTATTTGCGGTCTGTCA
TAAGTATAGTCGGGCCAAACGGATTTTAAATAGCATTCGAGGGTTTTGTAACGAGGCCTATTTAGTTCGT
CCACTATAA
>contig_1_pilon_38 # 43514 # 44404 # -1 # ID=1_38;partial=00;start_type=ATG;rbs_motif=AGGAGG;rbs_spacer=5-10bp;gc_cont=0.429
ATGACAGAAACACCAGCAATCGGGAGTCCTGCAAGAACTCAGGCAATTTTAAACCGCTACCACCTTTCAG
CGAAGAAGAGTCTCGGGCAAAACTTCTTGACCGACTTAAACACCCTAGTGGGGATTGTGGACGCAGCTGA
AATTACTACTAATGATAACGTAATTGAGATTGGCCCCGGAATTGGCTCGCTAACGGAACAGCTAGCCAAG
CGGGCTAATAAGGTGGTTGCCTACGAGCTAGATCAAAACCTACTCCCAGTCCTAGATGATACGTTACATC
AATACGATAATGTGAAAATTATCAACCAAGACATCTTAAAGGCAAACCTTCCTGAAATGATTGAAAAGGA
ATTTGGTGATGATAAGCCGATTAAAGTGGTTGCAAACCTTCCTTACTACATCACAACCCCCATCATCTTA
AGCCTTTTAAAGGGACCAGTTGATTTTTCAAAAATTGTGGTAATGATGCAAAAAGAGGTTGCTGACCGCC
TTTGTGCTAAGACGGGGGTAAAGGCATATAGCTCTTTATCGGTAATCGTTCAGTACCTCCATCGGGTGAC
CGTTCCAATGTTGGTATCCAGAAAGTCATTTATTCCATCGCCAAATGTTGACTCTGCAATCGTAACCCTT
TCTAGTTACGATCATCGCGATGTCGTAGCGTTTAATGATAAGTCATTTATGGGATTTGTGCGGGGGTGTT
TTGCTCATAGACGGAAAACGCTTTGGAACAACCTCCAAAGTGTTTTTGGCAAGAGTCCAGAAACCAAGGA
ACAAATTAAAGCTGGATTGGCCCAAATGGAAATCGATCCAGGGGTGCGCCCAGAAAGATTAACGGTGAGT
GACTTTGTTAAATTAGCGAACACCTACCATCAAATTGGAATCTTAAAATAA
>contig_1_pilon_39 # 44404 # 44961 # -1 # ID=1_39;partial=00;start_type=ATG;rbs_motif=GGA/GAG/AGG;rbs_spacer=5-10bp;gc_cont=0.459
ATGAAGAAGATAAAGGAAGTCATTGTCGTTGAGGGTAAGGATGATACCAAACGAATTAAGGATGCCGTTA
ATGCTGATACCCTCGAAACCAGGGGCTCGGCAATCGACAAGCGAACAATTGCGCTGATCAAAAAAGTGGC
TGTCCAACGGGGCATCATTATTTTTACTGACCCTGATTTTTCTGGCGAGCGAATTCGCAAAATCGTTGCT
AAAGCGGTTCCGGATGCCAAGCATGCATTTATTAATCGGAGTCTGGCAACGCCAACCAGAAGTCATGGAT
CACTTGGAATTGAACACGCCTCTGCTGAAACCATTCAAGCGGCGCTAGCGAACCTGTATACGGAGAATCC
AACTGCACAGCCATTAATTCCAGATGCAGTATTGATTGAGTCCGGGTTAATGGGGGGCACCGGTGCTAAA
CAGCGCCGCCAAAAACTATGTGACATTTTAAACATTGGTTATGTGAATGGGAAGCAACTAAGCAAGCGTT
TGCAAATGTTTTCAATCACCCCACAGCAATTTGACGGCGCATTGAAGCAAGTTGAGGAGGAACAATAA
>contig_1_pilon_40 # 44961 # 45734 # -1 # ID=1_40;partial=00;start_type=ATG;rbs_motif=GGAGG;rbs_spacer=5-10bp;gc_cont=0.419
ATGAAAATTTTTGACTCACATACCCATTTAAACGATGCCATTCTTTATCCGGATGCGAAGCAATATATCG
AACATGCGCAAAAATTAGGCGTGGTGAAAATGGCAATTGTTGGTTCTGACCAGCATTTGAACCGTTTAGC
AATCGATTTGGCACATCAATACGATAACTTATATGCAATTATTGGTTACCATCCAGAGGAAGCAAACTCA
TTTGATGATGCAGTTGAAGCGGAGTTAATTGAGCAACTAAAGGATCCTAAGGTAGTTGCGGTGGGCGAAA
TTGGTCTTGACTATCACCAAAACGTAGTGAAGCAAAGCACCCAAAAACGGGTCTTTAAGCGCCAGATTGA
AATTGCAAAGGATGAGAACCTACCAATTTCGGTTCATAATCGGGATGCATTTGAAGACACTTATGACATT
ATAAAATCAACCGATGTAAGCAACACCCACGGAATTGTGCATAGCTTTAACGGGGATGCTGAATGGGCTC
GTAAGTTTATTGAGCTAGGGATGCTAGTTTCATTTAGTGGGGTAGCTAGTTTCAAAAAAACGAAGGAAGT
CCATGAGGCGGCTGCTGAAGCTCCGTTAGACCGCATTTTAGTTGAAACTGATGCGCCCTATTTAGCACCG
GAACCATACCGGGGCAAACAAAATGAGCCCGGGTATACACTCTACACTGTAGAAGCAATTGCAAGGTATC
GAGATACAACTCCAGATGTAATTGCTGATGCAACCTACCAAAATACGCTAAGGTTATTTGGAATCGAGGA
ATAA
>contig_1_pilon_41 # 45803 # 47833 # -1 # ID=1_41;partial=00;start_type=ATG;rbs_motif=GGAG/GAGG;rbs_spacer=5-10bp;gc_cont=0.441
ATGGCAAAACCAACTTACTATATCACCACCCCAATCTATTACCCGTCCGGGCGATTACACATTGGAAACT
CATACACTACCATCGCATGTGACGCGTTGGCGCGTTTTAAGCGTGCAACTGGGTACGATGTATTTTACCT
TACCGGAACCGATGAACACGGTCTCAAAATCGAACAAAAGGCTGAAAAGTTAGGCATGGATCCCCAATCA
TATGTTGATAAAATGGCCAAGGGGATTAAAGAACTTTGGAAGACCCTTGATATTTCAAATGATAAGTTTA
TCCGGACGACCGATGACTACCATGAAGCTGCAGTGCAAAAGATTTTCCAAAAGCTCCAGGATAATGGTGA
CATTTACCTTGGTGAATACACCGGTTGGTATTCAGTATCCGATGAAGAATACTTTACTGAATCCCAATTA
TCCGAGGTTTACAAGGATGACGATGGAAACGTTACTGGTGGGAAGGCCCCTAGTGGCCACGAAGTTCAAT
TAGTCCACGAACCCTGTTACTTCTTTAAGATGAGCAAGTATGCAGACTGGCTCCTTCAATACTACAAGGA
CCATCCAGACTTTATCGAGCCATCAACTAGAATGAATGAAATGATCAATAACTTCATTAAACCTGGTTTG
GAAGATCTTGCTGTTTCACGGACTTCATTTAAATGGGGGGTTCCAGTTAAAAGTGATCCCAAACACGTTG
TTTACGTGTGGATTGATGCTTTGACTAACTATATTACCGCATTAGGATACGGTTCTGATGACGATTCCCT
ATTCAAGAAGTACTGGCCTGCTGACGTCCAAATGGTGGGGAAGGAAATCGTTCGGTTCCACACGATTTAC
TGGCCAATTATCTTACACGCATTGGGACTAGCAATTCCGAAGCACGTAATTGGGCACGGATGGTTACTAA
TGAAGAACGGAAAGATGTCGAAGTCCAAGGGGAACGTGATCTATCCAGAAACCTTGGTGGAACGCTATGG
ACTAGATGCCACTCGTTACTACCTACTACGGGCAATGCCGTATGGGAATGACGGGGTCTTTACTCCCGAA
GACTTTATTGACCGGGTTAATTACGACCTTGCAAACGACCTCGGAAATCTTTTGAACCGGACAATTGCAA
TGATTAATAAGTACGAAGGCGGAACCGTTCCTGAATTCAAATCCGGAGTAACTGAATTTGATGGGACGTT
AGAAACCGTTGCTGCAGATTCCATTACCGAATTTAACGAAAAAATGAACAGCGTACACTTCGCAGATGCA
TTGGCTGCCGTTTGGAAGTTAGTGGCTGCTACGAATAAGTACATTGACCAAACTGAACCATGGACGCTTG
CAAAGAGTGATGGTGCAGATGATAAAGCAGCGTTAGCCGCAGTGATGGCGCACCTTGCCGCTAGCTTACG
GGTGATTGCACTCCTGGTTAGCCCAATCATGACGCAAGCGCCTAAGAAGATTTTCGAACAACTCGGCTTG
CCACTAGATTCACTTACCTTAACGGACCTTAAAATTGCTGATTTACCAGCAAATACTAAGGTAATTAAGA
AGGGGGTTCCAATCTTCCCTCGACTAGACGTTGAAGCAGAAGTGGAATTTATTAAGGGACAGATGACTAA
GTCTGATAAGACCAAGGGGCGTGCTGCTCAAAAGGCTGCTGCCGAAGGCGCCTTTGATCCTGATACAACT
GAGTTGACCCTCACTAAAAAAGCAATTCGATACGAAGCCTTTGATAAGGTTGAACTAAAGGTTGCGGAAG
TGGTTGACGTTCAACCAGTTGCGGGCTCTGATAAGCTATTACAATTTAAATTAGATGCAGGTGATCAGGG
GTACCGGCAAATTCTATCTGGAATTGCCCAATGGTATCCAGATTACGCTAAATTAGTTGGGAAGAAGCTA
ATTGCTGTATCGAATTTGAAGCCTCGTAAAATGCGTGGTGAAGTTAGTCAGGGAATGTTGTTGTCCATTG
AACACGAAGACGGTTCAATTGAGTTAGCAACCCTACCAAGTAACTTTGAAAACGGGGCTACTTTAGAATA
A
>contig_1_pilon_42 # 47906 # 48751 # -1 # ID=1_42;partial=00;start_type=ATG;rbs_motif=4Base/6BMM;rbs_spacer=13-15bp;gc_cont=0.429
ATGATTACGATTGGATTAACAACCTGGTCGGATCATCCTGCATTTTCTAACACCAATCAGGCCCCCAAAT
TAGTGGAGTACGCTAGCTTCTTACCAACGGTAGAAGTTGATACGCCATTCTATGCCATTCCACGGGTCGC
AACCGTTTTGGATTGGCGAAAGCAGGTGCCTAGTCAGTTTCAATTTATCCTAAAAGCAAATCGATTAATG
ACGCAACACGATATCAAGAGTCCAGAGGCGGTCTCACTTGCTGATCGCAAGCAAGCGTTTATTAGGTTTA
AGGAAATGGTACAACCACTGGTGGAAACTAACCAACTCAAAACGGTGCTATTCCAATTTCCACCGTACTT
TGCAGTTAGTAAGGATAATTTAGACTACCTTGCAGAACTTCCGAACTGGTTGCCTGGCCTCTCGCTTACG
GTGGAATTTCGCCACCCTTCGTGGTATCAAAAGCCGTTCATTAATCGGTTGTACTCCGGATTGAAGCAAT
TGAAAATGACCCTTGCCATCATTGATGAACCGCATAATCTAAATGATGGAGTTCCGTTCGTTCCGTTAAT
TACCAACCCAAATTTGGTTTTTATTCGGCTCCACGGACGAAATGCTGAGGGCTGGTTCAACCAGGGTCCT
GATTGGCGTAAAAAGCGGACCCTTTATCGTTATAATGAGCATGAATTAACCGGATTAGCAAAAATAATCC
GTGATTTAGACTCGCAGGCTAAGGAAGTATGCGTGATATTTAACAATAATTCCGGGAAGGATGCTGCTCC
AAATGCTTTAAAGTTACAATCGATTTTGGGACTGCATTTTACTGGATTAGCACCAAAACAACTCGATTTA
TTTTAA
>contig_1_pilon_43 # 48754 # 49461 # -1 # ID=1_43;partial=00;start_type=ATG;rbs_motif=GGxGG;rbs_spacer=5-10bp;gc_cont=0.428
ATGGATGAAGATGTTCAAAAAGTTTTTAACCAAGCAAAGCGAATTGTCTTCTTGACCGGCGCGGGGGTTT
CAACTCCTTCCGGGATTCCAGACTACCGCTCCAAAAACGGTTTATATGAACAGGATAATGATGGTAAGCC
GGCTGAGTACTACCTTAGCCATGCTTGCCTGCAAAACGAACCGGATAAGTTCTATGCGTTTGTTAAGAAT
AATATGTACTACCCAGACGCAAAACCGAATCCAATTCATGAAAAGCAAGCAGCGTTGACTAACCAGAACC
GCGCTAGCATTATTACCCAAAATGTTGATAACCTTTACAATGTTGCCCATGCTACTCACCTAGTTGAGTT
TCACGGAAACTTATATGATGTTACATGTCAAAAGTGCCATCGTTCTGTCGATTGGCATGCTTACCTAGAA
AGTCCAGTTCACAAAGATTGCGGTGGTATTTTACGTCCTGGAATCGTGTTATACGATGAGGGACTGGATC
CTAAACGGGTTCAAACTAGCGTTGACTTAATGTCAGAAAGTGACTTGATTGTAATTGTGGGAACTTCGAT
GCGGGTCTATCCATTCGCAGGGTTACTCCAGTACCGAAACCCAAGTGCACCAGTTATTGCAATTAATCAA
GAAAAGCTGGACCTAGGAATTCCGTTAAAAATGATTCAGGGGGATGCGGTAACCTTTTTTAAGGAATTGC
GGGTCTAA
>contig_1_pilon_44 # 49480 # 50445 # -1 # ID=1_44;partial=00;start_type=TTG;rbs_motif=GGA/GAG/AGG;rbs_spacer=5-10bp;gc_cont=0.401
TTGGAACCACAAGATATTAAGTTAAATGAACAAACCCAGAGTTTACTGAACGTTGTAAATCGGTTCTTTC
CAGGCAAGGTGGAAGTGCAATTTATTGGACGTTTGCAATCTGGATATGTAAGACACGACCAAGCTCAAAT
GGTGCAAGACGGTAAGAATATTTATATTCAAATTTCTGATTTAACCGCCCCTAATTACACGGCATCACAC
GAACTACTGCACTTGTTAATGACGCTCCGCGGTTTTCCGCAGGAGTTTTTCTCCCTGACGACCGGTAATT
CAGAATTAGATGACCAACTTCAAGCAATGGGAATCGAACTATTTGATATTGTTTCCCACTTCGTGGTGGT
TTCTGAACAACGAAAGCACGGTTTAATTGACGATGAGATTGAATCAATGTACCTAAAGGGGGTAAAGGCG
ACGATTAAGCCTGAACCAGCTGAACTAGATGATGAAATGTCATTACGGCTGTTGACCCTTTTAGATGCAT
TAGTGTTCTACGGTGATGAATTTAATAAGGTGGCTGACGAACTAAAATCGGACTACCCAATTTCACTAGC
GGCCGCTCAAAAGATTTATCAAGTGATCACCGCTAAGCCAACCGATTCACCATTTGGCCTCCGGAGAAAC
GTGGTAAAATTATTCAGGGTTTTTGATGACCAATTGAAGGAATGGAATTTACCACCATTGAACAATAAGG
ACTTTACTACCATCACAAGTGTATTATCAGAACGGCAGTTAGGTCTCAAGGTTAATCAAATGTTTGAAAT
TTTCCATTCGGAACTTCATGAAAAACAAACTAACCGCAGAGCCTATGTTGGATTCAGCAAGGTTGATGAT
CAAAATTCATTTGTAATTCCGGCACCAACCGGGATGGATGATAGTCCCGCATATTTTAAACGTCTTTATA
ACATGAGCGTAGAAGACCTCTTTAAAGAACTTAAGATGCCATTTATCATTCGATAA
>contig_1_pilon_45 # 50461 # 51711 # -1 # ID=1_45;partial=00;start_type=ATG;rbs_motif=AGxAGG/AGGxGG;rbs_spacer=11-12bp;gc_cont=0.458
ATGGATAGCTCGTTTAAACATTTTTACCGTAAATCATATCATGATCGGTTATCAGTAGTTGGTGAATACG
CAACCCTTAATGATGATGCGAAAACCTTAATCAAGGAACACGTTAATCAAACGGACGCAAAGCTAATTGA
AAACTACCTCACTGACTATTCATTACCCGAAGGGGTGGGAGTGAACCTAATGGTAAACGGCGTCGAACAC
GCCGTTCCAATGGTAACCGAGGAGCCTTCCGTAATTGCGGCCGTTAGTAATGGTGCCAGAATGCTTAGTA
AAAATGGCATCGACGCCACGGTGATTAGCCGGGAACTAATTGGCCAAGTGGTTTTACACAATCCGCAGCC
TGAACTATTAGATTGGATTAATGAACGGCACGGAGAACTAATTGCCCTAGCTGATTCGGCCCACCCGAGC
ATCCATAGTTATGGGGGCGGAGCTACCGACATCGAAATTCGCCAGTTAGACGTTGATGACTACTCGTTAG
ACCTCAGTGTCAACGTTTCAGAAGCGATGGGTGCAAACATCATTAATTCAATGCTGGAAAAAATTGGGGC
TGCAATTAACCAACAATCACCGGGCGTTGTTTTAATGCAAATCCTCTCAAACTATGCGACGAAGAGTCTG
GTGCGGGTAGTTGGGAAAATTGATTTTAGCCAACTAGGAGCGCCTGGGATGACTGGACGTGAGGTTGCTG
TTAGAATTGGGTTAGCTAGCCACATCGCCCAAATTGACCCGTACCGGGCCACCACCCATAATAAGGGAAT
CATGAATGGAATTGATGCCGTAACGATTGCCATGGGAAATGACTGGCGGGCAATCGAAAGTGGGATTCAT
GCTTACGCAGCTAAGGATGGGCACTACCGCGGGCTAAGTCATTGGAAGGTTGTTGATCAACAACTAGTTG
GTGAAATGACGGTTCCAATGCCAGTTGGGTTTGTCGGCGGGGCCACAAGTGTGTTTCCACTAGTGAAAAT
CAATCAGTCAATCGCTAAGGTTAAAAATGCGCGTGAATTAATGCAGTTAATCGCAGCGACTGGATTGGCG
CAAAATTTAGCGGCATTAAAGGCGATTGTTACTGATGGAATTCAAAAGGGCCACATGGCATTGCAACTAA
ACTCACTGGCTATTAGTGCTGGTGCAGCTCCCGACGAGGTTGCTGAGGTGGTTAAGAAGCTAAGAAAAAT
AAAGAACGTTGGAATTGATGATGCCCGTTCGGTTATCAATCAAATTAGAAAATCTAGTTAA
>contig_1_pilon_46 # 51766 # 52704 # -1 # ID=1_46;partial=00;start_type=TTG;rbs_motif=AGxAGG/AGGxGG;rbs_spacer=5-10bp;gc_cont=0.424
TTGGAAAATTTTGTAATTTTAGATATCGGTTCCAATTCAGTGCGAATGGCAATCAATCAAATTGAAAGTG
ATGGATCGTATCGTGAAGTTAAGAGAGTAAAAAATGATAGCCGCCTTTCCGAAGGGATGGGGCGTGAAAA
GCTATTAAGACCAGCGGCGATTAAGCGAACGATAGGTGCACTGCAAAATTTCCAAAATGTTTATAAGGAA
TATCCAAACGTGCACGTTAAAGTAATCGCAACCGCCGCGGTCCGCCAAGCTAATAACCAATCAACCTTTT
TGAAAAAGGTCCGGGATGTCTTGGGATTACGGATTAAAATCTTATCCGGGAACCAAGAGGCCTACTATGA
TTACTTGGGAGTCGTTAATAATATTAAGGAACCCAACTACATTCTAGTTGATATTGGCGGTGCTAGCATG
GAACTTGTGTTAGTGCAAAATCACAAGAAAAAGAACTTAATTAGCCTGCCAATGGGGGCAGTGAGCCTAT
CTGAGCACTATCACCTAGGAAGTCGGATTAACGCCGCAGATTTATTTAACGCCGAATGCTATATCCAACA
AGAATTGCACCGGGTATTCTGGTTAAAATGGGCTTACCGTTATCCCCTCGTTTTACTAGGTGGTGCAACC
CGGGCGCTAGCTAGGATCAATCAGCACCATCAACACCTTAATCGGTCCCACCGGTTGAATCGTTACCAAT
TAAAGCAGACCCAGGTCTTGAAAACGTTTGAAATTTTGGTTGCGCGTGACAATGCCCAACGAAAACAAAT
TTCGGGGTTAGAATCTGACCGTGCTGACATTATTGTTGGGGGATTGTTGCCATTAGTTTCAATTATTAAT
CGAATTAATTCAAAACAGGTCATTTTTGCTGATAGTGGGGTTCGTGAGGGGTTAATCAACGAATACCTTC
GGCACATGCAGGCCAACCAAAAACGTTAA
>contig_1_pilon_47 # 52744 # 53763 # -1 # ID=1_47;partial=00;start_type=ATG;rbs_motif=AGGA;rbs_spacer=5-10bp;gc_cont=0.426
ATGACGGATAAAAAGGTAATTTTAACTGGAGATCGCCCTACGGGGAAACTTCACATTGGACACTATGTTG
GTTCATTACGGAATCGGGTGGCATTACAAAACTCAGGGGATTACGATACCTACTTACTAATTGCAGATAT
GCAAGCGTTAACTGACAACGCTCGTGATCCTGAAAAAATTCAACACAGTTTACTACAGGTGGCCTTAGAC
TACCTAGCAGTTGGAATTGATCCCGAAAAATCAACGATTTGTGTTCAATCTCAATTACCAGCGTTAAATG
AATTGACCATGCACTACCTTAACTTAGTAACGGTTTCTCGTTTGAACCGGAACCCAACGGTTAAGACTGA
AATTAAGCAAAAAAACTTTGGGCAAAGTGTCCCAGCCGGTTTCTTCATCTACCCAGTTAGTCAAGCCGCT
GACATCACTGCGTTCAAGGCTAATACGGTTCCAGTCGGGGCTGACCAAGAACCAATGCTTGAACAGACCA
GAGAGATTGTCCGGTCTTTTAACTCCATTTATAAGCAGGAAATTTTGGTGGAACCAGAAGGCTACTTCCC
ACCAAAGGAAATGGGTCGGATTCCAGGACTAGACGGTAATGCTAAGATGAGTAAATCACTTGGGAACGCG
ATTTACCTAGCTGATGATCCAGATACGATTAAGGAAAAGGTCATGTCAATGTATACCGACCCTGATCACA
TTCACGTTGAAGATCCCGGAAAGGTAGAGGGGAACACTGTTTTCACCTACCTTGATATTTTTGACAAGGA
TCAAGACCATGTTGAAGAATTAAAGCAACAATACCGGCATGGTGGACTAGGGGACGTTAAAATCAAGCGT
TACTTAAATGAAGTTCTCCAAGCTGAATTAGAACCAATTCGAACTAGACGTGAAGAATTTGCTAAGGACC
CAGCAGCGGTTTATGACATTTTGAAAGCCGGCAGCCAACGAGCTCAAGCTGTTACTAACCAAACCCTTCA
AGAAGTTCGGGATGCAATCGGGATTAATTACTTTAAATAA
>contig_1_pilon_48 # 54097 # 56412 # 1 # ID=1_48;partial=00;start_type=TTG;rbs_motif=GGAGG;rbs_spacer=5-10bp;gc_cont=0.381
TTGGAACCCGGTGAATACCAAAAAGAACAAAAACGTGTTGATTCAATTGTAAAACAGATTAAGTCTAGAA
TTGAAAAGACAAAGGTTGATTTGTCAAAAGCACATGAAGAAACCAAAAACGTTCAACAAAACTACAGTGC
CAATACTTCAGTTAACTACTTTGAAGTTGATGACCGAATTGAAACCAGTGCTGAATTGCAACAACAAAGA
GGATTAGTTAACCGGGACATTGAAAATGAAACCATCATTAAACGCCATTTAAATACGCTGAAGGAATTAG
CTAATTCACCGTATTTTGGGCGAATTGACATCCTAGATGATGGAGAAACAACCCCAGAACAACTATACAT
CGGGACTGCATCATTCGTTGATGACCAACAAAACTTTTTAGTTTATGATTGGCGGGCACCCATTTCAAGT
ATCTACTATAATGGAACATTGGGTAAGGTTAGCTATACCACCCCTGCCGGTCGGCTATCAACCGAGCTAC
TAAAAAAACGACAATTTCAAATCCAAGCAGGCCAAATTGATAACATGTTTGATACCAACGAAACCGTTGG
TGATGAAATGCTTCAACACGCTCTTGGGGAACAAAACGATGAAACGATGCAAAATATCGTTGCCACGATT
CAAAGTGAACAAAACGACATTATTCGTGATACCACCAGTGATCTGCTAGTAGTTCAAGGGGTTGCAGGAT
CTGGAAAGACATCCGCTATTTTACAGCGAATTGCATTTCTTCTCTACCACAGCAGAAGCTCGTTGGTTGC
AGATCAAATCGTGCTACTATCGCCTAACAAGTTATTTAGTCATTATATTTCAGACGTACTGCCTAGCCTG
GGTGAGCGTAACATGCGCCAGGTGACCCTTGCTGAGTTCTTTAACCACCGCTTTGAAGGTTTAAAAGTCC
AAACCATTTTTGACCGATATGAAAATCAACAGGTACTCAGCTCAGAACAAATCGCAATTCATAATTATAA
GGGCAGCGCGCAATTTATGAATGATCTCGCTAATTACGTTGCTAATATTGCAGCTGATGATATTCAGTTC
AGTTCAATCGGATTTAGAGGAAAGCCATTTTTTACCGCTGAGGATATTCGTTCTATCTATCAACAATACC
CACAGAGTATGCATACTTCTCAAAGAATCTTAAAAACTAAAAATCAACTAATTCGCACTTTAAAACGGCG
GATTCATACCTCCATTCATGATAATTGGGTCAATAAAGAATTAGAAAGTCTTAGTGAGGAAAGAATTAGA
ACAATGATGAAGGGTAAGCAATTGCGCGACTTTCAAGGTCAAGACGATGAGCGAGACTTCCTAGCAACTA
AAATTGTTAAAAAGGAGTATCGCATCATCTATGATGCGATTTATAATAATAACTTCTTTGATCCATACAT
CCAATATGAGCAATTCTTAAAACAGCTTGACGTCCCTGACCATATTTCAAATCAGGAATGGGAACAATCC
GTTAAGCAGTTTTCAGATCAACTGGAAAATCATCAATTAAGTTTGGATAATGCTGCGCCACAATTGTACT
TACGTGATTTAATTACTGGTGAAGGTCGCAATCGGGCAATTAAATACCTATTTATCGATGAAATGCAGGA
CTATTCAATCGCCCAATTAGTTTATTTAAGATTTATATTTTCCAATGCCAAATTTAATTTAATTGGGGAC
AGTGAACAGGCCCTTTTTAAAGCGGTTGAAAAACCTAACGACCTCCTAATTAAGTTGGATGCAGCTTTTA
AAACGAAGCACTCCCGATTGATTACCCTCCGGAAGTCTTATCGTTCAACTTATCAGATCACAACGTTTGC
TAAGTCATTACTTCCAGATGGAAACGAAATTGAGGCTTTCAATCGGCAGGGACCAATTCCAGAGATTATT
GTCCGATATGATAATAAAGTGGCGATTAATAGCCTAAAGGCTTCCATTAAGCAACAATTGTTAGATAATG
GTACCGTTGCAATTATCACCAAGAATATGGATGAAGCTAAGTTAATCTATCATCATCTATATCGGGAATT
TAAAACCACCCTCCTAGATGATGCTGATCGAACGCTGCCAAAGGGAGCAATTGTATTACCGGTTTATTTA
GCTAAGGGACTAGAATTCGACTCCGTAATTGGTTGGAACGTCTCTGATAAAAACTATGATTCAACCGATT
TAATTGGCACCCTTTATACGATTGCAACTAGGGCCATGCACAGCTTAATATTAATTAGTATTGGTCCAGT
TAGTTCATTAATTACTAAAGCTGGTGTCCCAAATAACGCGTTTAAAATCGATCATCAAATTAGTTCGCAT
AACTAA
>contig_1_pilon_49 # 56396 # 56527 # -1 # ID=1_49;partial=00;start_type=ATG;rbs_motif=AGGAGG;rbs_spacer=11-12bp;gc_cont=0.386
ATGGTAAGGAAGAGGTCCCGGGTTCAAATCCCGGAAACGGCTTCTCAAATTAATATTGCGTTAAAACAAA
AAATCCAGTTCCCATTTCTAGGGCAACTGGATTTTATTGTTCTAATTAGTTATGCGAACTAA
>contig_1_pilon_50 # 59373 # 59591 # -1 # ID=1_50;partial=00;start_type=ATG;rbs_motif=GGAG/GAGG;rbs_spacer=5-10bp;gc_cont=0.420
ATGGGGAAACCCAATAAACTTTATCGTTTATTATTCAATGACGAATTCATACTCATTGAAAGGCAGACGT
GGGGAACTGAAACATCTAAGTACCCACAGGAAGAGAAAGAAAATTCGATTCCCTCAGTAGCGGCGAGCGA
ACGGGGAACAGCCCAAACCATTGAGTTTACTCAGTGGGGTTGTAGGACTGAACATTTGAGTTACCAAAGA
ATTAGATAG
>contig_1_pilon_51 # 61919 # 63178 # -1 # ID=1_51;partial=00;start_type=ATG;rbs_motif=AGGAGG;rbs_spacer=5-10bp;gc_cont=0.386
ATGGATATTATTGATGATTTAAATTGGCGTGGAGCGATTAATCAACAAACCGATGCAGATGGGCTAAAAG
AATTGGTATCTGAAAAAAAGATTGGTCTATATGCAGGGATTGATCCAACTGGAGACAGTATGCATATTGG
ACACTTAATCCCATTCATGATTTTAAAGCGATTCCAATTAGCTGGTTACCATCCGGTAATTTTAGTTGGG
GGCGCAACCGGTTCAATTGGGGACCCAAGTGGTAAAAAGGCTGAAAGAAAGCTCCAAACCATGGATCAAG
TTAAGCATAACGAAGCGGCGCTTACTGCTCAAATGACTCAACTATTTGGCCAAGACGGTGGATTTACCAT
TGTTGATAATTATGATTGGTTATCGAAACTATCACTACTTGATTTTCTCCGTGATTATGGAAAAGTATTT
AACATTAATACGATGCTAAATAAAGAAGTAGTTGCTAGTCGTTTGGACGCTGGAATTTCATTTACTGAAT
TTACGTACCAAATTCTGCAATCAATTGACTTCTTGCATCTATTTAAGAACAACGATGTGCAACTTGAAAT
TGGTGGTTCTGATCAATGGGGGAACATTACCTCAGGAATTGACTTGATTCATAAGATGGAAGGCGCTGAT
GCTAAGGCCTACGGATTGACGATTCCATTAATGTTAAAAGCTGACGGAACTAAGTTTGGGAAGACTGCTG
GTGGAGCAGTTTGGCTTGATCCTAAGAAGACGTCTCCATATGAATTTTACCAATTCTGGATTAATCAAGA
TGACCGGGATGTTGTAAAGTATCTTAAGTACTTTACTTTCCTTAACCATGAAGAAATTGAAGCCTTAGCC
GAGAAGGTGAAGACCGAACCGCAGAAGCGTGAAGCACAACGTAGATTAGCTGAAGAAGTTACTAAGTTCG
TTCATGGTGAAAAAGCGGTTGAAGAAGCACAAAATATCACAAAGGCATTGTTTACTAACGGAATTAAGAA
TCTAACTGTAAGTGAAGTTGAACAAGGGTTTAAAAACATGCCAAGCGTTGACATTAGTGCTCAACCAAAC
GATATTATCCAGTGGCTAGTTGATGATACTAAGATTGAACCATCAAGACGTCAGGCTAGAGAAGATGTTA
AGAATGGTGCAATTAGAATTAATGGTGAAAAGGTTGATGATGTTGAAGCCATTGTTAATCCAAGTGATGA
TTTTGACGGTAAGTTTGTGGTCGTTAGAAAAGGAAAGAAACGCTACTATTTAGCTCGTGTCACTAAGTAA
>contig_1_pilon_52 # 63479 # 64276 # -1 # ID=1_52;partial=00;start_type=ATG;rbs_motif=AGGAGG;rbs_spacer=5-10bp;gc_cont=0.401
ATGATTATTATTTTATTAGTTGTCGTTGCAGTCCTGTTCTTCTTATCTTGGAACCTATTAAATAAACAAC
CAATTCATTTAATTTTAAGTTCTATTTTTACGGTTATTTTGATTGGAACAATGTTCCTCGCGGTGGCGAA
CTTTAAATATCACTATGGGATGCACAAGGTCTCCTCAACTGAGACGACCACCAAGGTTGCTTCATTATCA
CCACAAATGAACATGGTGATTGATCAACCAGTTGGGCAAAGCAATAGTAAGGACAAGGCGATTATTTACA
AGAGCGGAAGTTCTAAGAAGACGCTGAAACCAGATACTGACGTTACGAACGTAGTAGTTAAGAGTAGTAA
CCTTACCAAGCCAAAGCTAGTTACCAAGACGGTTCGGTGGGAATATAAAAATAGTTTTGAACGGTTCATG
TATGGATTAGCACAGAAGCCATCTGTTTATCATCGGACGAATACGCTCTACGTTCCAAAGAGTTGGTTAG
TCCTAAATGCTAAGCAAGTGAAGGCGTTGCCAACCATCATGAAGCAAGAACAAGCAAAAATTCAAAAGGA
ATCCGCTTCTTCACAAGCACAGCAACAAGCTGCGCTCCAACAAAAGGTCCAATCAGCAGTTCAAAAGCAA
CTAGCACTAGCTGAAAAGGAAGACCCCAATATGAGTAGTGGTGAAAAGCAGGCGGTCGTTAAACAAGCCA
CTGCAACTGCTAAAAAACAGGTTCAAGCTGAAGCTCAACAAGCTGCACTCAAGGTATTGTTACCACGAGT
TGAAAAGCAATTAGCTAAAATCAAGTAA
>contig_1_pilon_53 # 64276 # 65748 # -1 # ID=1_53;partial=00;start_type=ATG;rbs_motif=AGGAG;rbs_spacer=5-10bp;gc_cont=0.385
ATGGATAAGCCGTTAGATCAAAAGGGAAATCCCTATAGCAGAACGCTATTGGTACTGTTCCTTTTAATTG
GTACTTTTTGTACCGTTTTAAACCAGACCTTATTGGCCACTGCATATCCTAAGTTGATGGATGTTTTCAA
TATTGATACATCCACCGTCCAATGGTTAACCAGTGGTTTTCTAATGGTAAATGGGATTTTAATTCCAGTT
ACTGCTTGGTTATCAAGTCGCTTTAATACTAAGTGGTTATATATATCTGCAATGGTTATTTTTGAAGTTG
GAACGGTGATGTGTTTTGCCGCACCAAACTTTGCAACCTTACTATCTGGTCGTTTGATTCAAGCCGTTGG
GGTTGGGATTTCAATGCCAATGCTTCAAACAATCATGTTGTCAATTTTTCCACCGGAAAAGCGGGGAACT
GCGATGGGACTATCCGGAGTGGTAATTGGACTAGCCCCTGCAATTGGGCCAACCGTTTCAGGATGGATCA
TTGTTAATGCCCAATGGCGTGATATTTTTGGAATGATCATTCCAATTGTGGCGATTGTAATTATTGGTAG
TTTATGGGCGATGAAGCCAATTTTACCTACTAGCAAAACGAAACTTGATTTTCCATCATTATTGTTGTCA
ACAATTGGTTTTGGGAGTGCGTTGTACGCATTTTCATCAGTTGGTGATAAGGGATGGGGAAGTAGCTTAG
TTATATCTACATTACTTATCGGAATTTTATTTGTAGTATTATTTGTCGTTCGTGAATTTAAGACTGCTAA
CCCACTGGTTAACCTAAATGTTTTTAGATCCAAGCAATTTACCGTTGGTTCAATAATTGGATCACTGGCA
ATGATGTCATTGATTGGATTTGAAATGATTCTACCATTATATCTTCAAATTGTTCGTGGTTATAACGCCT
TTCATTCAGGGTTAACTTTGTTAGCCGGAGCAATGATGATTGGGGTGTTAAGTCCATTTACTGGGCGGAT
CTTTGATAAGTATGGTGCTCGTTACTTAGGAATTAGTGGATTCTTGCTCCTAACAATTGGAACGATTCCA
TTCTTCTTCCTAACAACTGACATGCCAATTATGTACGTGGTAATAATTTATGCAATTCGTTCCTGTGGGA
TTGCAATGTCAATGATGACAATTACTACTTACAGTATGAATGCTCTGCAAATTAATATGATGAACCATGG
AACTGCTGCTAATAACACCCTTCGTCAAATTGCCAGTTCAATTGCAACAGCTGTTATGACTTCTGTCTTA
ACTAATGTTACTAATAACGCCAAGCCAGCTCATCACCTCTTAACTGTCGACCCACTTCAATACAAGTCTA
AGATGCTTGATGCTGTTCTTAGTGGTTATCATGCTGCATTCTTGGTTGCGTTTATCTTTGGTTTAATTGG
ATTAGGGTTTACCTTCATGCTTAAAAAGGGTAAGAGTGTTCCAGAATCATCAGTGGAAGGAGGACGTAAA
TAA
>contig_1_pilon_54 # 65924 # 66382 # 1 # ID=1_54;partial=00;start_type=ATG;rbs_motif=AGGA;rbs_spacer=5-10bp;gc_cont=0.359
ATGGATAGTGAAAGCAGTGAATTCAAAGAAGTTAGTAGCCGCATCTTTAACCTCTTTAAAAATGATGACT
TCTCATTTGGAATTGGTGACATCGCTAATTACAGTAAAATCCCACAAAGCAAGCTCCGCTACTGGGAAAA
ATGTGGTTATATTAAATCAAAAAAATGCTCTCGGAATCAAAACCGGAAATATTCATACCACACCCTAATG
AAAGTCCAATTAATAAAATCCTACCTAGAATCAGGATTCACTTTAAGCACCGCCGCTGACAAAGCCACTC
AGTTTAGTAATTACAACTCCGTTATTGCTAACATGCTAAAGACTCGGGTACAAGAAATTGGCACAATTGA
TAGTAAACCGGCAATTAACATGGGAACCATTGACAGTAATCCAGATAAAACCATTTATTTCATTGATAAC
GGTGATGAGGTTAAGGCCATCATTAAAAATAATAACTAA
>contig_1_pilon_55 # 66592 # 67806 # 1 # ID=1_55;partial=00;start_type=ATG;rbs_motif=AGGAGG;rbs_spacer=5-10bp;gc_cont=0.396
ATGTGGTTCAGTAAAATGATTAGCGACTTTATATTCGGGTATCCGGTAATGGTATCAGTTGTATGGATCG
TTGGTTGTATCTTCAAGGAGTGGACGCTCCGACATGCTCCGGTCGACGACACCAATCGTAAACCGTTAGT
ATCAATCCTAGTTCCTGCTCACAACGAGCATGATACGTTGGAAGAAGCCGTTAAATCGCTATCTAATTTA
ACTTATACAAACTTTGAGATTGTCTTAATTGATGATAAAAGTGATGACGATACCCTTGAAATTATGCATC
GACTCAAGGATAAGTACCAGTCCAAATTCCAGATCCAAATCGTTGCCATTCCAGTTAACCAAGGGAAGGC
CAATGCAATGAATCAAGGCCTTAAAGTAGCAAATGGTGAGTACTTATTAGGGATTGATTCTGATTCAGTT
TTGGATCCAGATTCCCTATCATACGTTGTTAAAACGTTAAATAAAAACCCCCAAGCAGGTGCAGTTGCTG
GTAAGCCGGTAGTTAGAAATAGAACCACCATTTTAGGACGGCTCCAATTGCTTGAATACATTGGGGTTAT
CGATATCATCAAGCGTGCCGAGTCATTCCTAACTGGTCGGATTACCACCGTTTCCGGAGTTATTGTTGGA
TTTAGAAAAACTGCGGTTGAATCCGTTAACGGATGGAACACAAAGGTAATGACTGAAGATATTGATATTA
CATGGCGTCTATACCGCCAAAAATGGGCCGTTTTATACAATCCCAATATCATTTGTTGGATTCTAGTGCC
AGAAAGTGTTCGGAACTTAATTAAACAACGGCAAAGATGGGCCCGGGGTGGATTAGAAGTGTTGTCTGGT
AATCGGGATCTGCTAATTCATGGAACATTCAGTGAAAAATTCTTGCTCTCAGAAACCATCATCAGTAATA
CATGGGCCGTAGTTACCATTTTAAGCTCAATTACTTACATCCTAACGTTCATATTAGATCATAACTTGAC
CCTTGATGGAAATATCTTATTATTCATGTTGATGGTCAGTTTTACCCAGTTCTTAATTAGTTTCTCGTTT
TCTAAAAAAACTACATTTATGAGTTGGGGCGACTTCTTATTAGTTCCTGCTTACATTATGTACTATTGGA
TCATTAGTTTAATTAGTTGTATTTACGCCATGATTTCGTTCTTCTTAGATCCAGAACACGTTGGGACTTG
GCGTAGTCCAGATCGGGGGCATTAA
>contig_1_pilon_56 # 67809 # 68120 # 1 # ID=1_56;partial=00;start_type=TTG;rbs_motif=GGxGG;rbs_spacer=5-10bp;gc_cont=0.333
TTGGATCATCAACCACAATATAATTTCGTAATTAGAAAAAAAGCTAGTTTCGGAAGAAGAATATGGCACT
TTTGCCTATTTGCTGCACTGTGGGCCGCAGTTATCTTCATTTTAGTTGTTAACTATGGATTTATCTTTGA
TTTATATACTGACAATCTAGTTACTTACTACTTACTGCTTAATTTAGACTATGGATTCTACTTTGGCTTA
TTGGCAACAATTTTAGTTTTTGCAATTGGGACCCTTATCTTTAGCTTTTATCGAATTAAACGGATAAGGA
GGAAACAGGAAAATGACACGAAGAACTCGTAA
>contig_1_pilon_57 # 68101 # 68991 # 1 # ID=1_57;partial=00;start_type=ATG;rbs_motif=AGGAGG;rbs_spacer=5-10bp;gc_cont=0.361
ATGACACGAAGAACTCGTAAAATTATTGTTTGGATTATTGCCATCTTAATTATTTTTGGAATGTCACTTA
CAATTCATAGAACGGTTCAATACGATAAGGGTGATAATACTAACTACGCCCTTAACAAAAAAACACTTTC
TGAAAAGAACGGGATTTTAGTCTTTTGTTACCACCGAATCATCAAGGATGATTTGGGCATTAATATTGTT
AAATCGTTATCAGATAACTCACAGCTTCATGATTTTGCCGTTACTACTACTCAATTCAAAAATCAAATGA
AGTTTTTGAAAGATCATCACATTAAGATTATTAGTGGTCAACAGATGTATGAAATGGTCAGTAATCAAAC
CCCCATTAAGGGGAAGTATGCTGTGCTAACTTTTGATGATATTGATCGATCCACAATTGAAAATGCCATG
CCAGTAATGGAAAAATATAAATTCCCATTCACTACCTTCATCGTTACTGGCAATACTGGTCGGTACCGTG
AAGGCTCTAAATTTGCAACTTGGAAAAACATCCTTAAGGCTAAGAAAAAGGCTGGTAATCTTCAAAGCAT
TGAACTTCATACCAATAACATGCACTACTTAACTAAGGGATTAATTCCAATTATCCAACGTCCCGGTGAA
TACCACCACTTCACTCGTGACTTCATCACCAGCCAACGGGTATTGCATAGTAAAACAGGTCAGTTTGGAA
CATCATTTGCCTACCCTTATGGTGGCGGGACTGATCAAACGACCAACTTCTTAAATTCACAAAATCTTCA
ATGGGTTGCAACGCTAAATACAGGAGTCGTAACTGACAAAACTAATTTAATGTACACCCCACGAATGATT
ATTAATAATGATAGTTGGCCAAGTATCCATAAATGGTTCTCAACTAAATAG
>contig_1_pilon_58 # 69035 # 70756 # -1 # ID=1_58;partial=00;start_type=ATG;rbs_motif=GGA/GAG/AGG;rbs_spacer=5-10bp;gc_cont=0.366
ATGAAATCCATCGAGAATAAATTTCAATGGCGGCATGGATTGCCATATCTGTTTATATTAGTAATTGCTT
GTTTAGCGTTGTATCAACAGTGGCACGCTCAATCCGCTTATATTGGACTAGATTCACTATTTCACATGAA
TCGCTTTTATGATGCAATGATGCAAATTAAAACTGGTAATTACAGTTATTTTCAATCGTTTTTTGGATTT
GGACAATCTGGAAGGGTGGTAAACGCTGTCTATGGCCCGCTGTTTGCGTATTTTAATGGGTTACTACTGT
TAGTTACTAAAAACTGGGTTAATTATCAAATCGTTAGTTCCATCCTGCTATTTATTATTAGCGGGAGTTT
AATGTACCACCTTGCTGTTAAAAACCGTGTGGATCGATTATGGGCGCTTGTTATTTCAGTTTGTTACATG
TTTTCCACCCCCCTTTTATATTGGATTAACGGACAGCAGTTCACTGCATGGGGGGCAGCATTCGTTCCGT
TACTAATGTTATGTGGAACTAACATGATGAATGAGGAGCGAATTGCATGGATTAAGTTGGCGTTATCGAT
GACACTGGTGCTACAGATTCATAATGTCACCAGTGTGATTTCTGCACTAGCTTTAATTCCGTTTTTCATG
GTGGGATTATTTAAGAGTAGTAATCGCCGTAAAATGATTTTGGACCTATTTAAGGCAATTGGCTTAACAT
TATTATTGTCATTTAACGTTTGGGGTGGGATGTTAGAGCTATTTTCATCTAATCACTTGTTACCAGTAGC
ACCGGACTTGCACCTTGCTGCTGATTCGCTTTACTTTATTCATGGTGCAACCAGATTAGAATATAGCGCA
TTGCTAATGTTTATTTTAGCGGTTCTATATTTGGTTGTTAGATGGCGGCATATCTCACTGTCAACACGGG
TGATTATATTGAATGGCTTGTTTTTTCTGTGGATTCCCAGTCATTATTTCCCCTGGAAGTTAGTTGCTAA
CTTATTGCCAGCAATTGATTCAGTAATTCAAAATCCGATTCGATTTCTAGTGATTCCCTATACTCTTTTG
TATCTAGCGGTTGGGTTATTATTATCAGACCGCAGTATCAAATGGTTTCGCTACATTTTAGCTGCCATAA
CGATTTTGATTATGTTTAACGAGGTCTGGAAGGATGTTCAGCATGTTAAGTGGAAGAATCACCGTTTCAA
TTCTGATATTGTGCTGATGAGTAATCGCTTTACAGTGGTAAACACTAAGGATCCTGATAAGTTACGTGCA
GCGACTCGCTCTGATAATCCTCAAAAGATTCTTAAATTAGCAACCAAGTCGACATCTGATTACTTACCAG
TTAAGAAAAAAATATCAGTCTATGATTTCTCAAATTTTAGCCCTTATTATAAGTATCGGAGTCAAATAAT
TAATCCGGGCTTAGATGCTAACAATCAAGTTAAAAATGGTTTAATGACTGTTAAATGGACGAATTCTAGT
TCCAGGGTTAAGAATCATCAACTATCAGTAGTTAAGTATGCCCATTCAATTGTTACATTGAATGGGAAAA
GGCTTAATAACGTTAAATTAACTTCGATTGGCGCAATAATTGTAAAGGGAAAACCTGGGGTTAATCGGCT
AACAATTAAGTATTCGCCAGCATTGTGGTTCTCATCATTGTTAATGGTTTCCATTATTACTTGGATTATT
TTAATAGGTGATGGAATTCGTAGATTAATATCTAAAAAATAG
>contig_1_pilon_59 # 70838 # 71530 # -1 # ID=1_59;partial=00;start_type=ATG;rbs_motif=GGAG/GAGG;rbs_spacer=5-10bp;gc_cont=0.388
ATGGCAAAACTTGTATTAATTCGTCATGGACAAAGTCAATGGAACCTATCTAACCAATTTACTGGTTGGG
TGGACGTTGATTTAAGCGACAAGGGTGTTGAAGAAGCTAAGCGCGCTGGTAAATTATTGAAGGAACACGG
TCTTGAATTTGACTATGCTTTTACTTCAGTATTGACTCGTGCTATTAAGACTCTCCACTTTGCTTTAGAA
GAATCAGACCAATTATGGATTCCTGAAACTAAGACTTGGCGTTTGAACGAACGTCACTATGGTAAGTTAC
AAGGATTAAATAAGAAGGAAACTGCTGAACAATACGGGGATGAACAAGTTCACATTTGGCGTCGTTCATA
CGATACCCTTCCTCCACTTCTTCCAGATGATTCCCCATACTCTGCAAAGAAGGACCGTCGTTACGCTGAC
TTAGATCCAAACTTGATTCCTGCTGGTGAAAACCTTAAGGTTACGCTTGAAAGAGTTATGCCTTTATGGG
AAGACCAAATTGCACCTAAGTTATTAGATAACAAGAACGTTATCATTGCTGCTCATGGTAATTCACTTCG
TGCATTAAGTAAGTACATTGAAAGAATCAGTGATGATGACATCATGGACTTAGAAATGAAGACTGGGGAA
CCAGTTGTTTATGACTTTGATGATAAACTTAAGGTTACTAACAAGACTAAATTAGACGACTAA
>contig_1_pilon_60 # 71594 # 72676 # -1 # ID=1_60;partial=00;start_type=ATG;rbs_motif=AGGAG;rbs_spacer=5-10bp;gc_cont=0.355
ATGCATTTATGGGATCAATTTGTTGAAAACGTTAGGCTACGAAGGCTAGTAGTTTTATTGGGAATCATTT
CAGTTCTCTACTTAGTTCGTGGAATGATGACAATTATATTATTGACGTTTATATTTACCTTTTTAGTAAC
TACAATTGTGAATTGGATTCGCAAGTACGTTAAGATTCCAAAATCATTGTTGGTATGTATTATTTATATT
AGTATTGTCGTATTAGTTTCCTGGGCGTTGGCCGTATACGTTCCCCAAATTATTGAACAGGCAATTATGG
GAATTAAGTCATTGATTAATTTTTACCAGAGCCCTAATAACATCACTGGTCATGACTCTGAAATTCAAAC
TTACATTACTGATTTTCTTTCCAAGTTTAATGTTGTTTCAGTTTTGCGGGGGAGCGCTAATACGGTGTTT
GAATACATTACAAGCATTGGTTCCGTGAGTGTTTCGGTATTTATTTCGTTAATTTTAAGCTTCTTTTTTA
CCTTAGAAAGCGACCGGATGGCAAGTTTTTCAAAGCGTTTTTTAACTAGCAACGTGGGTTGGTTATTCCA
GGATATTTACTACTATGCCCAGATTTTCGTAAAGACATTTGGGGTGGTTTTGGAAGCCCAACTATTCATT
GCCATTTGTAATACCGTTTTGACCACAATTGTAATGGCCGTGATGGGATTACCACAACTTCTTATTTTAG
CGCTATTAGTGTTCTTCCTTAGTTTAATTCCGGTTGCGGGGGTAATTATCTCTTTCATTCCACTTTCGCT
GGTCTGTTATTCGACTGGCGGGCTCTACGATGTGCTCTATATGATTATTACAATCATCGTAGTGCATGGG
ATTGAAGCCTATGTTTTAAATCCTAAGTTTATGTCTTCTCGAACTAAGCTACCAATTTTTTATACCTTCG
TGGTGTTAATTGTTGGTGAGAAAATTTTTGGTGGGTGGGGATTAATTGTATCCGTCCCAATTTTTACCTT
TATCCTCCATGTTTTAAACGTGCAACGGGTTGATGATAAACCAGATGATGAAGTTAAAATAATAAAAAAA
TCTAATCAATCATCTAAATCTACTGAAAAATAA
>contig_1_pilon_61 # 72693 # 73334 # -1 # ID=1_61;partial=00;start_type=ATG;rbs_motif=GGAG/GAGG;rbs_spacer=5-10bp;gc_cont=0.368
ATGAGAAAAATATTAGTGGCAATCTTTGCCATTATCGTAATTGGATTATTTGGAGGCTTCTTAATTAATG
GCCATGGTTCGTCAAATAATGGAGTTAATAATGCCATTGATAAGGGTAATCAAAATATTCAAAATCATCA
GTATAATCAAGCTGTAGTTAATTTTAAACAGGCTTTAGATATCCAACCCAATAATACGGTTGCGCAAAAA
TCACTCCAACAGGTGCAGACAATTCAGTCTGCTGATACTTTCTACAATGCTCAGCATTTTATAACCGCAA
TCGCCCAATACCAAAAAGTGGTTGATTTAAAGCAATCATCTGTTTTGGTTCAACGGGCCAAGGAACAGTT
GAAGAATAATGAGAATCTCTTGAACGGAGCAATTAACTTAACTAACATCTATAACCAAGCACTTCGACTT
AATCATGCTGGAAAGTATAGTCAGTCTGCAAAGACCCTGCAGCCTGCATTTTCTGATGCTAACTATCAAA
ATGGTTATTTTAAGAACATTACTGAACGAATCAATAACCTGCGGACTGCGAATTCTGATAAGAAGTTAGA
TAAGGCCTCTGTCACCAATCGGTTGGCAATTCGGCCCCAAACGATTAATCAGTTAGAGAGTGGGCAAACA
TCAAATAATTAA
>contig_1_pilon_62 # 73476 # 74666 # 1 # ID=1_62;partial=00;start_type=ATG;rbs_motif=AGGA/GGAG/GAGG;rbs_spacer=11-12bp;gc_cont=0.393
ATGTTAGAAAAACCTTTTTATCGGCAATTTTTGAAGCATAGCTTTAACATGCCCGTTAAAGTTACCTACT
GGGACGGTAAAAGTGAAGACTATGGTGAGGGCGAACCACAAGCTCATATCACATTTAAGGAACCAATCCC
CATTCGGCAAATCACTAAAAACGCTTCGATTGCGCTAGGTGAGGCATATATGGATGGTAAGATTGAAATT
GATGGTAATCTTGAAGACTTAGTTACATCCGCTTATGAAAACGCTAATAGTTTTATGCGGAATAGTAAAT
TCATTAAGTTCTTACCAAAGCAATCGCATAGCGAAAAGGAAAGTATGAAGGATGTTCAAAGCCATTATGA
TATTGGAAATGATTTCTACAAAATCTGGCTAGATCCTACCATGACCTATTCTTGTGCATATTGGGAAAGT
CCAAATGACACCCTTGAGCAAGCTCAAATGAATAAGGTTAGACACATCATCCGCAAATTGAATCCCAATC
CAGGGAGAACCCTATTGGACATTGGTTGTGGTTGGGGAACGTTAATGCTAACCGCTGCTAAGGAATTCGG
TCTAACCGTTGCTGGAATTACACTTAGTAAAGAACAGTATGATTACGTTCAAAAACGAATTCAAGATGAA
GGCCTTGATGACGTTGCAACCGTCTACCTTCGTGATTACCGTGAATATGATAACGAACAATACGACTATG
TTACATCAGTTGGAATGTTCGAACACGTTGGAAAGGAAAACCTTGGCGAATACTTCAAGTACGTAAATAA
GTATTTAAAACCAAATGGAGTGGCATTAATCCATGGAATCACTAGACAACAAGGTGGTGCCTACAATGGT
TGGATCAACAAGTACATCTTCCCAGGTGGCTACGTTCCTGGACTCACTGAAAACATTGATCACATTGTTG
AAAATGGAATGCAAATTTTTGATTTAGAAACGCTTAGACGCCACTATCAAGTGACGCTTGAACACTGGGA
TAAAAATTTCAATGAACATTTAGATGAAGTTAAGCAACTATTCGATGAACGCTTCATTCGGATGTGGGAC
CTCTACTTAAAAGCATGTGCTGCATCGTTTAAGGCCGGAAATATCGATGTTGTCCAGTATCTAATCTCAA
AGGGGCCATCAGGACACGCCCTACCAATGACTCGTGAATACATGTATGAAGACTTAGAAAAAAATAACTA
A
>contig_1_pilon_63 # 74777 # 76048 # -1 # ID=1_63;partial=00;start_type=ATG;rbs_motif=AGxAGG/AGGxGG;rbs_spacer=5-10bp;gc_cont=0.395
ATGAATTTTACTCACCGATTTTCTAAAATGATTTTGATGATCGGAATGGTATTAATGATGCTGGGGTTAC
CAATTTCAGCAAGTGCAAGTGCAGTCAAAAATACCAATCAACCTGATATTGATGCCACTACTGGGTTAGC
AATTGATGCTAATACCGGTCAGATTCTGTATTCCAAGAATATTAATAAACCGATGGCATTAGCCTCAATG
AGTAAATTACTGTCTTTATATATCGTTAGAAAAGCAATTGCAGCTGGTAAAATTAGTTGGGATCAAAAGG
TCCCAATTACCGCTGCTTTACATAAATTAAGTGTTGATACAACCTATGCTAATGCTCCATTAGCAGAGGG
AAAACACTATACGGTTAGACAAATTTACCAGGCTTCATTTGAGTCTGCTAATGCAGCGATGATGTCACTC
GCTAACTTAGTGGGAGGTTCAACCCAAAACTTCACTTTGATGATGCGAAAAACAGCTAAGCAGCTAGGCA
TTAAAGATGCTAAGTTGTACACTGCCTGTGGGCTTACTAATGGGGAAGTGGGTAAATCATTGGGGATGCC
AAATGCGAATGATAACGATGAAAATAAAATGTCTGCTCGCGATATGGCAACGATTGCGCAACGGTTCATT
AAACAATTCCCGGATGTTTTGAAAAACACTTCGGTTAGTGAATATACCTTAGGTGGTAAAACGCTCCGTA
ATGGTGATTATATGTTACCAGGTGGAAGTGAATATGATAGCCAGTTTCCCGTTCAGGGACTTAAGACTGG
GACATCCACTACCTGTGGGGGTAGTTTTATTGGAACTACTAATCGAGATGGCCATCGGATTATCACGGTT
GTAATGCATGCTTCCAATACAATGCCAACTGATCCAGGCCGGTTTATTCAAACCAAGAAAATTATGAATT
ATGTCTATAGTAATTATCGTTATGTGAATGTTGCTGCTGATTCAACCACGGCCTACCAAAAAGTTGCGGT
GCCATCAGGATCTGATACCAGTGTAAAGGTGAAAACCGAACGTAAATTTAACTACTGGATTCCAAGGGAT
AAGAATGGTTCTAACGTTAGGTTAGCCATTAATAATAACGTTAAGGACGGTAGTGGCATTAAGGCCCCAG
TGAAGGTTAATCAACAGATTGGTAAGTTAGTGTTTAATGATTTTAAAACGATGGATGATAAAACCCTATC
GGTACCAATTGCTGCTAGCGCTACGGTTAGTCAGGCTAACATCTTTGTTAGATTTTGGCGGGGGTTAGTT
AACCTATTCTAA
>contig_1_pilon_64 # 76051 # 77280 # -1 # ID=1_64;partial=00;start_type=TTG;rbs_motif=GGA/GAG/AGG;rbs_spacer=5-10bp;gc_cont=0.377
TTGAAGTTAACAACACGTGAAAAAACGGAGCTATTTGGTGAAGGGGTTATTACCCTGATTTTACTACTAC
TCCTTAATTTATCGATTATCGTACTATTTAGCCAGGCCTTATTTCATAATCCAGGGTTAAAGTTTGGCTT
TATCACAATTAAACATTCGATTTTTACTAACCCCTCTGCGCCATTTCAGAATCCAGGTGCAAATGGGAAT
CCTGCTCCTTGGTGGATGAGCCTTTTAACGTGGCAAAACATTTTAATGGTGGTAATGGGAATTGTTGATT
TAGTTGTAATTTATTGGCGGCTACTGAGACGGTACCATTTAATTCAATTGCGGCATGTTATTGATGAAAT
TCATTACATTGCGGATGGTCATTTTGACCACCGGATTCCATTTAAAATCAATAGTGAAAACCAAAAAGTG
GTTGATAGTGTCAACTCACTGGTAGACAGTGTAATCGAATCAATGAATGAAGAACGGGCAATCGAACGCT
CTAAAGATGAGTTAATTACAAATGTTTCTCATGACATTAGGACGCCGCTAACATCTATTATCGGCTATTT
AGGGTTAATTGAAGCTGGTGGATACCAGAGTAAAGAGGAATTACTTAAATATACCCACATTGCTTACTTT
AAGTCTAAGCAGATGAAGTCATTAGCTGATGATTTATTTGAATACTCAAAGGCGCGGACATTACCAACTA
ATTTGCAGCGCAATCGAATTAATGTTAAGCAGCTGGTTGAGCAGCTGGCAATTAGTTCCGAACTAGAAGC
TAATAAAAAGGGAATTCAAATTGTTACTGAATGTAAGGATAATGATATCTTTATCGAAGCGGATGCCGAG
AAGTTAGGCCGGGTTTTTAATAATTTAATTTCAAATGCCCTAAAGTACGGAAAGGACGCTAAGCATATTT
ACCTAAGTGCGTCCCAAGTTAATGCCAACGAAGCCGTTATTTCAGTATCTAATGATGGAGAACCAATTCC
GAAGAAGTCCATTAACCAAATTTTTGAACGATTCTACCGAGTGGAAACTTCACGGAACAAGGCTACCGGT
GGGACTGGATTAGGGTTGGCAATTGTGCAAAACATTGTTGATAGCCACAATGGGTTTATTAAGGTTGAAT
CAAACCGTAAGATGACAAGCTTTGCGATTCACCTTCCGATTCATGCTAATCAACCTTTGAAAAAAACTGG
CTTTAAAAAATTACAATCTACAGATAAGAAGGATAACTAG
>contig_1_pilon_65 # 77299 # 77988 # -1 # ID=1_65;partial=00;start_type=ATG;rbs_motif=AGGA;rbs_spacer=5-10bp;gc_cont=0.374
ATGAAGATTTTAGTCGTAGATGATGATAAAGAAATCGCACAATTATTGGAAATTTACATTCGAAATGAAG
GATACGAACCAGTCTCAGCTTACAATGGTAAGGATGCTCTATCAGTTCTAAGAACTGAAAATGACATTGG
ATTAATGATTTTAGACATTATGATGCCTAATATGACTGGGATTGAGGTTCTTAAGGAACTTCGTCGTGAT
TCTAAACTACCAGTAATTATCCTATCTGCAAAGACGACTGATATGGATAAGATCCAGGGATTAATTAGTG
GGGCTGATGATTACGTTACGAAGCCATTTAACCCCCTTGAAATTATGGCCAGAGTTCGTTCATTACTTAG
AAGAAGCCAGGACAAGATGACGAACGACGAACCTGATGTTTTGGATATCGGTTCGTTAACGATTAATAAG
GATTCCCATGAAGTTAAAACTAACGATGGGAAGGAAATTCAATTAACGGCCTTGGAATTCGGGATCCTAT
ACCTACTTGCTAGTCATCCTAATCGGGTCTTTTCTGCCGACGAAATTTTTGAACGAGTTTGGAGACAAGA
AAGTGTTGTTTCAGCTAAAACCGTTATGGTTCACGTTAGTCATTTACGTGATAAAATTGAAGATGCCACT
AACGGTGAAAAAGTAATTCAAACCGTTTGGGGTGTTGGTTACAAAATTGAAATGAAATAA
>contig_1_pilon_66 # 78241 # 79380 # -1 # ID=1_66;partial=00;start_type=ATG;rbs_motif=AGGAG/GGAGG;rbs_spacer=11-12bp;gc_cont=0.420
ATGTCTAATTGGGATACAAAATTTGCAAAAGAAGGAATCACATTTGATGATGTTTTATTGATACCTGCAG
AAAGTCACGTTTTACCGAATGAAGTTGATACTAGTGTCCAATTAGCTGATAATTTAAAGCTGAACGTGCC
ATTTTTAAGTGCCAGTATGGATACTGTTACTGAACACGAAATGGCGATTACCTTAGCCAATTTAGGTGGA
TTAGGTGTAATCCATAAGAACATGGTTATCGATGCTCAAGCTAAGGAAGTTGAAAAAGTAAAAGCCGTTG
AAAAAGACGCCAAGCGTTTTCCAAATGCTGCTGTTGACTCAAATAACCACTTACTAGTTGCCGCTGCCGT
TGGTGTAACTAGTGACACTTTCAAACGCGCAGAAGCATTGTTAAATGCTGGGGTTGATGCAATTGTAATC
GATACTGCTCACGGTCACTCTGCTGGTGTTTTACGGAAAATTAAGGAAATTCGTGATACCTATCCAAAGG
CTACTTTAATTGCCGGTAATGTTGCAACTGGTGAAGGAACTAACGCCTTGTTTAGAGCCGGAGTTGATGT
AGTTAAAGTTGGAATTGGTCCTGGTTCCATTTGTACAACTCGGATTATTGCTGGAGTTGGGGTTCCTCAA
TTAACAGCAATTTACGATGCCGCTTCCGTTGCTCGTAAGTGGGGCAAGCCCATTATTGCTGATGGTGGGA
TTAAGTACAGTGGTGACGTTGTTAAGGCCATTGCTGCTGGTGGAAACGCCGTAATGTTAGGAAGTATGCT
ATCAGGAACTGACGAAGCCCCTGGTAAGGTATTCGAAGAAAACGGAAAGAAGTTTAAGGCTTACCGTGGA
ATGGGAAGTATCGCTGCCATGGAACACGGTTCTAAAGACCGTTACTTCCAAGGTGAAGTGAATGAAGCTC
AAAAATTAGTTCCTGAAGGAATTGAAGCCCGGGTTGAATACAAGGGGAGTGCTAAGGATGTTATTTTCCA
AATGGTTGGAGGTTTACATTCTGGAATGGGTTACACCGGCTCCAAGAACATTCAAACCATGATTGATCGG
GCTCAATTTGTACGGATTTCAAATGCTGGATTGATTGAATCACATCCACATGATGTTCAAATTACACGGG
CTGCCCCTAACTATAAATAA
>contig_1_pilon_67 # 79568 # 80320 # -1 # ID=1_67;partial=00;start_type=ATG;rbs_motif=GGAGG;rbs_spacer=5-10bp;gc_cont=0.398
ATGAGTAACGAAAACCGAAAACGAAATGCAGCTGCGGCTGCCCAACAAAAGAAGGCAACCGTCAATGTTG
AAGAACGAAACGCCTTCGATAATATGGGCCTAACAAAGCGAAATGCGGATTATATGTTCCGTTTTAAGCA
ACAGTTAGACCAGTTAAATATGCCCGCTGAAAAAAAGCGTGAGACCGTTGATACAATGGTTAGCGAACTT
GTAAAAGAGCAAAAAAGTGGGGCGACTGCGCGGAATTTATACGGAACCGTTGAACAACGGATTGAATTTA
TCAAGAATCCACCACGTGAAAAAGAAGCGTTATTTACTAATTACTGGCCGAATGCCGGTTATAATTTCTT
CATTTTCTTAGCCCTATTTTCAATTATGTACGGGGTAACCCTGCTATTCTCTAAGAATAGCTTTTCAGCT
GAACAAGCTAAATCATATGGGGTTGCAGTTATTGTGATTACATCGATTATCACTGGGGCGTTGATGCCAA
TCTTTACTAGACTGTTTGATCCAGCGGTTAAGCATACTAGTAAGTGGTATTCACGATTGGGTTTAATGGT
GATCCTGGCAATCGTCTGGATTTCAGTCTTCTTTGGTTTATTTATTATTATTCCAAACGCCATTAACCCG
GTATTACCTGGAATTGTTTACGTCGTGGTTGCTGTACTATCATTTGGGGCATCACTATTCATGCGAAGTA
AATTCAAAATTACAACTGGATTGTTCGTTTCTAGAAGACAAATGCAAAAATAG
>contig_1_pilon_68 # 80336 # 81436 # -1 # ID=1_68;partial=00;start_type=ATG;rbs_motif=GGA/GAG/AGG;rbs_spacer=11-12bp;gc_cont=0.427
ATGTCATTAACAGCAGGAATTATTGGGCTTCCGAACGTTGGGAAGTCAACCCTATTTAACGCAATTACAA
ATGCCGGAGCAGAAATGGCGAACTATCCATTTGCTACGATTGATCCAAACGTTGGGATGGTTGAAGTCCC
TGATAAACGGTTAGATCGGATTCAAGAATTGATTCCAGCTAAGAAGATTGTTCCAACTACCTTTGAATTT
ACGGATATTGCCGGAATTGTTAAGGGTGCTAGTAAGGGTGAAGGACTTGGAAACAAGTTTTTGGAAAACA
TTCGTCAAGTGGACGCCATTGTTCACGTGGTGCGGGCTTTTGATGATGACAATATTACCCACGTTACCGG
TAAGGTGGATCCAATTGCTGATATTCAGACCATTAACCTTGAATTAGGAATTGCTGATTTAGACGCTGTT
AATAAGCGGTTAGGGAAGGTTGAACGGGCAGCAAAGGGGAAGGACGATGATGCGCTAGCTGAAAAGGCAG
TCCTCGAAAAAATCAAGCCGGTACTAGAAAACGGGGGTTCGGTCCGTTCGATTGACTTTAATGAAGATGA
ACAAAAAATTGTTAAGGGTGAATTCTTGCTTACTTCTAAGCCGGTATTATATGTTGCCAACGTTAGTGAG
GATGACATGGCTGATCCAGAAAGCTCAGAATACTTCAAGCAGGTTCAAGAATATGCAGCAAAGGACGGCG
CTCAAGCGATTGGAATTGCTGCTGAAACCGAAGAAGAAATTGCTGAGTTGGATGATGACGATAAGCAAAC
CTTCTTGGAAGCCGAAGGGGTTGAGGAACCCGGTTTAAATAAATTAATTCGGGCTTCATACAAGCTCTTA
GGACTCGAAACGTTCTTTACTGCTGGTGGTAAGGAAACTAAGGCTTGGACGTACCTAAAGGGAACTAAGG
CTCCTCAAGCAGCTGGAATTATTCATTCTGACTTTGAACGTGGATTTATCCGCGCAGAAGTAATGTCATT
TGACGACCTTGATCAATTAGGCAGTGAAAGCGCCGTTAAGGAAGCTGGAAAATTACGGGTTGAAGGAAAA
GAATACGTAATGCAAGATGGTGACATTGTTAACTTTAGATTTAACGTTTAA
>contig_1_pilon_69 # 81461 # 81649 # -1 # ID=1_69;partial=00;start_type=ATG;rbs_motif=GGAG/GAGG;rbs_spacer=5-10bp;gc_cont=0.386
ATGTATGAATTACATGATATTGTTGAAATGAAGAAGCCCCATCCATGTGGGACTAACCGCTGGGAAATTA
TCCGGATGGGTGCAGATATTAAAATTAAGTGTACTAACTGTGGTCATATCGTAATGCTACCAAGACGTCA
ATTTGACCATAAACTAAAAAAGGTGCTGGAAAAGCACGAAGCAGAATAA
>contig_1_pilon_70 # 81665 # 82543 # -1 # ID=1_70;partial=00;start_type=ATG;rbs_motif=4Base/6BMM;rbs_spacer=13-15bp;gc_cont=0.395
ATGGCAAATAAAAAAGGTTTAGGCCGTGGGATTGAGGCTTTGTTCTCAGATAATAATGTTCAATCCGAAG
AAACGGTCAATGATATTAAACTGACCGAGTTGGTTCCGAACCCTTACCAACCCAGGACTAGGTTTGACAA
AGAGGCCCTTGAAGACCTAGCTAGTTCCATTAAAAAGTCAGGGGTTTTTCAGCCAATTATTGTTAGAAAG
GCAAAGAATGGTCAATACGAAATTCTAGCCGGGGAACGTCGGTTTAGAGCTTCCGAAATTGCTAATAAGA
GTAGCATTCCAGCAATTATTCGTAATGTTACGGATGAAGAAATGATGGAAATTGCAATTCTTGAAAATTT
ACAACGGGAAGACCTTACAGCAATTGAAGAGGCTGATGCCTACAATACATTGATGGTTAATTTAAATCTT
ACACAGGCACAAGTTGCTAGTCGAATGGGGAAAAGTCGTTCATACGTTGCTAACTACTTACGGCTTTTGG
GACTTCCCAATGAAGTAAAAACAATGGTGCAAAAAAAGCAGCTATCGATGGGGCAAGCTCGTGCTTTGCT
TTCAGTTAGTGATAAGACGGAATTGCGTAAGCTAGCGAAGCGGGTTTATGATCAGACAATGACCGTTCGT
CAAATTAATAAAGAAATTGAAGAAATGGGCAACAATAAACGTGCTAAAAAAACAAAAAAGAGCGGCAAGG
AAGCTCATAAATCACCATTTTTACGTGCAACTGAGGATCAGCTTCAAGACCGTTTTGGAACTGCAGTGTC
AATTAATGGGAACCACTCAAAGCGCGGAAATGGCAAAATTGAGATTGACTACATGTCAAACGATGATTTA
AACCGAATTTTAAAGCTATTGGATATTAATGTTGATTAG
>contig_1_pilon_71 # 82533 # 83312 # -1 # ID=1_71;partial=00;start_type=ATG;rbs_motif=GGAGG;rbs_spacer=5-10bp;gc_cont=0.395
ATGGCATATGTAATTGCATTAGCTAACCAGAAGGGTGGCGTTGGTAAAACAACGACCGCTGTTAATCTGA
GTGCTGATTTAGCAGTGCTTGGCAAACGGGTTTTATTGATTGATGCTGATGCGCAAGGAAATGCAACCAG
TGGCATTAACATCGAAAAAAGACAGATTAAGCAAAACCAACTTCCCACAATGTATGATGTCTTAGTTGAA
GATACACCAATTAAGGATGCAATTATTCATACTGACTATCCAGGTTTAGATGCGGTTCCAGCAACAATTG
ACCTATCCGGAGCTGACATTAAATTAGTTTCTAAGATGGCTCGTGAAACAATTTTGAGAACTACAATCGC
TGAAGTGGATGATGATTATGACTATATTTTAATTGATTGTCCCCCTTCCCTTGGGTTGATTACGGTTAAT
GCATTCACGGCCAGTAACTCAATCTTGATTCCAGTACAAAGTGAATACTATGCTCTGGAGGGGTTGAGTC
AATTGTTGAACACCTTTAACCTCGTAAAGAAATACTTTAATCCATCATTGGGAATTGAAGGGATTTTACT
GACGATGTTTGACTCACGAACTAACCTTGGTCGGCAGGTCAACGAACAGGTTCGTGATTACTTTAAAGAC
AAGGTTTATGATACCGTAATTCCCAGAAATGTGCGGCTATCAGAAGCACCTAGTTATGGAAAACCAATTA
ACGATTATGACCCTAAATCAAAGGGTGCAATTGTATACATGAAACTTACAAAGGAAGTGTTGGCTGCTCA
TGGCAAATAA
>contig_1_pilon_72 # 83327 # 84055 # -1 # ID=1_72;partial=00;start_type=ATG;rbs_motif=GGAG/GAGG;rbs_spacer=5-10bp;gc_cont=0.392
ATGAATCCAGAAGAATTTAAATTACAGTTAGCAACCATGGGAATTGCCCTTAGCGAAAAACAAATGAAGC
AGTTTGATACATACTACCGGATGTTGGTAGCAACTAATGAACACGTCAACCTAACAACAATTGTTGATCG
CGGGGACGTTTATTTAAAGCACTTTTATGATTCGATTACTCCTGTATTTTATTTTAAGGCTCTCCAAACC
GAAGCACTCACTCTATGTGATGTTGGGGCTGGGGCTGGATTTCCGTCACTACCAATTAAAATTCTATTTC
CCCAATTAAAGATCACGATCGTAGATTCATTAAATAAACGGATTAAGTTTTTAAACGATTTAATTAACGA
ACTAGGCTTAACTAACGTAACTGCTGTTCATGCACGAGCTGAAGAATTTGGTGGTAAAAAAGCTGCTACT
CGAGAATCATTTGACGTTGTAACCGCGCGAGCAGTAGCTAGAATGAGTGTTTTGGCTGAGCTCTGCCTTC
CATTAGTTCGAGTGGGTGGTAATCTAGTTGCACTCAAGGCTGCAAAGGCTAGTAGTGAACTTAACGTTGG
TGAAAAGGCTATCCAGACCCTTGGTGGTAAGTTGGTTCAAGACAATGAATTTGAGTTACCAGTTTCGCAT
GATGAAAGAAATATTATTGTGATTGAAAAAGTTAAAAAAACGCCCAAGCAGTATCCACGTAAAGCGGGAA
CACCAAATAAGAAACCAATTGGAGAATAA
>contig_1_pilon_73 # 84410 # 88405 # -1 # ID=1_73;partial=00;start_type=ATG;rbs_motif=AGGAG;rbs_spacer=5-10bp;gc_cont=0.374
ATGTTTAGGCAACAATCACCAAAAAAGCACTATAAAATGTATAAATCAGGTAAAAATTGGGTAACGGCGA
TGCTCTTAACAGCGACAATCGGAGCATTTTATATTGATCAGGCTAACTCAAGTTCAGCTAGTGCTGATGA
TCAATTAACGGTCAGTGCAACTAGTAGTTCTAGTTCTCAGGTTAGTTCAACAGCTAATGAAAGTAGTAGT
TCAGCTAGCCAAAGTTCTGTATCACAGAGTGTTGCCAGTTCGACGGCAAGCTCAACTACTAGTGAAGCTA
CAGATATGAGTTTAAACTCAAGTAGTAACAGTAGCTCAGCTACTACAAATGGGAGTTCGTCATCTATAAA
CGTTATTTCCAGTTCAACCGCTAGTGCAAGTTCTTCCTCATCCTCCTCTTCAGCTGCTGTTGCAGCTACT
AGTGCAACTCAAGATACTACAACCACTAGTCAACCAATTAGGAGTATCAGTAGTTCTGACGACGCCACGA
TTAAAAAATTAATTAAAAAGTATGGCGTTGAAAATATTCAGAAGAAAAATGGTAAGTATTACTATGTTGA
TACTTTTGGGGATCCTCATTTAGGGGTGACTGTCCAATTAGGTAACCAGGTTCTTTATTTTAATGGTAAA
ACAGGTGCATTAACTTCTAAAAAGGATCTACCAGTTGCTAAAAATGAAACCATTAAAGCTGATGAATTTA
CTAGTAACAACGCATTCTATAGTGTTGATAGTGCCAGTGTTACAACTGTTGGTGGCTATTTAGTTCCAGA
TACATGGTATCGTCCTAAGAAAATACTATCTAATGGTAGTAGCTGGACTGCAACTAGTGCATCTGATATG
CGACCATTATTAATGTCATGGTGGCCAAATGAGAATGTTGAGGCTAATTACCTAAACTTTATGAACTCAA
ATGGTTTGGGAGCAACACCTTCTTGGCATTCTGTTGATGATGGATCTGAAAGTTTGAACCAATCAGCTCG
ACAGGTTCAGGCTGCAATTGAAAAGAAGATTGCAGCTGATAATGGTGATACAACGTGGCTTCATACCCTG
ATTGATCAATTTATTAAAACCCAATCAGAATGGAATGTCGGTAGTGAAGAGCGTGGTTCAGACGGATTAC
AAGGTGGTCAATTCCTGTATGTTAACAATTCGCTAACTAGTGATGCTGATTCTAAATATCGACTTTTGAA
CCGAGGGCTATCTAATCAGGATGGTAAAAACCTAAAGGGGACGATTGCTTCTGGTGGTGATTTTGAATTT
CTATTAGGAAATGATATTGACAATTCTAATCCAACAGTTCAAGCGGAAGACTTAAATTGGCTCTACTACG
TTATGAATTTAGGAACCATTTTGAAGAATAACCCTAATGGCAATTTTGATGGAGTTAGAGTTGATGCTAT
TGATGACGTGGACTCTGATTTAATTCAAATTATCGGAAAGTATTTTAATGATGCTTATCAAACTTCTAAG
TCTGATCAAAATTCCAATAATCATTTAAGTATTTTGGAAGACTGGGATAATTGGATTGATCCATTTTACA
TGCGTAAAAATGGAAATCCTCAAATCACAATGAATCCCCAGTTGAAGAATGCCTTGCAAGAAGTTCTTTC
TCCTGCTGATCCGACCCAAAGAACCAACCTCGATTTTCTGATTAACGATGGTTTAGCAGATCGTTCTGCG
GATTGGAACGAAGTTGATGATGTAATCCCTAGTTATAGTTTCTTTAGGGCGCACGATAATTCTGTTCAAG
GGATTGTTGGCCAAATTATCCAAGATAAATTCGATAGTACCGTAAATCCTGATAATCCATCATCTACAAT
GGATATTTTCCAAAAAGCGCTAAATATATATGCTAATGATGAATGGAAAACAAATAAGAAGTATACCCTT
TACAATACGCCAGCTGCTTATGCACTATTACTAACTGATAAAGCATTGGTACCGCGGGTTTACTATGGTG
ATATGTACATGGAAAATAAACAATTCATGGAAGAAAAATCACCATACTATGATTCAATTGATGCTTTACT
GAAGGCGCGGGTTAAGTACGTAGCTGGTGGTCAAACTTCTAACGTCCAAACGATGGTTGGAGCACCATCA
ATGGCTAAGGCCAAAGATAAGTACACTGGAGTTTTAACATCAGTTCGTTATGGAAAAAATATTTGGGGCC
CTAAGAACGTTAACCCATATAATAAGAGTGGAATTGCAATTGTCGAATCTAATAATCCTGAATTAAAACT
TTCTAGCACTGATAAAGTAGTTATTAACATGGGAGCTAGTCATAAAAATCAAGCATTTAGACCATTATTA
AATACAACTAAAACTGGTCTGGATGTATTTAACAGTGATTCCGATGTTGATAAATCACAGATTAAATATA
CTAATTCCAAGGGACAATTAATTTTAACCCGTGCTGATATTAAGGGTTATTCTAATCCGCAGGTATCTGG
GTATTTATCAGCTTGGGTACCAATGGGGGCTGCTGATAATCAAGACTCTAGAACTACCGCATCCACCAAG
AAGACGCAGAGTAAGAATGTAAAAATTAAGAGTAATTATGTATCTAATGCAGCTTTAGACTCTAACGTTA
TCTTTGAAGGCTTTTCCAACTTCCAATCATTCCCAACTACTGATGACCAACGTGAAAACGTGGTGATTGC
TAAGAATGCTAACTTGTTTAAACAATGGGGAATTACTAGTTTTGAATTTCCACCTCAATATAATTCAACG
GTTGGAAACTCATTCTTGGATGAAACCTTTCAGAATGGTTACGCTTTTAGTGATCGCTATAACCTAGGAA
TTAGTGGCCCTAATAAGTACGGAACGGCTGATGAATTGGTACAAGCAATTCAAGCTCTTCATGAGAATGG
AATTCAAGCAATGGCTGATTTTGTTCCAGATCAAGTTTATGACATGCCAAATCAACAGTTAGTAACTGTT
AAGCGCGTTAATAATTTTGGTCAAGAACTAACTGGAACTAAGATTACCAATCAACTATATTATTCCAATA
CAGTTGGAAGTGGAACCGATTATCAGTCTAAATATGGTGGTGCATTCTTGGAAGAACTTCAGAAAATGTA
TCCTAATTTATTTACCACCACTCAAATTTCAACTGGCGTTCCAATTGACCCTAGTGAAAAGATCACTACT
TGGAGTGCTAAGTACATGAATGGGACTAATATTCAAGGGGTTGGAACTGATTATATTTTAAACAATGGGG
TTACTGGTCAATATTTGAACGTCAATAATCCAAGCACACTACCATTGCAAATGCTTGGTCAATCAGTAAC
AACTGGATTTGTAAAAAATGGAAATAATGTTAATTATTACACTTACAGCGGATATAAGGCAACGAATACG
TTTATTGTTGATGGTAATAATACCTACTATTTTGACATTAGCGGTAACATGGTATTTGGACTCCAAAAAA
TCAACGGTTCGAAATTCTTCTTCCTACCTGATGGAACGATGCTAACTAACTCTGTTTACCGGGATTCCAA
GGGCCACCAATATTACTTTGGTGCCAATGGCGGAATGTACAATTCTGGATTCTTGACCAATCCAGAGACT
GGAAACCCAAGATACTTCAATTCAAATGGGGTAATGGCTAAGGGCCGGACGCTAGTCAATGGCAAGTATC
AATACTTTGACCTAGAGAATGGTGATCAAGTTGCTGGTGATTGGGGTGGTAAATACTACTACGATGCAAG
CACTGGGAATGAAGCTCAAAACCAATTCGAAAACATTCATAATAAATGGTATTACTTTAATAACAATGGA
AAGCGGGTTAAGGGAACCAAGACCATTAATGGAGTTGAGTACCACTTTAACCGGAGAGGTGTTCAGACCC
GGGGCGCAATCGTCACTAATCGTAAAGGAATTAAAAAATACTACGGTATTGGAGACGGTTCTTTAATTAA
GAATAATACAGTCATCTATAAGGGAGTTAAGTACACTGCTAACTCAAAGGGTGTTTTAACTGCTGCCAAG
AGCTAA
>contig_1_pilon_74 # 88418 # 91054 # -1 # ID=1_74;partial=00;start_type=ATG;rbs_motif=AGGA;rbs_spacer=5-10bp;gc_cont=0.375
ATGTTAAAAAAATTCCATTTATCGTTATTTATGTTTTTAACCCTTTTTACCGTTATTTTTATTTCTCAGG
CATCCTCAACAGCGAATGCAGATGAAGTTACACTAACTTCAATTAGTGATTATAATCGTGCTTATGACCA
TACCACGAGTTCATTTGATGATACAGCAGATGGATTCTTAACTCCCGATTCATGGTACCGCCCTAAAAGA
ATATTACGTGGCGGGACCACCTGGGTTAAATCTACCCCAATGGATAAGCGTCCATTATTGATGGCTTGGT
GGCCTGATAAAACTACGAAGGTTAATTACTTAAATTTTATGAATGGACGGGGATTTGGAACTACGCCTTC
CTGGCATACTACGACTGAATCTAATCATCAACTAGCAGTTGCTAATCGAGCGGTTCAAGTTGATATTGAA
AAGAAAATTAGTAAAACCGGAAGTGTTCAATGGCTGAAACGGTTAATGACTAAGTTTGTTAACTCTCAAT
CCCAATGGAATATCAAGAGTGAGGGCTACGACATTAACGACGGTTTTCAGGGTGGTGCATTACTGTATGG
AAATAATAAGAATACGCCATGGGCTAATTCTAAATACCGGATCATCAATCGGTTTCCAAATCAGCAAACT
GGTAAATATAAATACTATGATGATGGTGAATCAGATGGAAATGAATTTTTACTAGCGAATGATGTTGATA
ATTCCAATCCGGTTGTTCAATCTGAAGATTTGAACTGGGTTTATTATTTAACCCATTTTGGCGACATCAC
TAAGCATGATTCTAATGCTAACTTTGATGGAATTCGGTTTGATGCAGTTGATAACGTGGATGCTGATCTA
TTAAACATCATGTCCGACTACTTTAAGCAGGAATATCAAGTTAATAAAAACGATCAAAATGCCATTAATC
ATCTTTCAATCTTAGAGGATTGGGCCGGAAAAGACCCTAATTACGTTAAGGACCACGGAAATAACCAATT
AACGATGGATAGTGATCAGCATTTTGCAATGATTAACTCGCTGGCATTGCCGTTAAAGCAAAGAATGAGT
ATGCAGCATTTAAATGATTATACAATTATTCCTAATCGTAGTAATGACACAACACAAAACAGTGATATTC
CGAACTACTCATTTATGCGGGCTCATGATAGTGGAGTGCAAGAAATTCTATTTCAAATCATTAAGGATAA
GTACGACCATAATTTTGTTGGGGGGAAGGTAAATCCCGATTACTTAAGTAAGGCATTGAAGGTCTACGAT
GCAGACGAGCAACTAACCAATAAAAAGTATACCTATTACAATATTCCATCTAGCTATGCGTTTATGTTAA
CCAATAAGGATACGGTGCCAAGGATTTATTATGGCGATATGTATAAGGATGATGGCCAATTTATGGCGGA
ACAATCCCCTTACTATGAATCGATTGACGCAATGCTCGAAGCCCGGGTTAAGTATGTTGCTGGTGGGCAA
CAAATGAAGGTTCAATATGGATTGCTGACTTCAGTAAGATTTGGAAGTGGCGCGAATACGATTGATGATA
AGGGAAATAAGTTGACTAGAACTTCTGGAATTGGGGTTATAATTGGGAATCAGCCTAAATTAAAACTATC
ATCAAAGGATAAAATTACGCTGAACATGGGTGCAGCACATAAAAATCAATTCTATCGGCCGGTAGTTGTA
CCCACTATTGATGGAGTGAAGGCCTACCTTTCTGATGCTGATGCTAATTCTGATTCAAAACCCATTAAAA
CTAATTCTAGCGGCCAATTAATATTAGGTAATAGTCAAATTAAGGGATACAGTAACCCTCAGTTATCTGG
TTATTTATCTGTATGGGTTCCAGTTGGAGCTAATAATAAGCAGGATGTCAGGACTAAGGCCAGCACTAAG
CAACATAATGATAAAACCACCTTTCGTTCAAATGCAGCTTTAGATTCACAGGTAATTTTTGAAGCGTTTT
CGAATTTCCAGCCAGTGCCAACTAAGAGCAGTGATTACGAAAACGTAGTTTTACCTAAAAAAGTTAACGA
TTTTAAGCGGTGGGGAATTACCTACATGCAATTACCACCTCAATACCGATCGGTTAGTGGTAATTCGTTT
GTTGATGCAACGGTTCAAAATGGGTATGCATTCAATGATCGTTATGACCTAGGATATGGCAGCCCAACTA
AATATGGAACCGCTAGCGATTTGGCAAATACGATTGAAACATTTCATAATGCTGGAATTAAGTCACTTGC
TGACTTTGTTCCGAACCAACTTTATGATTTACCTGGAAAACAGGTTGTTTCTGCGACCCGAGTGGACGTT
AGCGGAAAGACGGTTAAGGGGACTAAGTTAGTGAACAGACTTTACTTGGCTAATTCCCGTAGTTCTAAAA
ATACTTATCAATATAAGTATGGGGGAGCTTTTTTAAAGCTTCTGCATCATGAACATCCGAACCTGTTTAG
CGTTAAACAAGTTTCAAATGGGAAACGACTAGTTTATGATTCACCACTTCGAATTTGGTCAGCTAAGTAT
CTAAACGGTAGTAACATTCAGGGACGGGGCATTAATTATGTTCTAAGAGATTCAAGAACCCACAAATATT
ATCTTATAAATAATAATCATTTCTATTTGCCAGTTGGAATTAAATAA
>contig_1_pilon_75 # 91197 # 93224 # -1 # ID=1_75;partial=00;start_type=ATG;rbs_motif=AGGAG;rbs_spacer=5-10bp;gc_cont=0.370
ATGAATAAAAAGAATATTTACAAGGTCATTGCAGTGGCAGTGGTTGCTACTGGTACATTTGGATTATCCA
GTACCAGTGTATTCGCTAAGACTAACCACACTAAGCTGGTTAAAAAGGTTAAACTATCCCATGAACAATT
AGTTCGTGGTAAAAACGGGGCAATTTACTCTAATTACAAGTTGAATAAGGTGGTAAGTAACCTTAAAAAA
CATAAATCAGTTATTTTTAAAACTAAGCAAAAGTATATTATTAAAGATCAAAAGGGAAAGAAACACACTT
ATAGCTTAATTAAGCATAAAAAGCTTAAGGGAGTGGCTTTAAGCAATAAGCTTAAGCTAGTTAAGGTTAA
AAAGACAGTTAAGCATTCTAAGAAACTAGTTGCTGATAGTGTTGCTAGCAACAATGTTACCAATAGCAAT
AACCATAGTTCAAACGCTAGTTCGAGCTCAGCCCAAATGCCAAATAATACCACTAGTAGTGCTGCTTCAA
GTACCGCTACTACCACAAATAATCATGAAACTGTGACTACGATTGTTACCCCTGGGACTAGTTTGAGTTC
ACAAAGTACCACTTCGACATACTTATCTAATGGGGCTTCTTTAAGTAGTAGCACTAGTTCTTCTGCAAAT
AGTGCCAGCTCATCAGCGAAATCATCCAGCGCAACTTCAAGTGCAAGCAGCAACAAGAGCAATAGTGCTA
GCTCATCAGCCAAATCATCGAGCGCAACTTCAAGTGTAAGTAGCAACAAGAGCAGTAGTGCTAGCTCATC
AGCCAAATCATCAAGTGCAACTTCAAGCGCAAGCAGCAACAAGAGCAATAGTGCTAGCTCATCAGCCAAA
TCATCAAGTGCAACTTCAAGTGCAAGCAGCAACAATAGCAATAGTGCTAGCTCATCAGCCAAATCATCAA
GTGCAACTTCAAGCGCAAGCAGCAACAATAGCAATAGTGCTAGCTCATCAGCCAAATCATCGAGCGCTAC
TTCAAGTGCAGGTAGTAACAATAGCAGTAGTGCCAGCTCAGCAGCTTCTAATAATGCAAGTAATGGTGAA
TTAGCTAACTACTTTACAAGTAGTGAAATTAGTCAAATTAATGAATATAAGAGTGAAGCAGCTGCAATTG
GAAATGGAAATTCTGATTCTGACGTATATGATACGAAGCCAAATGTTAATGGCACGTTTAATATTGGTAA
ACTTAGTCAAAATTATATTGATAATAGTGTGAAGTGGGTTAACTTTTTCCGTAGTATGCTTCACCTAAAA
CCATTAACAAATTCTTCAGACTGGAATACTGAGGCTCAATATGGTGCGGCCGCACTTGATGCTTTAAATA
CTAACTTAAAAACAGATGGAATCATTATTCATGAATTACCAGTTAATTATAAACCGTCATATGTAAGTGA
TCAGGACTGGCAACGGGCTAATAATGCTACAAAGACTAGTAACCTTGGTTATAGTGTAACTTTCCCACCT
AGCAATTCAACTCCATACAAGACTGTTACTGGTTTTCTTAATGACGGTGATAATTTGAATGCTTCAGAAG
GTCCCGGACATCGTGAGTGGTTAATTGGAAACGTTGATAAAATTGGAATTGGTTATTCAAGAGTTTATAG
TGATTATAAACTTTTCAATAATAATAGCTATGATGATAGCATCGTAAATCAAAATCCAGTTAATTTCCCA
GGAGATGGATTATTCCCAATTGATTTAGTTAAAAATACTTCATGGTCTGTTTCAGTACCTACTAATTTTA
ATAACACTACTGTTAAGCCAGCCGTCACTGTCTATGATAATACTGATAAAAAAGCGGTTTCTGTTTCTGA
TGTTAACATTAATGGTAGATATAATTATTCCGCTACTGGGTTTGTATATGGATCGGGTTATTTCGGTTCT
AACGTTTGGTTCACCCCAGATGCTAGCGCAATCAAGGTTAACCACAGTTACACGATTACCGTTAATAACC
TTCCCGGGTACAGTCAACCATACACGTACACCACTAAGTTATTTGATTTAGGAATTAACGATAATTAA
>contig_1_pilon_76 # 93356 # 94036 # -1 # ID=1_76;partial=00;start_type=TTG;rbs_motif=AGGAG;rbs_spacer=5-10bp;gc_cont=0.408
TTGGAATTTGCAACGGTATTAAAAAACAAACGCAAATCAGCTGGGTTAACTCAGCAACAATTAGCCGACC
AACTCCACGTGACGAGGCAGACGTTATCACGATGGGAAAATAACTTAAGTTATCCGAACCTGGATACTTT
GGTCGACCTGGGAACAATTTTAAATGTGACGTTAGATGAACTATTAAAGGGGAAAAATAACGAGATGGTC
AATCAAATTAGTAATGATGTCAGAGCAAAGCAAAGATATAAATGGTACACGGTAATCTTAGCAAGTGGAT
TGGGAATGCTTAGTATTTTATTGCTGTGGCTGGGGGTTTTAGGTTATGGACGGGCAACTCAAAATGAGTA
TATTGATGCGGTCAACCCATTTTTAAAAACGCAGGTTGGTTATGCGACCCTTCCCCTAAGAAGTCCAGAA
AGCATGAGCAAGGTGAGTGCCTATGTATCTGATGATCAATTTGGCGATGGAAGCTGGCTTAAATTTTATA
CGGGTGAGTATAGTAAAACGCAAAGATGGGCAGTTGTTAAGCATAAGGGGTCGTACGTTTCATCAATTCG
TCTAATTCCAAAAGATCAGATTCCAACTTCAATGCGAGAACAAATTGGTTCGACATACGTGGCTAGAATG
AAGGATGAACCAGCAATTTCCAAGCGGGTAGCTTGGTGGCCATTTGATTAA
>contig_1_pilon_77 # 94180 # 95433 # -1 # ID=1_77;partial=00;start_type=ATG;rbs_motif=AGxAGG/AGGxGG;rbs_spacer=11-12bp;gc_cont=0.383
ATGTATCTATTAATTAACATCCTTGGGATTGTAGTATTCCTTGCGATTGCGGTACTTTTCTCAAAGAACC
GTAAAAAGATTAACTGGCGTTCAGTTATCACTGTTTTAATTTTAAACTTAGTGATTGCCTTCCTATTAAC
TGAATTTTCTTGGGGCCGTGAAGCCGTTAAGGCTGCGGCTGATGGTTTTAGTGGCTTAGTTGAAGTTGCT
AATGCCGGAATTGGATTTGCATTACCTAGTTGGCTTGCTTTGAAGACACCTGACTTTGTTACTAGTGCAT
TACTTCCAATCCTCTTGATCGTTCCAGTGTTTGATATTTTAACTTACATTGGGGTTCTGCCATTCTTGAT
CAAGTGGATTGGCCGGGGGCTTTCATTCGTTACTGGTCAACCAAAGTTCGAATCATTTTTCTCAGTTGAA
ATGATGTTCCTTGGTAACACTGAAGCTTTGGCTGTTTCTCAAATTCAGTTAAAGCAAATGAAGGCAAATC
GTGATTTAACAATTGCGATGATGTCCATGTCATGTGTTACTGCTTCAATCTTAGGAGCGTATGTTCAATT
AGTACCAGGTCAATTTGTTTTGACTGCCGTTCCATTGAACATCTTGAATGCGGTAATTATCACTAGTATC
TTAAATCCAGTTGAAGTGAAACCAGAAGAAGATACAATTGCTAAGCTTGGCTCAAGCTCTGATGTTGCTG
ATGCAACTGCTGAAGCTGCTGATGGTGACTCTGATAAGGGTCGGGAACCTTTCTTCTCATTCTTAGGAGA
TTCCATCCTCGGAGCTGGAAAATTAATTTTAATTATTACTGCAAACGTGATTGCGTTCGTTGCTTTAGCT
GCATTAATTGATAAGCTATTAGGGTTCGTGAACCCATGGCTATCACTTGAACACGTATTGGGGATTATCA
TGTTCCCATTTGCATGGTTAATGGGACTTGATGTTCACCATGCATTCGAATTTGCTCAATTTATGGGTAA
GAAGTTAGTTACAAATGAATTCGTAATTATGCAACAAATCACTAAGACGATTAATAACCATAGCGTCTTT
CCACCTCACTACCAAGCTCAATTAGTTGTATTTATTACTTCATTTGCGAACTTGAGTACTGTTGGGATGA
TCATTGGTGCATTTAAGGGGATTGTTGATAAGGAACACAACGACTTAATCAGTAAAAACGTTGTTTACTT
GCTCCTATCTGGAATCTTAGTTTCATTAATGTCAGCAGGAATTGTTGGATTATTCGTTTGGTAA
>contig_1_pilon_78 # 95539 # 96369 # -1 # ID=1_78;partial=00;start_type=ATG;rbs_motif=AGGAG;rbs_spacer=5-10bp;gc_cont=0.390
ATGAACTTTCGGCGAATTATCATTATTGATATGGCTTCACTTGGAATGGGTGAGGCAAGTGACGCGAATC
GTTATGACTCTATTGGGGCCGATACAATTGGTCACTTGGATGAGGAATTCGCAGACAAATTAAGGTTACC
GACGTTAGAATCATTGGGATTTGGTAATATTCGATGGGACCATGAATTAAAAACGATTCCCATGGTTGAC
CACCCCAAGGGATTCTTCGGTAAAATGCATGCTCAGGTTGAGGCTAGCCATGCTTCTTCAACGTTACGTG
AGATGTTTGACTATTCAGAGCCATTACGGATTGTTAGTATTTTTAATAGTATCGCTAGGCAGGGGTTTTC
AAACGTCTTGATTTCAAGGTTTGTTAATTACTTAGAAAATCAAGATGTTTGTAAGCAAGTTCAATGTGCC
AGTGATGATGTTTCATTTATTGAAGTCCTTCATCATTTGAAGAAAACTGAGGAGGGCATCATATACAATC
AGGTTCCTGGACTAGCAACTTCAGCACGGCAAGGAGATGCTAATGATTACGTCAGTAGATTAATGATCAT
TGATAAGCAAATTCAACTATTGATGGATACGATGCTTGATACTGATTTATTAATGATTACGTCCAGTTTT
GCTAAGGATTTAAAAATTAATAAGCCCACCACCCGAGAGTACCTTCCCATTATCCTATATGCCAACCAAT
TTGAAGAGGGCCACTCACTAGGAATTAGACGAACTTTGGGAGACGTTGCGACGACCGTAATGGAAAACTT
TACTGGTCCTATGAGTAAGGATGAATTTAAACACAGTTTATTACACGAATTAGCTAAGTAA
>contig_1_pilon_79 # 96636 # 97244 # 1 # ID=1_79;partial=00;start_type=TTG;rbs_motif=AGxAGG/AGGxGG;rbs_spacer=5-10bp;gc_cont=0.424
TTGAAAATACTTGCACTAGGCGATTCAATTACCAACGGATACGATGGTGATCGAGACCTCACTAACGGTA
CATATCCACAAGAACTTAGCAAATTGCTAAAATGTGAGGTTGATAATTACGGCGTTAACAATGCCATGAT
TACCCGGCACCAATTTGGTGATTTAACCCCACGGGTTGAAAGCGTCGATTTCACTAAGTACGACCTGGTG
ATTATTTTTTACGGAACCAATGACTACGCCCATATGGAATCCTCATTAGCTGCCGTTGAAAAAGAATTAG
GCACCGATATTGAGGCAATTAAAACTAAAAATCCACACGCCCAATTACTCGGAATTGTGCCCATGAACCG
TTGGGACTTCAATCAAAACTCCGCTCAAATCGTTCGTGCTGGGGGGTATTCCTTTCAGGAACTGCAAGAT
GGAATTGCTAAAACGTATGCCAATCATCAAGTTAGCTGCCTTGATTGGCGCAAAGTAGCGCCGCAATTGT
TAACCGACGATAACTACCAAGAACGACTCCATGATGCTCACCTTCACCCCAATGCTAATACTTATGGAAT
CATGGCTGACTACATTGCTAGATTCATTAATAATCACCACTTAATTTAG
>contig_1_pilon_80 # 97258 # 98151 # 1 # ID=1_80;partial=00;start_type=ATG;rbs_motif=AGGAGG;rbs_spacer=5-10bp;gc_cont=0.405
ATGATTTCCTTTGCATACCGTGCCTTTAGCGCGGTGGTTCAAGAAAAAAGTTTTTATAAGGCTGCTAAGC
TATTAGACGTTACCCCCTCAGCAATTAGCCATGCAATCAATCAACTCGAAAAGTTTCTCGGATTCTCAGT
ATTCATTAGAAATCGTTCCGGAGTGAAATTAACCACTGATGGGAATGACGTTCTTCCAATCATCCAAGAC
ATTATCAATACTCAACAACGCCTTGAACAAGAAGCAGCTAACATTACTGGTTTAAACGCTGGTTCGGTTA
GAATGGGGGCGTTCAGCAGCGTTTGTATTAACTGGCTTCCACAAATTATTAGTACGTTCCGTGAGCAGTA
CCCAGATATCTTAATCACCGTTGATCAAGACTCATATGATGATATCGGTAACAATGCAAAGTTAGGCACG
ATTGACATCGGATTTACTTGTGATCCGATTATTGAGAAATTGATAAGGGTGCCACTAGTAAAGGACCAGA
TTTATTGCATCACACCGAGTGACTTTGTGCCATTAAACGGTGAGACCATTACGACCGAAGATGTTAAACA
TCAAAGCTTTATTCTACAACGGAGTGACTACTATGGTGACACAAAAAAAGTGTTAGACCGCTATAACGTT
ACCAATGCAGCCCTTCAATTTAGTATTGATGATCAATCAATGCTTGCGATGGTGCGAAGTAAGCTCGGAA
TGGGAATCCTCCCTAAGCTCGCCTTAACTAACATCCCAACCGGTGTTAGAATTTATCCATTTGATCAAAA
ATACTACCGCACTATCTATCTGGTAATTAATTCGGTTCAGATTAAAACCCCGGCAACCAGAAGGATGCTT
GACCATATTAAGGAATTTATCCAAGCTCGTTATCCAACCGGAATTTTAGACTAA
>contig_1_pilon_81 # 98196 # 100139 # -1 # ID=1_81;partial=00;start_type=ATG;rbs_motif=AGGAG;rbs_spacer=5-10bp;gc_cont=0.403
ATGGCGTTACTTGAATTAAAAGATATTCGAAAGTCATACTACCTCGGTAAGGAAGAATTCAAAGTCCTAA
AGGGGATTAGCCTAGAGTTTAACCATGGTGAATTTGTTTCACTGCTTGGAGAATCTGGTGGTGGAAAATC
TACATTGATGAACATCATTGGTGGATTAGACAGTAATTACCAGGGGGACGTGCTATTAAATGGTAGTTCC
TTAAAGCATGATACTGATAAGCAATTAGATGAATACCGGCGGAAAACGATTGGTTTTATCTTCCAAAACT
TCAATTTGATTGGTCACATGACCATCTTGGATAACGTGCGGGTGGCACTTGAAATGAGTGACCTATCACG
TTCTGAACAAAATAAGCGTTCAGAAGACCTATTGAAACGGGTTGGGCTTGGTGAACACATTCACAAGCAT
CCAAATCAATTATCCGGTGGTCAAAAGCAACGGGTTGCGATTGCCCGGGCCTTGGCGTCTGATCCAGATA
TCATCATTGCCGATGAACCAACTGGGGCTTTAGATGCCCAAAACACTGACGAAATTTTGAAGTTATTGGA
TGAGATTGCTTCAGAAGGTAAATTAGTGCTTACCGTTACCCACTCCGATAAGGTTGCTGCTTACGGGACC
CGGGTGGTTCACATGGCCAGTGGTCAAATCGATAGTGATAAGAAATTACGGGATGCTTACAAGACTGAAC
CATCCAGTGGGATGAAGTTGCACCCATTAAGCATTGTTGATACGTTCAAGATGGCATTCCAACAAATGAC
TTATAATCTTAAGCGGAACCTCTTAATCATCTTCGGGGGTGCTATTGGGATTTTCAGTGTGATTTTTATG
TTAGGACTTGGTAACGGAATCAAGGGCTACATTAATCACCAAATCTATGATCAAATTAACCCAAACTCAG
TTCAGGTTACTAAGGGGAAGGGCGATAGTAGTACTGATGCATCCGCAATTCTTAAGTCCAATGTTACTAA
TAGTGATATTAATAAGATTAGGGATGTTAAGAACGTTAAGTCAGTTGAAAAGGGTTCAATGGCCCTTAGT
CCACAGTTAACTTACAATGGTAAAGCAACTCAAGGACAAATTCTACAGACTTATAACTCTACAATGTTAG
AAAAGAGTATTAAGCAGGGTGATAAGCCAAGTAAGTTGAACACCATCTTATTACCAAAGAGTGTTGCTCA
AAAGATTAAGAGTGATTACAAATCATTAGTTGGTAAGCAGATTGACCTTTCATTTGCGACTACTGGTAAG
AACGGTCAACCAACTCAAATGAGTCGGAAGGTTACCGTTAGTGGGATCTCTGACAGTGCTTCACCAGTTA
TTGCCGTTAGTTACAATACATTAAAGAGCATTTACAGTTCTAATAACCAAACTCTAAAGACTAATTTTGT
GACTGCTAACATTAAGGGTGGGGTAGCTGAAGTTAACCCAACTCAAGATAGTATTAAGGCGTTAAAGGAT
TCAAATGGTAAGAAGGACTTCCAAATCACTGGTGCTGGTTCAATTGTTTCAACATTGAACACATACATCA
GCTTAGCGGTTAACGTTCTTGCTGCCATTGCCGGAATCTCACTATTGGTTTCTGCAATCATGATTATCGT
GGTTCTTTACATTAGTGTTGCTGAACGGACTAAGGAAATCGGAATTCTCCGGGCCCTTGGGGTTACAAAG
GGGAACGTTAGAGGACTATTCTTTAGTGAATCATTGCTACTTGGATTATTCTCATCAGTTTCCGCTACAA
TCGTTGCCTACTTGATTGAATGGGGAATTAATTCAGCCGCTAGTGGCGCCATTAATTATTCAATTATTCA
AATTACACCAGGAAACGCAATCTTCGGAATTGTTGTTGCGATTGTAATTAATCTTCTTGCGGCACTTCTT
CCATCAGGACGGGCTGCTAAGCTTGATCCAATTGAAAGTTTAAGTGCTGAATAG
>contig_1_pilon_82 # 100406 # 100849 # 1 # ID=1_82;partial=00;start_type=ATG;rbs_motif=AGGAG;rbs_spacer=5-10bp;gc_cont=0.405
ATGGAAATCAAGTGGCATCTAGAATCATTTGAACATTTAATGAACGATGAAATCTGGCAGATCTATGCTC
GGCGGGTTCAAGTATTCGTGGTTGAACAAGACCGAGCTTTCCAAGAAATTGATAAATTAGATAAGCACGC
ATTCCACCTCTGGGCAACTAACGAAGAAGATAAGGTTGTTGCGTACGCTCGAATTTATCGAGAGGAAGAT
TACATTTCATTTGGACGGGTTCTAACTACCCCAGACACCCGCGGAATGGGGATGGGTAAGGAACTAATGA
ACCACGTAATGAAGGCAATCGAGGAAAATTATCCTGGTGAACCAGTTAAAATTCACGCCCAAGCAGACAA
ACAACATTTCTATGAAAAATTCGGTTTCGTTGCCCATGGTGATGAATATACCCATATTCATACTCCCCAT
ATTTTTATGGTAAAGGAAAAATAA
>contig_1_pilon_83 # 101035 # 101613 # 1 # ID=1_83;partial=00;start_type=ATG;rbs_motif=AGGAG;rbs_spacer=5-10bp;gc_cont=0.359
ATGCAGGGAAAACATGACCTAAGAATTAAAAAAACTAACTATGCAATTAAGCAAGCCTTCTGGAAACTGA
TTATCGACCATGGAATTAAAAACGTGACCACTAAGCAAATCATCGAGACCGCTCACATTAATCGAACCAC
CTTTTATAATCACTATGCTAATAAGGCTGCCCTGCTTTCCAAGGTGGAGGATGATCTGATTGACCAAATT
AATCAGGAAGCCAAGCGAATTCCACTCGACGCCACTTTAACCAGTAGTCCTTGGCAAGAATATCATAAAC
GAATCATCCGAGTGTTATATGAAAATGGCGAATATATCAAAACATTAATTGATAATGATGAATCACAGTT
TCTCCAAAAAATTATTCATCAAAATCGCCTATCATTAAGGGAAATGAAGGTATTGGATCACATTACCATT
CCTGAAAACTACGTTATCGAAGGCCTCTTTGGACTTGCTAGCACTATTATTTACGAGTGGGTCAAATCTG
GATATCGGGAAACTCCAGATGAATTTTTCACTATTTTTCAAAAAATGATTCAACCAGTCCTAATTAGTAA
CGGAATTATAAAAAAATAA
>contig_1_pilon_84 # 101701 # 102930 # 1 # ID=1_84;partial=00;start_type=ATG;rbs_motif=GGAG/GAGG;rbs_spacer=5-10bp;gc_cont=0.392
ATGAGTAAAGACGCATCAAATTGGAATGCTAAAACTTTAATTCATAGGTTTGCAATTCTCTCAATTTCAC
TAATTATTACCACCGGGACTGCAATATCACCAGCATTGCCAGCAATGGAAAAAACGTTTTCTAATTATCC
ATCATCATTAGTTGATATGGTGGCAACAATTCAACAAATCCCTGCTTTTATCGTGCTACTATTCTCATCA
AGCATTGCTAAAAAATTTGGCATGAAGAATATGATTGGATTAGGACTACTATTAATGGGAATTTCGGGGG
TCCTACCTGCGATTTTCCCAAACCTCTGGATTATTTTAGGGCTAAGAATTATCTTTGGGATTGGAATCGG
GCTGTTTAATTCCCTTGCCATTACCATTATTGATAACTTCTATGACGGTCATGATCAATCTCAAATGTTA
GGGGTACGAAGCTCATTCGAACAAATCGGAATTTGTATCACTAATATTTTAGTAGGAGCATTGCTTAGTA
TTGGTTGGCAAGCATCATTTCTATCCTATTCAATGGCGTTCATCGTGTTGGTTATCTTCTGGCTAATCGT
GCCAAAAGTTGATAATCACACCGATGAGGGGATTGATGATGAAAGAAAGGAAAAGCCTAAGGCTACCGTT
AATTCACGGGTAATCGGAGCTGGATTCATGTGTAGCTTAATGACCATCGGGATGGCCATTGTTAGTGTTT
TAGTTCCATCAATCATCGTTTCACTCAAGATTGGAACCGCTCAGGATGGTAGTTTTGTAATTACTCTCTT
TACATTAGTTAGTATGACCATGGGATTTCTATTTGGAAAATTTGTTAGTATCCTTGGGAAGTTCGTCTAC
CCATTAGGATTACTATGCTTGTCAGTTGGAACGATCTTGCTAAACTATGCTCACAGCATCCCAATGATCA
TCGTTTCAATTGCCATCATTGGCTGTACCTTCCCGCTTGCTGGTAACTACCTATTTAGTTTAATGGACGT
TATCGCACCTAAGAATTCAACCGCCCTTGCTAACTCAGTATTATTAGTGGGTAGTAACATGGGAACTGCA
TTCTCACCAATTGTGGTTAAGCTTTTGAATGGAGTTTCCCCAATGGGGGGCGCTCAGCCTGGAATTGGTC
TCTTTGGGGTTATCATTGCGTTGATGGTATTATCAGCAGCCCTTGTTCAAATCTTCAACCATAAAAAACC
TAAGATTGAAGTTGATGAACGAAATCGGAATCGTTATTAA
>contig_1_pilon_85 # 102984 # 105071 # -1 # ID=1_85;partial=00;start_type=ATG;rbs_motif=AGGAG;rbs_spacer=5-10bp;gc_cont=0.403
ATGAACAAATGGGTTAGATTAGGAGCAATTTCCGCAATTTCATTGGGAATATTTGCATTTGGCTATTCAC
AACAACACACGAAGGTGTATGCTGCTGAACAATTTTACAGTGTTCCAGATGCCAATACTAACATCCAACA
AGAAAATAATAGTTCTAACGCAATGGCCAGCTACAATGATAGCTCGATTCAAAACGTTGCTACGACGGCT
CCCAAAGTAACCGTCCCTGAAAAATACGTTCACACTAAATTAGACATGAACGCCCAAAACAAGCCTGATA
GTTACACTTCACAAGATGGGAGTACTACGTTTAATACTTATTACTATTTGCCTGAAGGATTCCACGTTAA
AAGTACTGAACATGGGAACTACCAAAGCTCAGTTCAAGTTGGGAATAATATATACGTAGTTGAATCCATG
GGAACTGGAACTAATCAGGGAGCGATTGTGCGTTATAACACTGATGATTTAAAGCAACTGGGTGTTTTAA
CTGATGACAATAGTGGGGTTGATTTAGTATGGAAGGCATTGAAGTATATCTCACCATATACTAAGTCGGG
AAATAACCACTCATCCCTATACGCTAACTATCAATCATACTTAGATGATGCTAACAGCCAATTAAAGAAC
ACCCAAAACCAAGTTGAAAACGCCAAGGAACAGGTAACTAGCGATCAACAAGAAGTGGATGATTATCAAA
AGGCATTGGACAAGAGTACTGCCACCGTTACAAAGCAGATTGCAAAGATTCAAGCCCAGCTTAACACTGC
ATACAAGGCGGACAAGAAAACTGATCCTAATACGCCTAAGCCAGTTAAGTTGACGCCAACTAACTTTGTG
TCAACATTCCAAGCAGCTAACAGTGCGTATGATAAGCGGTTGAACAAGTTAGCTACGACTGAACAAGAAG
TTCGTCAATCAATGAGTGACTTAAAGGCTGCATACACGGGTAAGACTCCTAAGAAGGTTAAGTCCAGTGT
TGTAGCAATTAAGTCGTCTGCAGCTTCATCCGCAGCTGATAGTTCTGACGATAGCAGCGATGATAGTGAT
AGTATTGCAACAATTAATGGTAGTAGTGCAAGCTCCGCAAGTAGCGCTAGTTCTGATAGTACTGCTAGTG
CTGCTAGTGATAGTAGTGCCAGTGACAGTAATGCTACTGGAACCACTAAGCTTAAGAAGATCTCTAAGCA
AGAATACCAAAAGAAATTAGCACCACTTACTAAGAAACTTGCTAAAATTACCAGTCAAAAGGCTGATATT
AAGAGTAAGAAGGCGACTAACAACAGCTATATTGACCAATTTAACAACGGCTTTGCTAAGAAATGGTTGA
CGGATACCCAAAATGTTAAGGATGCTAAAGACTTAGTTGTTCAAGACCAACAGGCCGTTGATGATGCTAA
CCAAGCGGTTGTCAACGCTCAAAAGGCAATTGATCAACTGACTCAAAACCAAGTTGATTTTGCTAAGTAT
TCCGCAATTGCCCATGCAGCCCAAATTAGTCCGTTGATTAACATTGGGCATGGACAGACGCTTTCTTACA
ACCCAGTAACTAAGAACCTATACTTGGCTCAAGATGAGACCTCTGGGGACTTGGCAAGTAACGCCAACAA
TGTGGTTACTGAGTTGGATGCAAATACGCTCCAGCCGGTCAAGCAGTTTAACTTCCAGTTGTTACACAAT
AACTTGAACTATGCAATCCATACCTTGACGTTTGATAATGATGGGAATGCTTACTTTGGTCGTAAGTCAG
GAAGCAAATACCAAATTTTCAAGGGCCAGTTTAACGAAACCACTGGTCAGGTTAACTTTTCACCAGTTCC
ACAAACCATTAATTGGGGTGGAAAGCATAACCAAGGGTTAACTTATAACCCCGTTAATAATCGTTTATAC
ATTGTTTCTGATGATATTATTACTTCAGTGCCCGCTGATAAGTTAGGCGCTGGGACCGTTCAACCATCAG
ACATTAACTACATTTCATTTAATACCGGTCGTGAATTTGAAGATTTAACCTTCGATTCACAGGGATATGG
CTACCTACTAATGTTATGGAAACCAGAAATCCTTAAAACTACGGCACCAATTAAATAA
>contig_1_pilon_86 # 105195 # 106592 # 1 # ID=1_86;partial=00;start_type=ATG;rbs_motif=AGGA;rbs_spacer=5-10bp;gc_cont=0.423
ATGAAAAAATATCAAAATACTAATGACCAGTTCCATGTTGGTCAGCAGTTTACCTTAAACACCAAACCCG
AGTTTGATCGGATGGGGGTTAATGGTGAAGCGGTGGGCTATGTGGATCGGACGCTAGTCTTTATTCAAGG
GGCCCTGCCCAAAGAACGAGTTACCATTGAGATTACAGATACCTACCATCATTATTTACGCGCTAAGGTA
GTTAATATTGTCACACCTAGTCCATACCGGGTCACCCCTCGCGATGAATATGCTAATGAAGTAGGCGGAT
TTGAACTAGAAGACATGGAGTACCCAGCGCAGTTACGATTTAAAAAGGAAATTGTCAGACAGGCCCTTTA
TAAATATCAACCAATGGGGTTTGAAAGCTACAAAATTCATAACACCATGGGAATGAAGGATCCCTATGGA
TACCGTAATAAAGCTCAATTTCAAATTCGACAACGGGATGGTAAAGTCATTGCAGGACTTTATAAGACCC
GCAGTCACGACTTAGTTGACTTAAAGACATGTTCAGTTCAATATCCAGTTACCATGAAAGTTATGCGGGC
AATTGTGGACATGATTCAAGAACTGGGGATTCCAGTCTATGATGAATCTAACCATTCTGGAATCATTAAA
ACAGTGGTCGTAAGAGCCGCCCTTCACACTGATGATGTTCAAATTGTCTTCATTACTAACACTAAAAAAT
TCGTAAAACAAAATCGCATCCTAACCAAAATTGCCCTTAAATTACCAGAAGTAACGTCAGTGATGCAAAA
TATTAATCCTGGTGATACTCCATTAGTATGGGGGGCTGAAACAATCCTCCTTGCTGGTGACCCCGTTATC
GTAGAAAAAATTGGCGGACTTGAATTTGAACTTTCCGCTCGGGCATTCCTGCAGTTAAATCCATTTATGA
CTCCCCAGCTATACGAAGTTGCTATTAATGCATTAGACTTATCTGGAAACGAACGCCTAGTTGATGCATA
CTCAGGAGTCGGAACAATCGGATTGCCATTGGCTAAGTACGTTACTGAAGTTCGGGGAATGGATACAATT
GAAGAAGCCGTTGAGGATGCTAACCAGAATGCAGATATTAACGGAATCAAAAATGCGCATTACTTTGTTG
GAAAGGCCGAAGAATTAATTCCAGAGTGGATTGACGATGGTTGGGAACCAGATGCACTAATCGTGGATCC
GCCCAGAACCGGATTAGCAGAACCGCTCTTGGATGCAATTTTAGACGTTGCTCCAGAAAAATTCGTTTAT
GTATCATGTAATCCAGCGACCATGGCCCGCGATTTAGTCGAATTAAGCCGTGAGTACCGGGTGGACTTCA
TTCAACCAATTGACATGATGCCCCAAACTGCTCGGGTCGAGGCCGTGGTTAAATTTACCAAAAAATAG
>contig_1_pilon_87 # 106665 # 107054 # 1 # ID=1_87;partial=00;start_type=TTG;rbs_motif=GGA/GAG/AGG;rbs_spacer=5-10bp;gc_cont=0.351
TTGCAAAATCCATTTAGAAATGGAATGATCCCAATTCCACCGAATTATGCAACCCTTAAGAACTCTAAAA
CTGGTGAATTAAAAATTAGTAAGGTCGGGTTTTCCTTTACCGCATTAATCTTCGGTTTTGTTCCTGCTAT
ATTCAGAGGTGATTGGTACAACTTCTTTTGCATCATATTAGTTGATTTTGCAATTGCAATGCTTGCATCC
GTCATTTCTGGTCAGCCCATCGGTACTGTTTATCGATATACTGAACCAATTAGCCAGGTAATTTGGGGAC
TATTATACAACTTAATGTATTGTCGTCACCTCTCTAATATTGGTTATGTTCCAACAGATCAACGTTCTAA
AACGTTATTAGTTAATCATAAATATATTCGCGCAAATTAA
>contig_1_pilon_88 # 107100 # 107348 # -1 # ID=1_88;partial=00;start_type=ATG;rbs_motif=GGAG/GAGG;rbs_spacer=5-10bp;gc_cont=0.321
ATGGAAAATTCAGAACGGAAATTAATTCAAGAAATTTTAAACACGGTTGATGTTTTATACGACTTTGAAC
ACACTGATGATGATAATAAGGAATACACTTTGGTTCTTCATCGTCAAGATAATGACGAACGACCATTGGA
AGAAGTTAATTCAGAAATTAAGAATTACTTCAAGGAAGCTGACTTTAGTTATGAAGAACAGTTAAATCCT
AATGAAGGCGTTGACATTCGAGTAGAAATCAAGCGTTAA
>contig_1_pilon_89 # 107429 # 108124 # -1 # ID=1_89;partial=00;start_type=ATG;rbs_motif=GGxGG;rbs_spacer=5-10bp;gc_cont=0.435
ATGGAAGCAATTCAATTAACGAATATCGAAAAAATTTACGGGAGGGGCCTTAGTGAAACGAGAGCCCTCC
AAGGCATTAACTTCAAGGCAAATCCTGGTGAATTAATTTCAATTACCGGACCCTCGGGTTCCGGTAAAAG
CACCTTTTTAAAAATTATTGGTGGAATTCTATCGCCAACTAACGGGCAGTTATTAATTGACGGGCAGAAC
TATGGTGACATGAGTAAGCGTCAGCAAAGCCTGTTTCGCCTTGATCAACTAGGGTTCATCCTTCAATCAT
ATAACCTAGTACCATACCTAACCGTTAAGGAACAATTTGAACTAGTGGATCGGGTCAAGCCCACGGGAAA
TTTACCTAACGCTGCGTTTAAACAACTTTGTGCAGATCTCTCACTCGACCAACTAATGAATCAGTATCCT
GATCAACTATCTGGTGGTCAACAGCAACGGGTTGCCATTGCTCGGGCAATGTATCCAAACCCTCAAATTA
TCCTTGCCGATGAACCAACTGCCGCCTTGGACGGCCAACGAGCAGTGCAGACCATGGAAATCTTTAAGCG
GATTGCCCACCAGCAAAATAAGACGGTGCTACTGATTACCCATGATTCACGATTAATTAAATATGTGGAT
CGGAACTATCAAATTGTTGATGGTCAGGGGAAGTTTGTAAGTAAGGATGATCGCCAGTTAGTGTAG
>contig_1_pilon_90 # 108129 # 108305 # -1 # ID=1_90;partial=00;start_type=GTG;rbs_motif=AGxAGG/AGGxGG;rbs_spacer=11-12bp;gc_cont=0.412
GTGGGGGGGCTAACCTTTTTAACCGCCATTGCAATTCCCAATAGTGTCCCAATTCAATTTAACTTAGGGT
GGTTAAGTTTAATCGCAATTTTAATGGTGGTTATTACTGCAATTGGTGCAATTGTTCCAATGCGAACCGT
TGCTAAGATTGATCCAGCAACCGTAATTGGGGGGTAA
>contig_1_pilon_91 # 108293 # 109201 # -1 # ID=1_91;partial=00;start_type=ATG;rbs_motif=GGA/GAG/AGG;rbs_spacer=11-12bp;gc_cont=0.378
ATGTTCTTAGGACTAAATGAAATTAAAAAATATAAATTTAGATACGCCTTAATCGGCTTAGTATTAGTTT
TAATTGCATACCTCATTTTTGTTTTAACCGGGTTGGCAAACGGACTGGCTAGTTCTAATCGATTGGCAAT
CGATTCTTGGAATGCTCAGCAAATTGTTTTAAATAGTGAAGCGAATGGTTCACTAACCCAGTCCAACCTT
ACGAATCAGCAAGCAAATAAGTTCCAAAACATTTCTGGTCACTCTGACATCACTCAGTTAAGTGCAAACG
TTACTAGGCCTGGTAGTAGTGATAAGCTAGGAACCCAAATTATTGGAATTAATCCAAATCAATCAATTTA
CAAGGAACTGCAGATTGAAACGGGACATAAGTTTACTAATAATCACCAGGTAATTGTGGATGATAGTTTG
GTTAAGGATAATGGCTATCGAATTGGGGGCTGGTTGAAAATTGCTAACCATGCACAACGGTATCAAATTG
TCGGGACCACTAAAAATGCTAAATTAAGCGTGGCGCCAGTAATTTATGCCAGTTCAACTGCGGTTCAGGA
TGTTAAATTTGATAAAAATGCTCAACCAATGGTAAGTGCAATTGTTTTGAAGCATCCTGCTGACATTTCA
AAGGTTAGTGGCACTCAAACTATGTCAATAAACGCTTTTATCAATAAGCTGCCTGGTTATACGGCTCAAA
ATAATACGTTTAACTTTATGATTGGCTTTTTGCTGGTAATTACGTTGTTCATCATTGCCATTTTCCTATA
CGTATTAACGATTCAAAAAATTCCATTCTTAGCCGTGATGAAGGTTCAGGGAATTAGTAACTACTACCTT
TTAAAGAGCATCGTCAGTCAAGCGTTGCTGCTAGCGGTAGGGGGGGATCGTAATCAGTGGGGGGGCTAA
>contig_1_pilon_92 # 109203 # 109799 # -1 # ID=1_92;partial=00;start_type=ATG;rbs_motif=AGGAG;rbs_spacer=5-10bp;gc_cont=0.365
ATGCCAACCAAAACATTTATTAACTTAAACCCAGTTAAACAAGAATTAATCTTTAATGCCCTTTTGAAAG
AATTCGCCCAGCATAAGCTACTTGACGCTCAGGTTGCTAGAATTATTAAGGATTGTGGTATTGCACGGGG
GTCATTTTACAAGTACTTTGCTGATCTTACCGATAGCTATAATTATACTTTAAAACGAGTTTTAGACGAG
GTCCACTTTGATGTTTTCAATATGATTAAGGCTGAAAAGATGAACACTCTCGATAGTTTTTATCAAGCCA
CCGCCGATTTCATTAATCAAATTAGTGACTCCAAGTATCGTGATTTTTACCGAATGCACGTTGCCTATAA
TCAGTATAATTTAAAATCAAAACCATTTAACTACCATGAATTAGCGCCAGAACAATTAATAATGATTGTG
AACGGCGAACGGGTTACCGACCATAATAAGGTCGCCGTAGTTTATAAAACCGCAACGGCAGCAAGTCATA
ACGCGATTAGATCCATTTTATTGGGGGCTGATCAGCAAGTAGAATTATCAGATTTAAAAACGCTTTTACA
AATTATGAATCAGGGGTTATTGGAAGGGGTTCATTAA
>contig_1_pilon_93 # 109987 # 110769 # 1 # ID=1_93;partial=00;start_type=ATG;rbs_motif=GGA/GAG/AGG;rbs_spacer=5-10bp;gc_cont=0.383
ATGACAGATAATGAACGGTTATTGAAGATTAAAAACGGCTATAACTTCCGTGATATCGGTGGTTATCCGA
CTAAGGATGGCCGGACTACTAAGTGGCATAAAATTATCCGTTCTGGTAACCTAGCTGAATTAGATCAGGC
GGATAAGGATTACCTAAAGTCCTATGGAATTACAAACGATATTGATTTACGTTCTAAAATGGAACGCGAT
TCCGAACCTGACTTAGTTCCCGACGGTGTTAAGTACTCTAAAAATCCCATTTTCGAACAAAAAGAACGCC
GGACTGCAGATGTAATGAAAAACTTATATTCAGAGGACCCCACTGTTGGAAAGTTACACATGAAACACGT
CTACGAAAATTTAATTGAGAGTCCCATTGCCCGTAATTCATACCGTAGTTTATTTCAAATCCTCCTTCAT
GATTCTGATGGGGGCTCATTAATTCATTGTTCCCAGGGGAAGGACCGGACTGGCATGGGAATCGTGATGC
TCTTATTCGTCCTTGGGGTTGATGAAAAGGACATTCAGGAAAACTACCTCGACTCAGCTAAGCAAATGGT
TCCATACGTTCAAAAGAAGATTAAAGAATATGAACGTTACAATATTAATAATATTTGTAAGGAAAATATA
ACTTCCCTTTACACGGTCTCAATTGATTATTACAATGCTGCTATGAGTAAAATCAAGGAACTATACGGGA
ACATGGATAACTTTATCCATGAATACTTAGGTTTGAGCGATCAAGACGTTAAAAAGCTCAGGGATGAATA
CCTAACTAAATAA
>contig_1_pilon_94 # 110798 # 111736 # 1 # ID=1_94;partial=00;start_type=ATG;rbs_motif=GGAGG;rbs_spacer=5-10bp;gc_cont=0.436
ATGTCAAAACGCAGTAAATTACCACTTATTTTAAGCGTTCCAGTTATCGCAGCTGCGGGAACTTACGCAC
TTAGTGAATACTTTTTTAGAATGGGAATGGCGAGAAGAACCAAAAAGCCGAGGCCTTCTAAAACGCTTCT
CCCATACGCTAAGGAATACTACCAGTGCTTAAATTGGTACCGTAAAGTTCCAAAGGAGACTTGGCACAAC
GCAGATCCTGACACTGGTGAAACAATGGTAGCGGATTTTATTCCTAACCAAAAGCAGACCACCAAAACCG
TAATTATTGCCCACGGTTATAACGGGACTCGTGAAACCATGTCCGGATACGCTAAAATGTACTACGACAT
GGGATTCAATATCTTACTTCCTGATGACCGGGGTCACGGCGAAAGTGCTGGAAAGTACGTTAGCTTTGGT
TGGTTAGACCAAAAAGATTACCAGTCCTGGATTGAAAAATTAATCGAGCGCGTTGGTCCTGACTGTCGAA
TTTTACTGTTTGGAGTTAGCATGGGGGCCGGAATCGTTTCAATGCTCAGCGGTTCTAAATTACCACCCCA
GGTGGAAGCCATCATTGCTGATTGCGGGTACTCCAGTGTTCCAGAAGAACTAAAGTACCTATTGAAATAC
CGGTACAACTTACCAGAATACCCATTTGAAGCGCTAGTGAGCTCAATTAATAAACGTCGCTTGGGTTATT
ACCTAAACGACGCTTCCACTACTAAGCAGTTATCAAAAAACCACCTCCCAATCTTAATTATTCACGGGAG
CGAAGATACCTACGTGCCAACGTTTATGGCATACGAAAATTACCGGGCTTCTGACTCCCCTAAGCAACTT
TGGATTGTTAAGGGAGCCAAACACGCCGAAAGTTTTTGGAAGAAACCGGTTGAATATCGGAAACGCGTTA
GTGACTTTTTGAAAACTTACTTCAACTAA
>contig_1_pilon_95 # 111793 # 112482 # -1 # ID=1_95;partial=00;start_type=ATG;rbs_motif=AGGAGG;rbs_spacer=5-10bp;gc_cont=0.407
ATGGGATTATTTAGTCATTATTTTCCGAACGTTGCTGACTCCATTCCGAGCTTCGTTCAAGCAACTTGGG
AAACCATTTATATGACCGCAGTTACTGCCATTATTGCGGGAGTGTTTGGGATTTTTATCGGGGTCCTATT
AGTAATTACCGGGCCTGATGGAATTGCTAAACAATCAACTTTTTACACGATTTTAGATAAGATTGTTAAC
ATTTTCCGTTCAATTCCTTTCATTATTATGTTAGCGGTAATTGCACCGTTTACCAGAATTATTGTTGGGA
CTAGTATCGGAACCATTGCTGCAATCGTTCCGTTGATTGTATCCACTACGCCATTCTACGCACGCCAAAT
TCAGAATGCGTTGTTGGATGTTGATGAAGGAATCATTGAAGCTGCCCAAGCAATGGGGTCTAGCAACCTT
GCAATCATCTTCCGGGTATACTTAAAGGAAGGGTTGCCAGCGATTATTAGATCTTCAGTCGTTGTCTTGA
TTAGTTTAATTGGGTTAACCGCCATGGCCGGAACCGTTGGTGGTGGTGGACTTGGGAACCTCGCCATTAT
GACCGGGTACCAACGATTTGAAAATGATGTTACGATCATGTCCATGATTATCATCTTGGTAATTGTGTTC
ATTATCCAAATTATTGGAGACATCCTAGCTAAAAAGACTGATCACGAAAATATAAATTAA
>contig_1_pilon_96 # 112483 # 113562 # -1 # ID=1_96;partial=00;start_type=ATG;rbs_motif=AGGAGG;rbs_spacer=5-10bp;gc_cont=0.394
ATGGCTCAAGTAGAGTTAAAAAATATTGATGTGACTTTCAAACAAAAGCATCAATCTATCAAGGCAGTCT
CAGACGTTTCATTATCAATCGAGAAGGGTGATATATTTGGGATTGTTGGCTACTCTGGAGCTGGTAAAAG
TACCTTGGTTAGAGTTGTTAACCGCCTCCAAGAACCTTCTTCAGGTGAAGTGATTATTAATGGTGAAAAC
ATCGAAAAAGTTAGTGGTTCTGAACTAAGATCGGTTAGACGTAAGATTGGAATCATCTTCCAACACTTTA
ACTTAATGAACGCTAGAACGATTGCTAACAACGTTGAATATCCATTACTTGGGACTGGGGTTAGTAAAAA
GGACCGGAAGGCTAAGTCCGAAAGGCTTTTGAAGCTAGTGGGCCTTTATGACAAGAAGGATTACTATCCT
TCCCAATTATCCGGTGGTCAAAAGCAACGGGTTGCAATTGCCCGGGCTCTCGCCAGTGACCCTGAAATCT
TGATTAGCGATGAAGCGACTAGTGCTTTGGATCCTAAAACCACTCAATCCATTTTGAGACTACTTCAAAA
ATTGAATAAGGATCTTAATTTAACCATCCTATTAATTACTCATGAAATGGACGCTGTGAAGTCCGTATGT
AACAAGGTTGCGGTAATGGATTCTGGAAAAGTGGTTGAAAAGGGCAGTTTACTCTCGGTATTTAGCAATC
CGCAGAATGATTTAACCCGTGACTTCATTGAAACAACTAATCAGATTAAACCTGCTCTACGGGTGTTGAG
CCATCAAAAGGACTTCGTTAATTACGATGATCGACGGTTAGTTGAACTGCAATACACTGGTGATACTACT
AGTAATCCAGTGATCATCGAACTATTTGAAAAGTTTAACGTTACTGCCAATATTATTTTTGGAAACGTTG
AATTTATTCAAGGGGTGCCACTTGGGCATTTAATCGTTACTTTAAATGGTTCTGATGATGGAATTAAAAA
GGCTAAGGACTACTTGCACGACCAAGAAATTCAGGTTTATAACATTGACCTTGCTAAGGTTAGAGAACAA
GAAGCGTTGGAAGAAAAGGAGGAAGCATAG
>contig_1_pilon_97 # 113584 # 114399 # -1 # ID=1_97;partial=00;start_type=ATG;rbs_motif=GGxGG;rbs_spacer=5-10bp;gc_cont=0.369
ATGAAGAAATTGATTAAGTACTTATTTTTATTGGGGCTATTAGTAGCCATTCCAGTTACATTAGCAGCAT
GTGGTAAGTCTGAAAAGACGGTTAAGATTGGGATTATGGGTAATGATTATCGGATTTGGAACCCAATCAA
GAAAACCTTGAAAAAGGAAGGGATTAACTTACAACTAGTTTCATTTAGTGATTACTCCCAACCAAATGGC
GCACTACAAAACCACGAAATTGATGCTAACGCATTCCAACACCAAGCATTCTTGGATAACTGGAACAAGG
CGCACAAGTCCAGTATTGTTTCAATTGGTAACACTGTTTTAACTCCAATTGGTCTTTACTCCAAGAAGAT
TAGCAGCATCAAGGATCTTAAGAAGGGTGACACAATCTCACTTCCAAATGATCCAACTAATGAAGGAAGA
GCACTTCAACTACTTGCATACTATGGTTTGATTAAGGTTAAAGATGCTAGTGGCTTCCCAACTACCAAGG
ATGTTTACGACAATAAGTTAAATCTTAAGTTCACACCATTAGATGCAGCGCAAACTGCTCGTTCATTAGA
TGATGTTACTGCTGCAATTGTTAACACTAACTATGCATTGGATGCTAAGTTGAACCCTAAGAAGGCATTG
ATCAAGGAAAAGGTTAACGAAGAATCGAAACCATACATTAACATCATTGCTACTAACAAATCTGATAAGA
ACAACAAGGATTTGAAGAAGGTTGTTGAAGCTTACCAAACATCAGCAACTGCTAAGAACATCGAAAAGAC
TTATGATGGAGCATTTATTCCAGCTTGGAATATTAAGTTGAAATAA
>contig_1_pilon_98 # 114842 # 116851 # -1 # ID=1_98;partial=00;start_type=ATG;rbs_motif=GGxGG;rbs_spacer=5-10bp;gc_cont=0.409
ATGAAATTTAGATATCGATATAAAGCTAAGCATCGGATAAAATGGGTGCTCCTTTCAGCCTCTGCATTTG
TAGTGTTTGCATTAAATGAAGTTGAGGTTGACTCCACCCCACCCGCTAACGCTGATATTTTACCGGCCTT
TAACTTTACTGAAAATGCAGTTCAATTGGCTCAGTCGCAGGTGAATAACGCTGCCGCTTCTGGAGCTGCC
GTAGTTGGTCAGGTGGATAAGAAGCAACAGAGTCAGTTCGCAATTGCTGCAAACGCAGCTAATGATACGA
TTTCAACTGATCCGATGAACGCGGTTTCGTTGGGCCAAAATGCGGCGAATTCAATTGTTCAAACTGCTAC
TAACATTGTTAACGGAGTGGTTTTGAATAAGCAGTTTAATGATGCCTATGTTGATTCAAATACTAAGCTT
TATAACAATCCGGTGAATGGAAATGTTACTGACTCCTTAGTTGAAAATAATACTCAGGTCCAGACTGCTG
ACTACGTGGTTAAGAACAAGATTCCGGCAATGTATAATAATAATTTGTATTACGTTGACCAGGATTCGTT
ATCCACGATTGAAACAGCTGCTGCTAACCCGTTAAACAAAAATACGTTTACCCAGCGCTACCATTACAAT
ATTCCAACTGGATTTATGAACGATATTCAATCGATTATTAAAGTGGGCGACGTTTGGAATATTTACTACC
TTTCAAATGATCAAAAGAACACTGGGAGCAGTACCGAATGGGAACTAGTTCAAACTAAGGACTTTAAGAC
GTTTACCAACCGCGGGATTGCCATTCCTAGAAATACTGGCGGCTGGGAATCGGTTGCGACTGGTTCGGTA
ATGATGAATAATCAAAACGGCCACATTGTTAACAATAGTTTGCCTGATAATGCAATGCTGGCTTTCTTTA
CTGGTTTTACGAATGGACGTCAAAATGTCTATGAAGCATATTCAACTGACGGAGGATTGACCTTTAAACC
AGCACAAAATGCGCCCGTGATGAATCAGTATAATCAAGGGGGCGCTTTTCGGGATCCGAAGGTTTTGTGG
GATGCTAATAAACAACAAATTATTATGTACATTGCCCAGGGGAACACAAACAGTGGCGGTGACCAAATTC
GGACGTTTACTAGTCCGAACGGGAGCCCAAACACTTGGAAGGACATTGGGAATAGTGCTTCATTTAACCC
CGCAATGAATGATAGTGCACCAGGGATGATTGAGTGTCCCAATGTGATTCGGAACGTTTATGACTACAAT
ACCCACAAGGAAAAGTCAGTTCTGTTCTTTAGTGGTGATGGTGGTAGTGGCGGTAAGGGATTGTACTACC
AAGTTGGACGGGTTAATTCAGATGGACTGTTTATTGCGGATAGTAAAACCGTTCGTAGAATTGATAATGG
TTCTGATGATTATGCCGCGAACTACGAACCACTGGATTCCGATGGAAAGCAAATCATGATGATCGGATGG
ATTGGAAACTGGGACCGGGGTTACAATAGCTATATGAGTGCTAATAATAACTACCATATTGGTTCGTTTA
CCCTTCCCCGGATTTTGACCCTAAATGGTGAGGTCCTAAACGAAAAAGTGGTTGAACCTGCCAACCGGAG
CTTTTACCATAAGAAGAGCAGTAACGGGTTAACACTGACTGGGACGAACACCAGCAGTAAAATTGTGGTG
ACCTTTAAAAAGCCAGTTGCTCAAAACGTATTTTCCATGATTCAAAGTGATACCACTACCAATGTGAACG
TTTTTTCAAATGGGAAGAATAATAGTCAAAATAATGTAACAATTTCCCAACCATTTAGTCAATTAAGTGG
GGCAAGTGATTTGTCTAATAAACTTGATTTTCCTGCCAAGAAGTTCATTTTTTACATTGATAAGAGTTCA
ATTGAGGTATCCATTCCAGAGCTAGGCAAGATCTATACGATTCTTAAGCTCTCAACTGATAATCAGCTTA
AGTTTGTTACTCAGCATAAGGCTGATGTCCATGCTTATCGTTTTAATTAA
>contig_1_pilon_99 # 116879 # 118891 # -1 # ID=1_99;partial=00;start_type=TTG;rbs_motif=GGAG/GAGG;rbs_spacer=5-10bp;gc_cont=0.406
TTGCAAAAAAGATACCAACACAAACGGTTTGGCCACCTACGATACTGGATTGGTGGCGCCGTTGTGCTAT
TAATTATTTTAATAGCTGGGGGTTCATACGGATATCACGAATGGAAGTACTCAGTTAATACCTACTATAT
TAATAGCTCAGCAATTTTATACACTAGTGCAAATGCAGATAGTAAGCCGCTTTCTTATTTAGGGCGGAAT
TCAAAGGTAACCCGGGTCGGACGTGGATACTCTAAGTGGGTTAAAGTGACCTATAAGAATTCTTATGGGA
CTAAGCATGGCTACGTTCAAGGAACCAAGCTATCCCGAGTTGGCTTTAAATATGCACAAAAGGGTGCTGC
TTACTACAAGAGTGCTGATGCCACTAAGGCTGCTGGAAAGCTTAATGATCACAATATCATTGTTAAGACT
GATGCTACTTCAGGGAAGGTGGCTACTGAGTACAATGGGGATAAAGTGTATGTTGATGCAAATAAACTAA
CTAAGAAACCAGTCACCTTTAGTGATACTTACGGGACGAACCACTACACTCGTGAGAATATGAAGCACAT
TCCTGCAGCAGCTAAGTTAACTAAGAATCAAGTACCTAGTTTCAAGAACGTTGCCATTTCAGATGTAACG
AATGCTAAGGTAACCAATCGGTTGGATAAGAGTAAGACCGACCAATTAGATGTTTGGGATAGCTGGCCCC
TTCAAGATGGTAAGGGTAATTTAGTCAACTACCATGGTTACCACATTGTTTTTGCCATGGCGAATGATCC
TAAGACCAATGAAGACAATGGTGCTGAATACGGTGCTTCAATTTACATGTTCTATCAAAAAATTGGAACG
GATACAAGTGATATTTCATCATGGTATAACGGTGGAAAACTATTCAGATCCAGAACCGATGGTAGCGACG
GGAAGAGTAAGTACCTAAAGAAACAAACTGACGAATGGTCTGGCTCCTCGATCTTACAAGATTCCAACCA
CGTTCGGTTATTCTATACGGCATTTTCTGGTGCTAAGAAACATGGTGGAAATGGTGAAAATCAACAGGTC
CTAGCAACCGCTAAGCTCAAGATTGATGTCACAAGCAATGGCCTCAGCATTGACCATAATGCAACGACTG
ACCATAAGACCATTTTCTTTGGTGACGGGAAGTACTACCAAAACACTAACCAAACCGTTGGAGAAGCATT
GCAATTTACTGCCGATGATTTTACGCTGCGTGATCCGCATTATATTGAAGATAACGGCCATAAGTACCTC
GTCTTTGAAGGAAATACGGGGACTAAATTTAGTGGCTCAGCTTATAGTGATAATAATAACTATAATTATG
CTAATATTGGTGGTAGTAAGAAATACCAAAAGAAGGTTCAAAAGAAGTTAATTAAGAACCGGAATACTTG
GAACGGGCTACGAAACCAATACACCAATGGAGCATTGGGCATTCTAGAGCTAAATAATAACTATACGGTT
AAAAAAGTGATGAAACCATTAGTTACCTTTAACGGGGTCGATGATGAAACCGAACGACCAAACCTATTCA
AGAAGAATGGAAAGTGGTACTTGTTTACTGATACGCGTGGGACCCACCTTTTGAAGAGTACCATTAGTAG
GAAGGGGATTTTCATGCTAGGGTTTGTTGCCAATAAGTTAACTGGACCATACAAGCCATTGAATGGAAAG
AGTGGGGTGGTATTATCATCTACCGAACTAAACCCTAATAATAGAAGGTTTACTTACTCATACTTTGTTA
TTAATAATCCCGATAGCAATAATTTAGTCGTAACTAGTTACATGACGAAGGCTGGGGATGCCAAGTTGCG
TGGTGGTCATTCAACATTCTCACCTAGTTTCTTATTAAACATTAATGGAGATACCACTAGCGTTGTTGCT
AATTCAATTTTGCCACAGGGGGCAGTTACCGACAGTGTCTTTTCTGGAACGACTGGAACTAGTGGGACCA
CGACCAATTCTGCCACGAATACGACTAGTCCGTTTTCACAAAGTACGAATTAA
>contig_1_pilon_100 # 119006 # 120961 # -1 # ID=1_100;partial=00;start_type=TTG;rbs_motif=AGGAG;rbs_spacer=5-10bp;gc_cont=0.435
TTGAATCTTAACTTAATTTTACGAGGAGTATTTGGGAGTCTAACGGTTTGTGGACTATCGTTATTTACGG
TGCAGCCCCCAGCTAGTGCTAGCCATGTAACCTATAAGCAGGTTAACGCAAATAAACAACAGATCCTAAC
GTTAGGGCTAAAGGGGCGTAATCAAACTGAACTAACTAAGTTCATTTATCAAACGGTTACTCCTGGAAGT
CACAACTACCGTAAGTACTTAACTCCCCAGCAGTTTGGGCTACGGTATGGGTTGTCCGACCGTAAAGTTA
AACAGGTTGGTAAGTTTATGCGGGCCCATAACTTAAAGGCGAATACATATCCAGGAAATATCGTCATGAC
GGTTAGCGGTAAAACCAAAGATATTGAAAAGGTGTTTCACCTTAAATTAATTCAAACCACGAACTTAAAG
AAGAATTACCAGACCACGAACGGGCAAGATAAGATTCCGCATCGCATCAGGCCAATGGTGAACTTCATTG
ACCAACCGGGGTTGCGTGCAGTGGTCACTTCTAAAACGGTTAACCCCAGCAGTTCCGTCAAAAAGATTTT
GAGTAAGGTAAGGGATCCGAACATTCGTGACCGGTCTTACAAAAAGTTTGGTCGCACTTATAACACCAGT
CCATTGTACGCAAACGGCAATGGTGGGCAGGGTCAAACGATTGGAATCATTGGAAATGCTGATTTTAAGA
TGAGTGACGTTGAGCAGTACTTAAAAAAATCAGGAGTTCATTCCAATTTCAATCGAATCCACAAAGTATT
GGTTTCAAAAGGGTTGTCTAAGCAAAATGACGACCGTGAAGAGGTTACCATGGACGTTGAACAGGCTAGT
GCGATTGCACCCAAGGCGCGAGTTAACGCATACCTCAGTGGTGACATTAGTAACGGATTACTGATTAATT
CTTATGCTACCGCTATCGGACGGGACAACGTTGATGTAATTTCCAGTAGCTATGGTAGTTTTGAATCCGA
TACGAAGAGTAAGTCGATTACTAAAGGGGAAGTTAGCTTGTTAAACCGGCTTTTGATGCAAGCTGCCGCC
CAGGGAATTACGACCTTCAACGCCGCGGGGGATAATGGTGCGTACGCATTCCAGTCGGGAAGTAAGGCAA
CGTCAGTGGGGCTACCGGCATCATCACCATACATTGTGGCAGTGGGTGGGACGACCCTCCCCTTTAAGAA
CATTCTATTTTCTGAATTAGCTGCCTTTAAGTTGACCAAGGATAAGCGGGTTTCATTGCCACGGGAAAGT
GCTTGGAGTAATTCCACCAGCGTAACGTCGCTATTTGGGGCTAAGTATATTTACGATCAGACGGTTAATA
ACCTCTATGCGAATGCTAAAACTGAAGCTGAGAAGGAAAAGGTTAAAAATGAGCTAAATCAAGAATTAGC
AAGTATTGCTCAGCAACAAAAAAACATTAGTCCAATCACGTTATATCAATTATATAACGGTAGTGGTGGC
GGATTTAGTAGCTACTTTAGCAGGCCTAAATATCAATCTGGGGTAAGTGGTGTGGGGACTTACAAGGCGC
GACAGTTTCTTAACCTAACCACCGGACAGTTTAATCCGACTGCTAAACTAGTCACTGGTAAGCATTCAGG
AAGAAATTTACCCGATATTTCTGGAAATGCTGATCCGTTAACTGGATATAACGTTTACTTTAACGGCAAA
GTGGATCCATTTGGGGATGGAACTAGTGTTATCACTCCACAAATGGCGGCAATGGCCGCCGTCATCAATA
GCTTCCAAGGAAAGCGGACTGGTTTTTGGAATCCACAAATTTATCGCTTTGCAAGGCAGGCTAAGTCACC
ATTTACGAGTTTGAACCACCTAACGGATAATAACCTCTACTATACTGGCCAACCAGGGAAGATTTATAAT
CAGGCAACCGGATTGGGAACGGTTAACTTTACCCGGTTAAACCAGGCCTTTACTAATGCTCATTAG
>contig_1_pilon_101 # 120989 # 121345 # -1 # ID=1_101;partial=00;start_type=ATG;rbs_motif=GGA/GAG/AGG;rbs_spacer=5-10bp;gc_cont=0.403
ATGGCAGAAAAAGAAACCATCTTGATTAACCTTTATCATCAACTATATCAAGGAATGATCAATGCAGATT
TAGAACAATTAGACGGAATTTTAGCTAATGATTTCATCCTCACGCACATGACTGGAGTAAGACAAAGCAA
GGCGGAATGGTTAGCGGCCATTAAGGACGGATCAATGAATTACTACTCGGAACAAGAAGCTGCGGCTCAA
GTAAATGGCGATGCTTTAACCTGTCGCAACGTCGTAGATGCATCAATTTATGGGATGCGTTCTAAGTGGC
GACTTCAAATGGTGCTTTCATTTGTTCATCAAGCTAAGGAATGGAAAATTAAGACGGCAATTGCAAGTAG
CTACTAG
>contig_1_pilon_102 # 121433 # 122731 # -1 # ID=1_102;partial=00;start_type=ATG;rbs_motif=GGA/GAG/AGG;rbs_spacer=11-12bp;gc_cont=0.427
ATGATAGATCGATATACACGAAGTGAAATGGGCCAAATTTGGTCTAAGCACAACCAATTTAAAGCTTGGT
TAGAAGTTGAAGTTGCGATTGATGAAGCTTGGTCAAAGTTAGGCCACATTCCTGCTGAAGATGTAGAAAA
GATTAAGCAGAACGCTAAGTTTGATGAAAAGCGGATTTCCGAAATTGAAGCCGTTACCCATCACGATGTT
GTCGCATTTACCAGAAATGTATCTGAATCATTAGGACCTGAAAAGAAATGGGTTCATTTTGGGGTTACTA
GTACCGATGTTGTTGATACGGCATATGGACTCCGTTTCAAACAAGCAAACGAAATTTTAAGAAAAGATAT
TCAAGAATTAATTGATGTAATTGCTAAACAGGCAGTTAAGTACAAAGATACGGTTATGATTGGCCGGACC
CATGGGGTGCAGGCCGAACCAACCACCTTTGGATTAAAGATTGCTCGTTGGTATTCAGAAATGAAGCGGA
ACCAAAAGCGCTTCGAAGAAACTTCCCGTGAAGTTGAAGCTGGTAAGATTTCCGGTGCCGTTGGAACCTT
CGCTAACATCCCACCATTTGTGGAAGAATACGTATGTAAGAAATTAGGGATTCGTGCCCAAGAAATTTCA
AGTCAAATCCTCCCACGGGACCTTCACGCCGACTACGTGGGAACCCTTGCATTGATTGCCACTAGTTTGG
AAGAATTTGCAACCGAAATTCGTGGATTACAACGATCCGAAGTTCACGAAGTTGAAGAACACTTTAATGC
TGGTCAAAAGGGTTCCTCCGCAATGCCTCATAAGCGGAACCCAGTTGGTTCAGAAAACATCTGTGGATTG
GCACGGGTCGTTCGTGGTCACATGGTAACGGCGTTTGAAGACGTTCCCCTTTGGCATGAACGGGATATTT
CCCATTCATCTGCTGAACGGATTATTATGCCAGATACCACCATTCTATTGGACTACATGTTGCATCGTTT
TACCACGATCATCAGAGACTTAACCGTCTTTCCAGATCGGATGAAGGCTAACATGCAAATCACCCACGGC
TTAATTTACAGCCAACGGGTAATGTTGAAGCTAATTGATAGCGGAATGGCTCGGGAAGCCGCTTACGACT
TAGTTCAACCATTAACTGCTAAGTCATGGGACGAAAGCCTTCCATTTAAGGAATTAGTTGAAAACAATAA
AGAAATCACTAGTCATCTCTCACAAGCTGATATTGATGACGCATTTGATTACCATTACCACATTCGGCGT
GCCGATGAAGTTTTGAAGCGCGTTGGACTACTAAAATAA
>contig_1_pilon_103 # 122962 # 124257 # 1 # ID=1_103;partial=00;start_type=ATG;rbs_motif=GGAG/GAGG;rbs_spacer=5-10bp;gc_cont=0.412
ATGTCATCAATTGTTATCGTTGGAAGCCAATGGGGAGACGAAGGAAAGGGAAAAATCACTGACTTTTTAA
GTCAGCGTGCAGACATGATTGTTCGCTACTCTGGTGGTGACAATGCTGGTCACACAATCGTTATCGATGG
AAAAGAATTGCATCTTTCCTTAATTCCTTCTGGAATCTTTTTCAATGATAAGTTAAGTGTGATTGGAAAT
GGGGTTGTTGTTAACCCTAAGTCACTACTTAATGAATTGAAATATCTTAATGATAATGGAATTGATACTG
ACAACCTCCGCATCTCCAGTAGAAGTCATGTAATTATGCCTTATCATATTTTATTCGACGGCTTACAAGA
AAAGCTTAAGGATGAAAAAATTGGAACTACTAACAAGGGAATCGGCCCTGCCTACATGGACAAGGTCGAA
CGAATTGGAATTAGAGTTGCGGACTTAATTGATAAGGATACTTTTGCTGAAAAATTACACCAAGCCCTTA
AGATTAAAAACCAATTATTGACCAAGCTATTTGAAGAAGAACCATTGCAATTCGATGATATCTTTGATGA
ATACTACGAATATGGTCAAAAAATTAAGAAATACGTTGTTGATACTTCACTATTAATCAACGATGCCTTA
GACGAAGGCAAGCATGTTTTATTCGAAGGTGCTCAAGGGGTAATGTTAGATGTCGATCATGGGACTTACC
CATTTGTTACATCCTCTAATCCAATTGCCGGTGGTGCCGCAGTTGGTGCTGGTGTGGGTCCTAGTCGGAT
CAACGAAGTCATCGGGGTTTGTAAAGCATACACTTCCCGAGTTGGGGATGGTCCATTCCCAACTGAACTT
CATGATGAAGTGGCTGATCGGATTCGTGATATCGCTCATGAATATGGTGTCGTTACTAAACGGCCCCGCC
GAATTGGCTGGTTAGATGCCGTTGTTTTGAGACATGCTAAGCGGGTTTCTGGATTGACTTACCTTTCCTT
AAACTGTTTAGACGTGCTCTCAGGACTAAAGACCGTTAAAATTGCTACCAAATACAAGGTTGACGGTGAA
GTGATTGAAAACTACCCTGCTAATAATTCCGTTCTCGAACGCTGTGAGCCAGTGTACGAAGAACTTCCTG
GATGGGACGAAGATATCACCAAGTGTAAGACGGTTGATGAACTCCCAGTAAATGCACAGAATTATCTAAA
GCGGGTTAGCGAACTTGTTGGCATCAAACTTGATACTTTTGCCGTTGGTCCCGACCGTGATGCTACCAAC
ATCATGATCAATGCATGGGATACTGCTGACAAGTAA
>contig_1_pilon_104 # 124302 # 125261 # 1 # ID=1_104;partial=00;start_type=ATG;rbs_motif=GGAGG;rbs_spacer=5-10bp;gc_cont=0.421
ATGAGAGTATTTGACTATGAAGACATCCAATTAATCCCTAGTAAATGTATTATTAAAAGCCGGCACGATG
CCGATACGACCGTTAAATTTGGTCCTAAGACGTTTAAATTGCCGGTAGTGCCTGCCAACATGCAAACTGT
AATTAACGAAGAATTAGCAGAATGGTTAGCATCTAACGACTACTTCTACGTAATGCACAGATTTCAACCT
GAAAAGCGGGTTGATTTCATCAAAGACATGCAATCAAAGGGACTATTCGCATCCATTAGTGTTGGAATTA
AGGATAGCGAATACGACTTTATCGACGAACTAGTTAACGAAGGCTTAACGCCAGAATACATCACCATCGA
CGTTGCACATGGTCACTCTGATTTTGTAATTAAGATGATCAAGTACATTAAGGAAAAAATCCCAGCCAGC
TTCTTGATTGCTGGTAACTTGGGAACTCCGGATGCCGTTCGTGAAATTGAAAACGCCGGTGCCGATGCCA
CTAAGATTGGAATCGGACCTGGTAAGGCTTGTATCACTAAGCTTAAGACCGGTTTTGGAACTGGTGGTTG
GCAATTAGCCGCCCTCAAATGGTGTTCCAAGGCTGCTAGAAAGCCAATCATTGCTGATGGTGGTTTGAGA
ACCAACGGTGACATTGCAAAGTCAATTCGTTTTGGTGCTACGATGACCATGATTGGTTCCCTCTTTGCAG
GGCACGAACAATCACCTGGTAGTGTTATTACCATTGATGGTAAGCAATACAAGCAATACTGGGGTTCTGC
TTCTGACACTCAAAAGGGTGAATACAAGAACGTGGAAGGTCGTCAAATGTTAATCCCATACCGGGGTAAC
ATTAAGGATACCCTTCGCGAAATGCAAGAAGACTTACAATCATCAATTTCATATGCTGGTGGTAAGGATA
TTTCTGCCATCAAGACTGTAAACTACGTGGTTTTAGATTCAGATGATTAA
>contig_1_pilon_105 # 125333 # 127267 # -1 # ID=1_105;partial=00;start_type=GTG;rbs_motif=GGA/GAG/AGG;rbs_spacer=11-12bp;gc_cont=0.313
GTGGACATTTTAGAACTGAATGACATACATAAGTCTTATTATATAAATGATAAAGAATTTAAAGTTCTTA
AGGGAATTGATATATCATTTAACCAAGGTGAATTTGTTTCGCTACTTGGTGAATCAGGTGGTGGAAAGTC
GACTTTAATGAACATTGTTGGTGGCTTAGATAGTAATTATCAAGGAGATGTTTTATTAAACGGGAGTTCC
TTAAAACATGATACAGATAAACAATTAGATGAATATCGTCGTAAGACAATTGGGTTTATATTTCAAAACT
TTAACTTAATTGGACATATGACAATTTTGGATAATGTACGTGTGGCTTTGGAAATGAGCAATTTATCACA
TGCTGAACAAAACAAACGATCAGAAGGGCTATTAAAACGAGTTGGATTAGGTGAACATATCCATAAGCAT
CCAAACCAATTATCTGGTGGTCAAAAGCAACGGGTTGCGATTGCTCGAGCATTAGCATCTGAACCAGACA
TAATCATTGCTGATGAACCAACAGGTGCTTTAGATGCACAAAACACGGATGAAATACTTAAGCTACTAGA
TGAAATCGCTTCAGAAGGTAAGTTAGTAATTACGGTTACTCACTCTGATAAAGTTGCGGCTTATGGAACC
CGAGTAGTTCACATGGCTAATGGTAAAATAGATAGCGATAAGCAATTACGTGAACCGTATAAAACTGAGC
CATCTAGTGGAATGAGTCTACGTCCATTAAGAATGTATCAGGCGTTTTTAATGGCATTTCAACAAATGAT
GTACAATATTAAAAGAAATTCATTAGTTATGATTGGATCGTCCATAGGTCTTTTCAGTGTAATTATTATG
TTGGGGTTAGGTAGTGGAATTAAGGGATATATTAATGAACAAATATATTCTCAAGTAAATCCTAATTCTG
TTCAAGTTCTAAATGGTGATCCAGATAATACTACTGATATTCTAAAGTATGATATGTCTAGCAAGGATAT
TGATAAAGTTAAAAGTGTTAAGGGTGTTAAATCAGTTGAAAAAGGTGCAATGGAGTTATCGGTACAACTT
AACTACAATAAAAAAACTTCAGTAGCGCAAGACTTTAATACTTATAACTCAACATTGCTGGATAAAAATA
TTTCAAAAGGTAAGAAACCTAACAAGTTAAATACAATTATGCTATCTGAAGGTGTTGCTAAAAAATTAAA
TAGCAGAACTAAAGATTTAATCGGTAAAAAAATCAGAATGACCTTTACTGCAATTGGAAATGACGGAAAA
CAAGTTCCAATGAGTAAGGAATTAACGGTTAGTGGGATTTCTAATATTGATTATTCTTTAATATCAACTA
GCTACGATACACTTAAGAAAATATATAGTAGTAATAATCAAAAAATTAAGACTAATTTTATTACTGTTAA
TATTTCAGGAGGAGTATCTAATGTTAAAGCTACTCAGAAAAGGATTGAAGATTTAAAAAATTCAAATGGT
AAAAAGAATTTTACAGTTACTGGAGCAAATGCTGAAGTTTCTACTTTAAATACATACGTTAATCTTGCAG
TTAATGTATTAGCTTCAATTTCCGGAATTTCACTATTGGTATCTGCAATTATGATTATTGTAGTTTTATC
AATAAGTGTGTCTGAAAGAACTAAAGAGATTGGGATTCTAAGAGCTCTTGGTGTCACTAAGGGAAACATT
AGAGAATTATTTTTCAGTGAGGCTATATTGCTTGGATTATGTTCATCACTATTTTCAATTATCATTGCTG
GATTGTTAGAATTTTTAATTAATAATATTTCAAACCAAGCAATTAAATATCCAATTATACAGATATCACC
TCTAAATATCGTATTTATTATTTTTGTTTCTCTATTTATTAATATTCTTGCTGCAATTATCCCATCAGAA
CGTGCAAGTAAACTAGATCCAGTTGATAGTCTGTCAGCAGAATAG
>contig_1_pilon_106 # 127852 # 128244 # -1 # ID=1_106;partial=00;start_type=ATG;rbs_motif=AGGA;rbs_spacer=5-10bp;gc_cont=0.344
ATGCCACTTATGAGAATTGATGTTATTAAAGGTCATGACGAAAAATATTTACAATCACTATTAGATACAT
CTTATCAAGTTTTACTAAACACTTTTGGGGTTCCAGAAGGAGATCGTTATCAGATTATTACCCAGCATGA
GCCATTTGAAATGAACATTCTGGATGCAGGTCTAGGAATTCAAAGAAGCAAAGACGTTGTTGTATTCCAA
ATTACTACTAGATATCGAAATGTAACTCAAAAACGAGCATTCTACGAACAACTAGCAAATGGGTTAAAAT
TAAAAATTGGTTTAGATCCTAAGGATTTAATGATAAGCCTATCCACGAATGGTGATTCAGATTGGAGCTT
TGGTTATGGGAAAGCACAATTTATCGATGGTCCTCTCCATTAA
>contig_1_pilon_107 # 128332 # 129738 # -1 # ID=1_107;partial=00;start_type=ATG;rbs_motif=GGAG/GAGG;rbs_spacer=5-10bp;gc_cont=0.365
ATGAATGAGAAAGTTAGTTCTGGTGAAGTTATTCAAACAACTTATGTAGATGAAAATGAAGAGTCAAATT
TAAAGCCGAATTCACTATCCTTCTTTGAGGTGATAGGGGAATCAATTGCGAATATTGCACCGACTGCAAC
TCCAGTAATGAACATTGCAGTAGTTTTTGCGCTAGCTGGTAATAGTACTTGGATTGCCTATCTGTTTGCA
ACCATTGCGTGTATCTTATTAGCTAGCCAAATTAATGTTTTTTCGAAACGATATGCAACGTCTGGAAGTA
TCTATACTTACGTTAATAAAAGTATTGGTAGAAGATCAGGCTTTGTAGCGGGATCAAGCATCTTTTTCGC
ATATATCACAACTGCCGTTTCAATGCTTGGTGGTTTTGCTATCTATCTTCATAACTTATTAGCTTATTTA
AATATCTCAGTTCCATACTATCTTCTTGCCACGATTGGTATCATAAGTGTTTGGTTTATGGCCCAACGTG
GGGTTGAACTTTCAACTAGAGCGATGATGGTTCTTGAAATGACCTCAGTATCCTTAATCTCAATCTTAGC
TTTTATAATCCTATATACACATCATTTTAATATCAATCCTAATAACGTTGATTTTACACATGTTTCAATG
GGGAATGTAACTTCCGGACTTGTATTAGCATTCTTTGGTTTTGTTGGGTTTGAAGGAGCAGCTTCAATGG
GTAAGGAAGCCAAAAAACCACTCAAAAACGTACCGCTCGCAGTCATGATTAGCCCAATCCTTGCCGGGAT
TTTCTTTGTTATCATGTCAATGGTAATGATAATGGGCTTCAATGGCAGTGGGCATAATTTAGGGGCCTCT
ACTAACCCACTCTCATTCTTATCAGAAGCAAATCATGTTGGTTTCTTTGGGTACTGCATTACTTTAGGTG
CAACGATTAGTTTTTGGTCTGGAAGCGTTGGTATCATTACAGCCGGATCTAGAATTATGATGCGGATGGG
GAATGAACACTATCTTCCTAAAATCGTTACTAAGGTTAATGAAACTAAAAGGACCCCAACGATTGCAATT
GGAATTCTAAGTGTATTGATTGGTTCTTTGATTGTTGGATTCTCAGCTTTCACTCAGATTAGCGATGCAT
ATGATTGGTTCAGTACGATTGCTGTTTGGGGATTCTTAGTACCATATTTGATGGTAACTATTAGTGCTCC
TATTTTTCTCCATAAGATAAAAGAGCTCAGATTAAAAGACATTGTATTATCATTTATTACTGGTGTTTTA
CTTATAATTCCAATCGTTGGTAGCGTTTACCCTCAGCCACAGGGAATTGCTAAAATCTTCCCATACATTT
TTGTTGGATGGATCATTATTACTTCTATTATTGGTGAATATCGTTATAAGAAAGATAAATTAAAATCTAC
CAATTAA
>contig_1_pilon_108 # 130098 # 131492 # 1 # ID=1_108;partial=00;start_type=ATG;rbs_motif=GGA/GAG/AGG;rbs_spacer=11-12bp;gc_cont=0.382
ATGCCAGAAATTGCAAACGTAACAAGTTTAAGAGATTCACTTCCTAGCGTAACTGATGTTTTTCCAGGAC
CCAAAGCAAAGGAAATCTTAGATCGCCGTGCTAAAAATGTTCCATCGGCCGTTCTATGTAATTACCCATT
AGTTATCAAACGTGGGCAAGGTGCTATGATTGAAGACGTTGATGGCAACCGATTTGTTGATTGGGTTGGT
GGTGTTGGAGTTATGAACGTTGGATACAGCCAACCTAAAGTAGTGGAAGCAGTTAAAGAACAAGCTAATA
ATTTCTTCCACAGCATGGCTAATATCAGCACACACAAGGGGTATATTGATTTAGCTGAAAGAATCAATGC
TGTAGCTCCAACTAAACAAGGTGTTAATAAAACAATGTTTGTTAACTCTGGAGCTGAAGCTATTGAAAAT
GCGGTTAAAATTGCCAAAGCATATACAGGCAGAAGCAACATCATTGCCTTTTCAGGAGCCTTTCATGGTA
GAACCGCTTTAACATCAACCTTAACCGCTAAGAAAACATTCTCTGCTGGAATCGAACCAGCAATGGGTGG
CGTTTATCGTGCTGCATTCCCATATTTATATCGTGCACCAAAAGGATATTCTAAAGAAGAAAGCATTCAA
TACTATTTAGACAATATTCAATACATTTTTGAACAAGGAGTGCCCGCTAACCAAGTTGCTGCGTTTGTTA
TGGAACCCATTCAAGGTGAAGGTGGCTTTATTCCAGCACCATTTGAATATGTAAAAGCCCTTCGTAAAAT
TTGTGACGAACATGGCATCATGTTGATTGCAGATGAAGTCCAAACTGGATTTGCTCGCTCTGGACGTCTA
TTTGTATCTAATTATTGGAAAGAAAATGGCTGTGCTCCTGATATCATTGCAATGGCTAAGTCAATTGCAG
CTGGAGTTCCGTTATCTGGAGTAACAGCTGGTACTGATATTATGGATAAAGTAAAAGATGTAATTGTAGG
TGGAATTGGTGGTACATTTGGTGGTAATGCACTAGCTTGTGCCTCTGGCTTACAAGTTATGGATATTATC
GAAAAAGAAAATCTAGCTGATAGAGCATTAAAAATCGGCAAGTTAGCCAAAGACGGATTCTTATCACTTC
AAGACAAGTATGAAGAAATTGGTGATGTTCGTGGAATTGGTAGCATGGTCGGATTAGAATTTGTTAAAGA
TCGTGACAGTAAGGAACCATATCCAGAATTAGTTTCGAAAGTCATTCAAAAAGCTGTTTCAAAGGGATTA
GTAATTGAAATGGCTGGAGTTAAAAGTAATGTTATTCGTTTCCTATGTCCATTGGTAGTAACTGAAGATC
AATTAAATGCTGGGATGGATATTTTAGATGCTTCTATTAAAGAATCATTGGACGAATTAAAATAA
>contig_1_pilon_109 # 131771 # 131941 # -1 # ID=1_109;partial=00;start_type=ATG;rbs_motif=GGAGG;rbs_spacer=5-10bp;gc_cont=0.333
ATGAAGAGCCTAATCATTTACTTTATTATCGGCGTTATCGATGCTTTATCTCTGATGCTATTTGATAGAA
TCGGATTATCAACCACAGTTTCATTTACACTCGTCATTATTGAAAGTGTAATCATGGGGTTGGCAATTAA
ATCTATAAAGAGCAGGCAAAAGAGTAAGTAA
>contig_1_pilon_110 # 132091 # 132945 # -1 # ID=1_110;partial=00;start_type=ATG;rbs_motif=AGGAG;rbs_spacer=5-10bp;gc_cont=0.422
ATGAAATATGGAATTACCGCTGCGACCGGGCATTTCGGTCAAGCTGCATTTAAATCACTATCGAAGTTAG
TACCCGCATCAGACATTGTTGCATTAGCTAGAAATGTTGATAAAGCTAAGGATTTTTTCCCTGCTGGAAC
TGAGGTTCGGCCAGCAGACTATACCAAGCCAGATCAACTAGCTGAATCATTTAATGGAATCGACAAGTTA
CTATTTGTTTCTTCTCAACCGGGTCCCGGGATGCCTCGTGATGAACAGCACCATAACGTTGTTAATGCTG
CTAAGCAGGCTGGCGTCCAATTTGTCGCCTACACTAGTTTTCCAGATGCTGACCATGCGCAATCATTCTT
AGCTGCTGATCACAAGAAAACTGAGCAGTGGTTAAAAGAATCCGGTGTTAATCATGCGTTCTTACGTAAT
AACTGGTATTTGCAGAATGACTTGGCAACAATTCAAATGGCCCTTAAAACCGGCAATTTCCCTTATTCTG
CTGAAGATGGTAAGGTTGGTTGGACCCGTGAAGAAAACTACGCTGCAGGGGCTGCAAAGGTATTAACCCT
AGCTGATCCAAAGGAAGTTTATGAATTTGGTGGCAAGCCAATTTCTTACCCCCAATTAATTGATTTCTTG
ACTGACGGTACGGGACAAGAAATTGCACCAGTGCCATTAACTGATGACGTTTACAAGCAAGAATTATTAA
AGGCCGGGCTAGACGAACAAACTGTCGGATTTGTAATTGGGGTTCAAGACCTCATTAAAGCTGGCGAATT
AGATGTTCCATCTAATGACTTAAATGATGTTTTAGACGGTAATTTAGAAGCACTACCAGAAGGCATCGCA
AAATTATTGAAATAA
>contig_1_pilon_111 # 133089 # 133586 # -1 # ID=1_111;partial=00;start_type=TTG;rbs_motif=None;rbs_spacer=None;gc_cont=0.430
TTGGAAAGTGCAAATAACCTAACTGATAATTCAATTATCTACGTTGGACAAAGATTAGTATTACCTGATA
ACGGTAACGCTACTAACACTACTGCAAATGCTACTGCATCTGCAACCACTGCTACTACTCCACAAACTAG
TGCTGTTGCTCAACCAAGTGCAAGCAGCAACTACCAATCAAACGTTGCTACTAGCTCATACAACAACACT
ACTGCTGCAACTACTAGCACTAATACTGCTACTACCACTACAGCAACTACTACTACGACTTCAGGTGACG
ATTCTTCTGCTAAGGCATGGATCGCGAACCGTGAATCAGGTGGTTCATACACTGCTACTAATGGTCAATA
CGTTGGTAAGTACCAATTATCTTCATCATACCTTAACGGTGACTACTCAGCTGCTAACCAAGAAAAGGTT
GCTGACTCATACGTAGCTTCACGTTACGGTTCATGGGCTGCTGCTAAGTCATTCTGGCAAAGCCACGGTT
GGTACTAA
>contig_1_pilon_112 # 134255 # 135643 # -1 # ID=1_112;partial=00;start_type=ATG;rbs_motif=AGxAGG/AGGxGG;rbs_spacer=11-12bp;gc_cont=0.397
ATGGAAAAGAAACGACCAAAAATTAGCTTAAAAGAGGGGATTGCAGTTTTAATTGTTTTATTAGCAATTA
TGGCTGCTGGAATTATTGGGCTTAAAATCAGTCCAGAAGTGCCAATTTTAATGGGTATCATGCTATTAAT
TTTTTGGGCCAAGTTAAGAGGATTCTCGTGGGATGATATTCACGAAAGTTTCATGATTGGGATTAAAAAT
GGAATCGTTCCATTATTTATCTTCCTATTGATTGGTTCACTGATTGGGGTTTGGATTGCTACTGGAATTA
TCCCGAGCTTGATGGTCTTTGGATTCAAGTTGATTAGTATCCGTTGGTTTTTACCATCAGTATTTGTTGT
GTGTGCGTTAGTCGGATCAATCATTGGAAGTGCGTTTACCATCATCTCCACACTGGGGATTGCGTTTATG
GGCATTGGGCTTACGATGGGAATTAACCCGGCGATGGTTGCTGGAGCGGTTCTTTCCGGAGCTGTTTTCG
GTGACAAGTCTTCCCCACTATCAGCAACTAATAACCTCTCCGCTGCCGTTGCTGATGCTGATTTAATTAC
GCATATTAAAAACATTATGTGGTCGACTTTACCAGCTAGTATCGTTGCTTTTATCCTGTACGCATTTATG
AGTCATGGGGATGGTCACGCTAATTTGGATCGCATTCAAGGCACTGTAATGACTTTACATGATAATTTCA
CCATCTCAGCATGGGCTGCGGTTCCAGTGTTACTACTATTCATTTGTTCTTGGTCTAAGATTCCTACGAT
TCCAACTCTGTTTATTAATATTGTAGTTTCTTCAATTATTGGACTAATCCAAAATCCACAGTTGAATTTA
GTGAAGCTAAATAACGTAATTCAAAGTGGGTACGTAGCACATACTCGCAATCCTCAAGTTGACGTACTGT
TAACTAGAGGGGGAATTGCTGGAATGATGGGGACAATGTCATTAATCTTCGTTGCCCTTGCCCTGGGGGG
GATTTTAATGCACTTAGGGATTGTGGATGCGGTAATCAAACCACTAACTGACAAACTAAAGACCGATGGT
AATTTGATTACGACTGTAATTGCTACTTGTATTGGGGTTAACATCTTTATTGGTGAACAATACCTTTCAA
TTATTTTGCCAGCAAATGCCTTTAAGAAGACTTTCGCTGAAAATAACCTAGCACCAGTTGCATTGAGTCG
AGCTCTCGAAGATGGGGGGACCGTTATTAACTACCTGATTCCTTGGGGGGTTGCTGGAGCATTTGCTACT
AATGCATTAGGGGTTCCTACCATTCACTATCTACCATTTGTGTTCGTTAGTTTACTATCACCTGTATTTT
CCATTATTTCAGCTTACACGGGAATTGGAATTAAACATTTAAAACCAGTTCAAAAATAA
>contig_1_pilon_113 # 135962 # 136285 # -1 # ID=1_113;partial=00;start_type=ATG;rbs_motif=GGxGG;rbs_spacer=5-10bp;gc_cont=0.420
ATGATAACTAAGGTTACTCGTGAGAACTTAGCAGACTTTACCGCCGCACCGTTGACCATTATTGATTTCT
GGGCCCCTTGGTGTGGGCCATGTAAAATTATGGATCGGATTATCCGGAACTTAGCCGAAGAGTATGGTGA
TCAGGTTCAATTCGGGAAGTTTAATGTTGACGACAATCAAGATATTGCCGAAAAATACAAGGTTTTCAGC
ATTCCTAGTTTAGTCGTCTTTCGGTCTGGAAAGGGCGTTGAGAAGGTATCTGGAATTTTCCCGGAGCCTA
AGCTAGCTGAATTTATCGAACAAAAAATTGCAGAAACCAATTAA
>contig_1_pilon_114 # 136275 # 137036 # -1 # ID=1_114;partial=00;start_type=ATG;rbs_motif=GGA/GAG/AGG;rbs_spacer=5-10bp;gc_cont=0.386
ATGCTGGAAATATTATCTAAAATGTACGGGCCGTTTTTTGATCCCCATAACTGGACTTCAGTTATTACTT
CGGGGAGCGACTGGCTAGTTATACTTTCGTTGGTTTTAATTGAGTGCTTATTATCAGTTGATAATGCAGT
GGTTTTGGCAGCTCAGACGCAGTCACTCCCCACTAAGAAACTCCAGGAGGAATCATTGTTTTACGGAATT
TGGGGATCTTACATCTTTAGGTTCTTGGTGATTGGGTTAGGGACATTTTTAATTCACCTCTGGGAAATTA
AGGTGATTGGTAGTTTGTACCTGCTATACCTCGTATATAAGCACTTCTTTAGTCGGGGGAGTAAGAAGAA
AAAGGTTGAAAAACCACGTTCTACTGATCCTAAAAACCACCGAAAGCTGTTTTGGATGGTTGTGATTCAA
ATTGAAATGATGGACATTGTCTTTTCAGTTGATTCAGTGTTAGCATCCCTTGCGATTTCTCCCAACCCGG
TGATTGTTTTAATTGGTGGGATGATTGGAATTCTATCCATGCGGGGAGTGGCTGAAATAATTATGTTATT
AATGAAGAAAATTCCAGAATTAAAATCAATGGCGTACGTATTGATTGGAATCATTGCAGTGAAACTCTTT
ATTTCAATCCCGGCAATTGATATTGAATTGCCACCGCTGTTATTTAGTGGAATTGTGCTAGTGACCGTAA
TGATTACGATGCTGATTCATTTTATGAGAAAGAAACGGGGGATTAGTTCTAATGATAACTAA
>contig_1_pilon_115 # 137129 # 137827 # -1 # ID=1_115;partial=00;start_type=TTG;rbs_motif=GGAG/GAGG;rbs_spacer=5-10bp;gc_cont=0.361
TTGAATAATAGAAAGCAACCTAAAAAAAATGATAAAAAAATAAGCATACCACCAACATCAAAAGAAACAA
AAAAGAAGGGGCATGGCCATTGGATTGCCATTTTGATCATTATTGTGGTATTAGCAGTGCTTGCCTTTGG
ATTTACAATTCGAAAGATTAGCAACCGTTTAGAAAACTCACAACAACAATCACAATCAAGCACCTCTCTG
ACTTCCGAAGAAATTCAACAAATTAAGCAAAGACGAGCATTTGTGAAGCAAGTTGCTAATTCATCCATTA
AGGTGTATCAAAATGATTTCCATGTGCTCCCAAGTATTGTAATTGCGCAGGCAATTTTAGAATCTGACTG
GGGGAACTCCAAGCTATACCAAGTTGCAAAGAATCCTTTTGGAATCAAGGGAACCTATAACGGACAGTCA
GTTTCCTATGACACGACTGAGTATGTGAATGGGAAGAAGGTTACCGTAGTGGGGCAATTTAGAAAATATC
CTAACCTAGAAGCAGCGATTAAGGACCATGATAAATCCATCAAAACCCACTTTATTAAAGAAGATAACGT
TACTAGTTACGTAAAAGCTGCTAATCTATTGCAAAAGAATGTTTATGCTACTGATCCGCAGTATGCAAAT
AAGCTAATTAAAGTAATTAAGCAGTATAACCTCAGTCGTTATGATCTACAGGCGTTGAATAATAATTAA
>contig_1_pilon_116 # 138003 # 138911 # 1 # ID=1_116;partial=00;start_type=TTG;rbs_motif=AGGA;rbs_spacer=5-10bp;gc_cont=0.358
TTGATAACAACTCAAATGGTCAATAACAAATTCAATTGGGTGAAGGTTGAAAATCCAGATGAAAAAGATC
GTGCAATTCTACGCGACACCTATGAAATTCGTCGTGATATTTTAGACTACGCAATGGATATTCATGAAAG
ACCACGGGTAGAAATAGATACTGAAAGTAACTACCGCTTATTTATTTATGATTCACCAATTGAGCCTAAG
TTCAAGGGGGACATTAGTGTTGAACCAATTGGACTGTTGATTAGTGATCACATGTTATTTACGTTTACCA
GGAAACGAACTAAATATGTTGTTCCAATGATTGAAAACATTCTCAATAATCCAAGCATTAAGGATCCTAG
TTTCATTTTCGATTTAATATTGGAAACCATGCTCCAGGTTACCGTTAAATTTTTTGACTACATTAATAGT
GCCAATCGTGAGCGGACTAGTATCCAATCGCACTTAACCCATCAGGCTAATCGGGATTCAATTAATCAGT
TGTTGGGGTTACAGACCAAAACAGTTTATTTTTTAACCGCACTCACATCTAACCAAGAAATGCTTTCAGT
GATGCAGCGAATTTTCAAAGGAAAGCTGACTGATTTTCAAGGAGATCGACTAGAGGATATCATCATCGAA
GTTAATCAGGGACTATCGATGGCACAAGTATCCAGTAGCGTTACCCGTGAGGTTGCAGATGCATATTCCA
ATTTGCTGGATAGTAATCTAAACTCGACAATGAAGTTTCTAACAATTTTTTCGTTAATTTTATCAGTTCC
AAATATCGTGTTTGCGTTTTACGGAATGAACGTTAGATTACCGTTTGCAAGTTCACCAATTGGTTGGATC
ATTTCGATTTTGATTTCAATCATTATCTGTATCCTAATTTGGATCTTATACCATAAACATTTTTCATAA
>contig_1_pilon_117 # 138938 # 141634 # 1 # ID=1_117;partial=00;start_type=ATG;rbs_motif=AGGAG;rbs_spacer=5-10bp;gc_cont=0.397
ATGCAATTACTAAAAAGAATTAACAAAAATTGGTTAATTGTGATTGTTCTATGGCTAGTGGCAGTCTTTT
TTGCACTAACCAAACTACCCAATGTAAGTAATTTAATTACCGAATATGGACAACCCCAATATAGTCAATC
ATCACAGGTAATTAAGGCTGAGGCCCTCCAAAAATCATGGGGGCGTGGAATCTCCAATTCAACTACCTTT
GATGTTGTTTACAATAATCCGAACGGTAAGATTGGCAACCAACAGCAGTCTCAAATTAATAAAGTAATCA
GAAAGTTACAGAACAACCGGACCTTGGGCATCAAACAAATTAGTTCCATTAACAACAACCCCAATGGTAA
ATTACAGTTCTTTTCTAATGATCAGACTACTCAAGTCGTCAAAGTAACGGTTGATAAGGGCTACTTAACT
TCCAATTCAGCCATTAATAAGCTTCAAGAACAGGTCAATGTCTCAGGATTAAATACATACGTCACTAATC
CTGCCCTAATTGCAAATGAAAATTCACAAAAATTTGCTAACACCTCGAAACAGATTATGATGATTGCATT
TATCGTTGCCATTGTACTGATGGCACTATTCTTTAGATCGATCGTTGCTCCCATCATTTCTGCAGTTACG
CTATTAATTACTGAATTGACCGCACTCAGTTTAATCGGGAACCTGACGATTGCTAAAAACTTCGCATTCT
CAGAATTAACCCCCCTCCTAGTAACCTTGATTACGGTGGTCCTTGGAAGCATCTTTAACTTTATGATCAT
CAGAGCGGTTAGTGAGGAAGTAGCAACCCACCGGGATTCCTTCAACGCTACTTCTAGTGGTCTGCGAAGG
GTCGCATATCCCATCATTACCATTAGTTTAGTGCTCGCCGTTAGTTTTGCTGGCCTTTATTTCGTTCCAT
TTTATCCATTAAAGGCCCTTGCATCACTTTCAATCGTGTTCTTAATTTTATTGGTGGCAGTATTTACAAT
TAATCCCATTTTCACTAGTTTAATGGGTCCAGAAATTATCTGGCCACGCCATAACCCCCTCCATGTGGAA
CGACACCGACTATGGCATCAACTAACCCGGTTATCCTTATGGCAACCAGTGGTTGGCATTATATTGGTTG
GTTATTTAGTGGGACCATTTGCATACTCATATCGGGATAACGTAACATACGGCAATCTTGATGATGCCAG
CAGTAATGACCAAGCTATGATTGGGGCGCGCATTCTGCAGGCCCACTTTAGTCAGGGTAAGGCTGCTCCA
ATTACCATCTATATTCATAATGATGAACCACTTAATCAACAGGATAACCTCGAAAAAATTGACGCATTAA
CTACTAAGCTTAAGTCAGTTGATAACGTTAATGCCGTCTACTCGGTTACCCAACCTAGTGGGGTTCCGGT
TAATAAGTACTATGTTCAAAGTCAGTTGAACAGCATCACTAAGAAGATCGACCAGGCTCAGGTAAGCCTA
ACCCAAACGATTAAGCAGGCTAATAAGGGGCAACAAGAAATTGATCCAAATGGATTAGATTCAGAAATTA
GTACCGTTAGCCAATTAAAGTCCGCTGCTAGTGAACTTCTGGCCGAAAATAGTCAACTATCCAGTCAACT
TTCTGGAACGGCATCCCGTTCTAATATCGCTAACCGTAGAACCACTTCTAGAAATCTTCGGGAATATCAA
AACCAAGTTAATGAATTAAACCGAACCATTTCCAATGCTTCGGATAGCCTTAGCTCCATTCAAGCAAAGG
GACAACAAATTGCAAGTTCATCAGATAGCATTTCAACTAAGTTAAGCAAATACGCATCGCAACTTCAAGA
AGCTAAAACCATTTTTAGCAACATTAGTTCTGCTACAACCGCCGTTAATCAGAAATTAAATTCGATTTAC
GACTACTTGGATGGCCTTGCTAAGAGTAGCGTCGGAGCCGTCTATTACATTACGCCAACTCAATTAGCGG
ATACTGATTTCCAACAATCACTATATAACTACAATAGTGCCAATAATAAAACGACTAAGTTGACCGTTGT
TTTACAGTCGGATCCAAACGATGCTAAGCAGACTAGTAAAACAATTAAGGATCTTCAAAACACTGCTAAT
GTGATGCTGCGCGGGACCGCCTTACAAAACTCAACGGTAGCGATTGCCGGTCAACCAGCCCAACAAAATG
ATTTACAAACTAACTTTGTAAAGTACGGCCTAATTAGCCTTGCATTAATTGCCCTATTTGCAATCTTAGT
AATCTTCATTATTAGCCGTTCGATTTTACACCCAATTTACTGGGTCGGAAGTCTTGCTCTTAGTTTACTA
GCTAGCTTCCAATTAACTAATTTAACCACCCACTATGCGATGGGAATTGAACAATTTAGTTGGGAAACCA
TTATCATCAGCATGATTGCATTAGGCATGGTCACAATTAGTGAAATCATCATCATTGCCATCAATTATCG
TAAACGGGAGCTGCCGTTCTTCGAATTCCTCGGTGCAACCTTTAATGATCTAGGAATGATCATTCGTTAC
TTCATTGGATTTACGCTTGTTTTCGGACTAGTTTTATTTAGCTCTACCGGTCAAGTTGTGAAGCAATCAG
GAATAATCATTTCATATGGAATCATTATCTTTAACCTCGTCTTCCCAATTTTGGCAATTGCATTTAGCAA
GCTGGCTGAACAACTTCCAGCCCGTCATGATAATTAA
>contig_1_pilon_118 # 141686 # 142135 # -1 # ID=1_118;partial=00;start_type=ATG;rbs_motif=GGAG/GAGG;rbs_spacer=5-10bp;gc_cont=0.360
ATGAGTGGGAATCATAAATTTTTCAGTCCCATTGATATCCATAAGCTAATATTTAGAATTGGTGAAGTGA
GTAAAATTTGTAATGTTTCGCCACGTCAATTACGTTATTGGGATCAAAAGGGGTTTATCAAGTCCAGTCG
CCATGACGAAAGTAGTTCCCGTGTTTATGACTTTATCAACCTAGTTAGAATTGGACTGATTAAGTCGTAT
CTTGACCAGGGATACACGTTAAAGGCAGCTGTTGAACATACTGATAATAAGCAGGAAACGATGCGTAATA
TTCACCGTTTTTTGGACCATACCGTTTATGGGGTTAAAAATACTAACGGGCACACAATGATTAACTTGGG
CTACTTTGATAAAGAGAAGACAAGCTATCTCTATGGTTACTTAGATGATAATAATGATACTGTATATAAA
GTGGTCCCAGTTGATAAAAAACTAGACTAA
>contig_1_pilon_119 # 142378 # 142848 # 1 # ID=1_119;partial=00;start_type=ATG;rbs_motif=AGGA/GGAG/GAGG;rbs_spacer=11-12bp;gc_cont=0.408
ATGAATAATCGTTTGAAGAAAGTATTCGTTAGCATCGCAACTACATTTACCCTATTTACAGCAGGAGCTT
CACTAACTAACATTAAGCCTGCCCATGCTGCCACTAGTGACGAAGCTTCATCATTAATTGACGAAGCTGA
CACTCACATGAATGCTAGATACGTTTGGGGTGCTAATGGTCCTTCATCATTTGATTGTTCAGGATTTACT
AAGTACGTTTACAAGCAAGCTTTAGGGGTTAACTTACAAAGAACCGCTCAAGCACAATATAATTCTAACA
AAAAAGTTTCAGTTTCAAGCCTTAAGAAGGGCGACTTAGTGTTCTTTGGTTCCAGTTCTAGAAGTATTAC
CCATGTCGGTATGTACATTGGTAGTGGTAAGATGATTGACGCCCAAAATCGTGGTGTGATCAAAGAAAGC
ATCTACTCATCATGGTGGAACCTTGTTGGTGCCGCACGGGTTGGTGACTAA
>contig_1_pilon_120 # 142933 # 143586 # -1 # ID=1_120;partial=00;start_type=ATG;rbs_motif=GGAG/GAGG;rbs_spacer=5-10bp;gc_cont=0.433
ATGGCTTTTACTGTGTATATTGTCCGGCATGGGCAGACCTACTACAATATTTATAATAAGCTTCAGGGGT
GGAGTAATTCACCGTTAACTCAAAAGGGAATTGACGGTGCTAAGCAGACCGCTGAAAAGTTATCGAATGT
TAAGTTTAAGGCTGCATACTGTAGTGATACCACTCGGGCTGAGCAAACGGCTAGCATCATTCTATCCGCT
AATCAGGTTTCAGACCCTAAACTTACCGTTTCACCTTTTTTTCGCGAGGAATTTTACGGCTACTTTGAGG
GAACGGACATGAATCAAGCCTGGTATCTGGCTGGGGCGCCGCATGGCAAGCCAACCTTTAAGGACATCGT
CGAAAGTGACTCAATCGGAACCGCCAAGGACTACCTTAAGGAAGCCGATCCATTCCACCAGGCTGAAAAT
AATGAAGAGTATTGGAAGCGTCTTGATCAAGGCTTAGACCTAATCAAGGGAAATAGTAGGATTAAAGATG
GTGATAACGTTTTAATGATTAGTCATGGGAATACCGTTCTAAGCATCGTAGAACGATTTGGACGTGGTAA
ATATGACGTTACCGAACGGCCAGCGAATGGCAGTATTACGAAACTAACCATTGATGATGATAATGCAGAG
ATTACCGCTTATAATGTTCAATAA
>contig_1_pilon_121 # 143623 # 143907 # -1 # ID=1_121;partial=00;start_type=GTG;rbs_motif=AGGAGG;rbs_spacer=5-10bp;gc_cont=0.347
GTGGATTTAGCTAAATCAATTACTAATGCTAAGCTAAAAGTGGTTCAAAACGATGGCACTGTAATTGAAT
TTCATCCCGAACAATTACGGACTACGTTAAGTGAATTCACCGATAACCCTGAAGTGATTAGACGTTCCGA
AATGCTGATTTTTGCTCAATTACTATCTTACACTGAAATTAAGCAATTCGACTTAAAATGTATCGTTTAT
CGAACCCTTCGACAGCTTAGATACTCCAAGGTTGCAAATCAATATTATCGAAAGAAACTTGCTCATGAAT
TATAA
>contig_1_pilon_122 # 144089 # 146224 # 1 # ID=1_122;partial=00;start_type=TTG;rbs_motif=AGGAG;rbs_spacer=5-10bp;gc_cont=0.396
TTGTCACTTCTCAAAAATTTAATTTCTAAAGTTAATACCAGAATGGGCCTTTTTTGGCTCCTTGTTACTT
TATTCTGGATTAAAACCCTCGTTGCATACTTTGCAGACTTTCAACTCGGAATCACTGGTGGCTTTGAGAT
GTTCATTGCATTGCTCAATCCACTGGCTACTACCGTGCTAATTTTCGGAATTGCACTATACTTTAAACGT
TCTCGGATTTTTTACCCGTTAATTATTATTCTAGATATTTTAAACACCCTGTTATTGTACTTAAATGTAA
TCTATTTTCGTGAGTTTACCGATTTTATGACAATTAGTACAATGACTGGTTATTCTAAGGTTAATCAAGG
GCTTAGTGGCAGTTCCCTAGCCCTTACTAATGGTCACGATTTTATCTATTGGATTGATATCGTCATGGTG
GTAATTCTAATCGCAATTCGGGTCATCAAGATTGATAATCGCCCCCTTCGTCCACGGGTTGGGTTTACAA
TCACTTCAGTGGGGGTATTACTATTCGCCTTTAACTTAACATTGGGTGAAATGGATCGGCCCCAGTTAAT
TACCAGGACCTTTGATCGAACTTACATTGTTAAATACTTAGGAATCGATGCTTTTACGGGCTACGATGCT
GCTAAGTCCCAACACACTAAAGACTTACGGGCCATGGCTACTAAGTCGGAATTAAAAACGGTCCTCAAGT
TTACCCGTAACCATTATGCACCTGCTAACCCTAAAATTAAGGGGATTGGGAAGGGCCGTAATGTAATCGT
TATTCATCTAGAAAGTTTTCAACAATTCCTAATTGATAAGAAAATAAATGGTAAAGAAGTGACTCCATTT
TTAAATAAAATTTACCATAGTAAGTCTACCTTTTCATTTGATAATTTCTTTCATCAGGTGGGGCAAGGAA
AGACTTCCGATGCTGAAAACATGTTAGAAACTAGTACCTACGGGCTTCCCCAAGGATCACTTTTTGCCCA
ACTAGGTAGTGATAACACGTTCCAAGCAGCCCCAGCAATCCTAAAACAAAATGGTAACTACACCAGTGCG
GTCTTCCATGGAAACGTTGCTAGTTTCTGGAACCGGAATAACACCTACAAAAACATGGGCTATCAATACT
TCTTTGATGCTAGTTATTATGACGTTTCTGGTGATAAATCAACCGGTTACGGACTCAAGGATAAGTTATT
GTTCAGGGATTCGGTTAAGTACCTTCAAAACCTACAACAACCGTTCTATGTAAAATACATTACGGTTACC
AACCACTTCCCGTACACCTTGGATTCGGAAGATAACGACGATAACTTCAAGTCGACTAATACTGGTGACT
CAATCGTTGATAACTACTTTAAAACCGCCCATTACCTAGACCAATCAATCAAGGAATTTTACGCATACCT
GAAGAAAACCGGCCTGCTAAAGAAATCCGTTATTATGATCTATGGTGATCACTACGGAATCTCTGATTCT
GAGAACCAAAATCTTGCTAAGGTGGTTAGCAAGGACCCATCCAATTGGGATGACTTCGATAACGCCCAAA
TGCAGCGGGTTCCGTTCATGTTAAATATTCCTGGAACTAAAAAGGGGTACATTAGCCATAAGTACGGTGG
TGAAATCGACGTTCTGCCTACCCTATTGCATGTCTTAGGGGTTAATTCCAAGCCGTTCGTTCAATTTGGA
ACCGATTTATTCTCCAGCAAGCACGACCAAGTCGTTGCATTTAGAAATCGGGACTGGGTTGATCCAGAAT
ACACTTCAATTAGCGGGACCATTTACGATAATAAAACTGGTAAACCTGCAAAACTAAATAAGGCCCAAAT
TAAAAAGATTCAAAAGATTAAGGATAAGGTGGCCTTAGAGTTATCACTTTCAGATACATTAAACGAGCAA
AACCTCCTGCGGTTCTACAAACCAAAGGGATTCAAGACCGTTGATGCTAGTGACTATAACTATGCTAATG
GACTGCAAAAAGCACAAAAGATTGAAAAGCTCCTTGGTAAAAAATCAACCAGTTTATTATCAAAGCGGCA
TGACAAATCCACTGTTGATCTTTACAAGACCGACGCTCCTGAAGTTGGTCATAAGTCAACCGACTCGAAC
CGTTTAAAGGTTACCAACCCGGACGCAAATAAATAA
>contig_1_pilon_123 # 146317 # 147027 # 1 # ID=1_123;partial=00;start_type=ATG;rbs_motif=None;rbs_spacer=None;gc_cont=0.419
ATGGTAATTCTAGATTATTTGCACATTATCTATCTCTACCGGGGCTGGTTAATGGTTATTTACTATGGTG
TTTGGATTACCTTTATCCTAGACTACATCATTAACCTCATTTTTAGTCACAATAAACGCCGGTTTCTGAT
TTCAACCTGTTTAGACCTCGTTTCACTGATTCCTGGCCATCCCGTTTTTGTATTTTTTCGGATTTATCGG
GTGATTCGTATTATAAGGGGCTATCATATTTTCTGGCACCTAGGTTGGGATGGGAAGGTCACTAAAAAAA
TTCACCAGTTCATCTATGATACTGGTTTCATTTACATTTTTTCAGTTAGTATCATCATCTTAATCATTGC
CGCCCTAATCTTTTCACACTTCGAACACTACCCACTAAAAACCGCAATGTGGTGGGCAATCACTACTGCC
ACTACCGTTGGGTACGGGGATATTGCTCCCCAGACCGCTGGGGGCCGCCTGGATGCTGCTGTCTTAATGA
TTGGTGGGGTCGGCTTCATCGGTTTATTGACGTCTTCAATCACTGACTTCTTCACGAAGAATAATGCGGA
GAACGAGGGCACGTCTGATAAATTAGATCGGTTAATGGAGCAAGTAGAGCTATTAAATAAGGAAGTCCAC
TCTATGCGCCAGGAATTAGACCAAGCGAAAAAAAACGCTCCAAAGGACCCGAAACGACCTAAGAAGCGTA
AAAGTAATTAA
>contig_1_pilon_124 # 147024 # 148013 # -1 # ID=1_124;partial=00;start_type=ATG;rbs_motif=GGA/GAG/AGG;rbs_spacer=11-12bp;gc_cont=0.443
ATGCAAGATAATCTTTACGATATTACAATTATTGGTGGCGGACCGGTTGGGATGTTTGCTGGATTTTACG
CTGGGTTGCGGAATTTAAAGGTCCAGTTGATTGAAAGCTTGCCAGAGCTAGGCGGACAGTTGAATGCAAT
CTATCCGGAAAAGACGATTTTAGACGTAGCTGGATTTACTGGGGTGACTGGCAAACAGCTGGTCGAAAAA
TTAGCGGATCAACTGGCGACCATGTCCGTTGACGTTAAAGCCGGTCAGGCCGTTGAGGGATTAGAAAAGG
ACGCTGATTCGTTTTTGATTAAGACCAACCAATCCACGACCCGTTCTAAAACGGTCTTAATCGCAACCGG
GGGTGGTTCCTTTGAACCCCGGAAATTAGCGGTTCCTGAAATTGAACAATTTGAGAAGCAAAACGTTGTT
TATAGCATTCAAAATTTAGCTGATTTTAAGGGCCAGACGGTAATTGTTGCTGGTGGGGGGAATTCAGCAG
TTGATAACGCCCTGTTGTTAGAAAGCGTTGCTAAACAGGTTTACTTGATTCATCGGCGCAGTGAGTTTCG
CGGAATGGAACACATGGTAGACACATTGAACCAATCCACCGTTAAGTTAGTGACTCCGTACCTAATTAAA
AAAATATCCGCTCAGGATGATCAAGTGCTAGTCACTGCCAAAAAGATGCGGACAACAGACGATACAATTG
ATATCTTAGCGGATAAAATTTTAGTTAACTATGGGTTTATTTCGAGTAATAAAGTTTCAAAGGGCTGGGA
GCTAGACTTAGACGAGTCCCACCACATGTTTAACGTAGACACGGAAATGGCTACCAGCGTTCCGGGAGTT
TATGCAGTTGGTGATAGTGCCACCTACGAAGGAAAGGACACGTTAATCGCAACCGGCTTTGGGGAAGTTC
CGTTAGCAATTAACCAGATTGCCAAACGGTTGTACCCAGACCGCCATGAACCAATTCACAGCACCTCAAT
TAAACGTTAA
>contig_1_pilon_125 # 148111 # 148905 # 1 # ID=1_125;partial=00;start_type=ATG;rbs_motif=AGGA;rbs_spacer=5-10bp;gc_cont=0.392
ATGCGTATTGGCAAAAAACACATTGGGATTTCAATTATCCTTTTTATTGAAGCAATTATTTTCTGTTTTA
CGGTTAGTTGGCAATTCCGGGGAAACGTTTTAAACAACGTTTCAGTTAATAAAAGCCGGACCGCAACCGT
CTTTATTCCTGGATTTGCTGGGAATGCGGTTTCTACCGATGATTTTATTCAACAGTATAGTGAACACAAC
ATCGCTAGCCGAACCCTGAAAATTAATATTTCAAAGAACGGGGTGGTTTCCACTGCCGAACAATATAAGA
AGGTGGAAAGTGATAACCCCTTAGTCCAATTAGTATTTAAGGATAATACCCATCCATACAAGGAAAGTAA
CCAGATGGTTAACGTGATGAAGTACCTGAAGCAAAAGTATAATATCACCCATGTAAATCTAATTGGTCAT
TCATCCGGTGGTAGTATTGCTTATTACTACATGGTTAACCATCCCCACCTAAAGGATGTTCCCAAGGTAT
CTAAGTTCGTGTCCATTGCTAATGACTATCCGACTAACGATCCATACGCAAAGGGTGGTCCCCAAAATCT
TCCAAAAGATCTTGAAGTCTTAAATATCGCTGGGGAAATTTGGAACTTAAAGAGTGACGCCGAAGAAGCT
GTTGACATTGTTAAACCAATGGGTGAATTGGTAAAACCACATGTTAAGTCATACCAGTTCTGGCTTTACC
GAAGCAGTCCACTAAGTGCAGAACATTCAATGCTTCATGAAAACCCAGTCATTGATAAACACATTGCCGG
ATTCCTATTCGGCTTCAAAAAGTAA
>contig_1_pilon_126 # 148939 # 150009 # -1 # ID=1_126;partial=00;start_type=GTG;rbs_motif=GGA/GAG/AGG;rbs_spacer=5-10bp;gc_cont=0.391
GTGGTAAAAAACAAACTAATTTCGCTGGTTCACCAAAAAATGATGTCAACCACCTTAATGGGAGTCCAAC
GGAACTATTCTAGAATCAAAAATGATATTAAGCATGAGGCCCACCGTAGTAATGATTTTGTTGAAATTCA
TCTTTCATTGCTGTTTCAGCAAGTATTTCACCGGCATTCTAGGGATGAGGCGGATCGGATTATGATTGCC
GGAACCAAGTTAACAACGCCGTCACTTGCAAAGGTTTCTTCAGCGCCTGTTAAACCGTGGCTATTTTCAC
GATTCTTTTCAATTCTAACGGTTAGCTTCGCACTTCTTACTATGTTGTACCTGGTTTTTGGCAGTGATAA
AGCAATTCCAGGAATGATGGTGGTGGGATCACTAGTGGTTCCCTTTTCAATTCTAATCATGTTTTATGAA
ATGAATGTTTACCGCAATATTTCATTAATGCAGGTTAATACTACCTTTTTAGTGGGTGGGGTGGCTTCAC
TGATTGTAACGATGATGCTATATGATGTGATTCCATCTGGAAACGGAATTTCACTAGGGTCCGCATTGCT
AGTGGGGATAATTGAAGAAACTGCAAAAACCATTATCATTGTGGTTTTTATTAACCGGTTTAAGTTGAAT
TATATTTTGAACGGAATTTTGATTGGAGCTGCAATTGGAGCTGGATTCGCGGTCTTTGAAACCTCTGGTT
ACACTAATGAATTCGGATTATCAACCATCTTTGTCAGAAGCTGGCAAGCAATTGGTACGCACACCATTTG
GTCCGCCATTGTTGGGGCTGCGGTTATTCTTGGCAAGCGACGGTATCATCAATTTACGCTTCAGGATGCC
ATCACTAATTTTCACTTTATTGGATTTTACCTAATTGCAGTTTTACTACATGCTTTTTGGGACTGGCAGT
TGCCAATTAGTTGGTTCAGTGATTTTTACATCCAAAAATTTATCTTAATCGCGGTTAGTTGGATTGTCAT
TTTTATTTTAATTGATTCTGGATTAAGAGAGGTTAGAACCCTTCAAGGTCAAATTATCCGGCGTCATCAA
CCTCGGCATAGAAAAAAATAG
>contig_1_pilon_127 # 150117 # 151079 # 1 # ID=1_127;partial=00;start_type=ATG;rbs_motif=GGAG/GAGG;rbs_spacer=5-10bp;gc_cont=0.432
ATGACGAATAAAAAAGTAATTTTAGATTTAGATACTGGAATTGATGATGCAATGGCACTCGCTTACGCGG
TTGCGGCCCCTAGATTAGATCTAATCGGAGTCGCCAGTTCTTACGGGAACTTAGTGGTTCGTGGTGCCGC
CAAAAATTCATTAAAAATTTTAGAACTACTTGGCCACACAGATATCCCGGTATTTGTTGGGGAAGCCCAT
GCTATTAATGAAGATCACTTTGACCGGATGCCAGTTAGCGCCCACATTCATGGTGAAAATGGGATTGGGG
ACGTTGAACTACCAGAACCAACCCGCCAACCAGAAGAACAAAGTGCCGTTGATTTTATGATTGAATCGGC
TCATAAATACGGAAAGGACTTAGTAATTATTCCGACCGGAGCCCTTACTAACGTTGCAACTGCAATTCAA
AAGGACCCCAGCATCGTCGATTTAATCGGTGACGTTACCCTAATGGGTGGAGCCCTTACGGTTCAAGGAA
ACGTTTCGCCATTTGCGGAAGCTAACATCAATCAAGATGCCGAAGCAGCAAATACGGTCTTGACTAGTCC
ACTTCATGATACAATGGTGGGACTAGACGTTACCCTTAGAACCCTATTAACCAAAAAAGAAACCCAACAA
TGGCGTGATTTAGGCACCAACGCCGGTGCTAAGTTCGCTGACATCGTTGATTATTACATTGATATCTACG
CTGAACTATACCCCCATTTAGATGGATGTTCCCTTCATGACCCACTAGCAGTTGGGGTTGCTGAAGATCC
ATCATTCGTTCGAACGTTAGACATTGACATGATCGTTAATACCGACAATGAAACATATGGTCGGACAATT
GGTGATAACACCAGACTAGATGATCCGCATCCGTCAGTTAGTGCAGCAATTCAAGTTGATGCTGATCGTT
ATCTAGCCACATTTATGGATTACTTAACCACCCTATTTAAGAATAATAAATAA
>contig_1_pilon_128 # 151119 # 151922 # -1 # ID=1_128;partial=00;start_type=ATG;rbs_motif=AGGAG;rbs_spacer=5-10bp;gc_cont=0.433
ATGATCAAAATGATTGCCTTAGATTTAGATGCGACATTGTTAACTAGTGGGAAAACAATTAGTGAATTTA
ATACCCAGGTCATACATAGGCTCCACGCTGCGGGTCTAAAAATTGTTATTTGCACTGGTCGGCCAATTAA
TGTAATTCAAGGCTACCTCGAACAGCTCGGGTTGAACCAACCCGATGACGATACGATTACATTCAATGGA
TCACTGGTGATTAATAATGATACCCGGCAACCACTGTTTAAATCTGGACTGCAAAAAGAGGACTTTCAAC
CCATCTACGACTTTGCACGAACGAATGATTTTCCGTTGAACATTCTCGACTTTGATTCCATTTATGACCT
AACCGAACTGGTGCCATCCCAATACCACACCGTGATGAATGCAGACGTTCAGTTTATTGCCAAGACATTT
GCAACGCTCCCAGATGATCAACTATATAGTAAGGCGATTATGTCTGATGACCCAGCAATCCTGGATCGGG
CTAGAAGTCAGTTTAATAACGCCGGCCATTATCACATCGTGCGCTCCCAGCCGAACATCTTAGAATTTCT
TGCTCCACACATGAATAAGGCGGTGGGCCTTAAGGCGCTATTAGACCATTTTAACTGGACGTTTGATAAC
TTAATGGCGTTCGGGGATGCTGAAAATGACTTAGAAATGCTTCAGTCAGCTGGAGTTGGGGTGGCAATGC
AAAATGCCCAACCAGCGATTAAGCAGATTGCCAATCATACCACGGAATTCGACAATGATCATGACGGGGT
AGGACGCTTCTTAGAACGATTTTTTGCTAAATAA
>contig_1_pilon_129 # 151996 # 152394 # -1 # ID=1_129;partial=00;start_type=ATG;rbs_motif=AGGAG;rbs_spacer=5-10bp;gc_cont=0.351
ATGTTAAATCTATATGTAGCACCTAGTAGTGCATCAAGTCGGAAAGCTCGCGCTTGGCTTAAGGAACACG
ATATTCCTTTCAAGGAACGTAATATCAATTCCAATCCATTGAACGCTAATGAAGTAAAACAAATTCTTCG
CTTAACTGAAAATGGTAGTGAAGATATTATTTCAACTAGATCTAATATTTTCAAGAAGCTAAACCTTAAC
TTAGATGACTTATCAGTTTCTCAACTTATTAAATTGGTTGTGAAATATCCTGATTTAATCAGACGTCCAA
TCATCTTTGATGATAAGCGCCTAGAAGTTGGTTATAACGAAGAAGAAATTCGTCGCTTCTTACCACGTAA
GGTTAGAGAAGCTGAATTACGTGAATTAGAAGCTCAATTGGGCGCCTAA
>contig_1_pilon_130 # 152679 # 154232 # 1 # ID=1_130;partial=00;start_type=ATG;rbs_motif=GGAGG;rbs_spacer=5-10bp;gc_cont=0.418
ATGAAATTAACGATTCTATCAACTAGTGATACCCATGGATTTATTGAGCCTACTAACTACGTTAGTGCTC
AAAACGATAAACCATTCGGACTAGAACGAGCAGCTTCATGCATTAACAAATTACAAATCGAGAATGATAA
TACCATTACGATTGATAATGGCGACTACTTGGAAGGTTCCCCACTGGCGTATTACATTGCAAAAATAAAA
AAACAAGCGGGACCTGACCAAATTGACCATGCATTTAACATGGTGAATTATGACTACGGTGTGTTGGGCA
ACCATGAATTTAACTACGGATTGGAGTATATGCAGACTTCAATTCACAATACTGACCGGCAAATTCTATG
CGCCAACATTGTCGACCAAAACGACCAACACGTTTTGGGCGCCCCCTACACCATTCAAAACGTTAATGGT
GTAAACGTCGGAATTATTGGGATGACCACCCGGGGTGCAACAAAGTGGGAATCTTCTGAAAATATCATCG
GGTTAAAATTTCTATCCGTTGAAGAATCAGCTAAAAAGTACGTCCCCATCGTTCGCGAAAAAGCCGACGT
TGTTATCATTGCTTACCATGGTGGCTTCGAACGTAATAGTAAGGGCGAAGCGACCGAACCCCTTGAAGAT
TCTGAAAATGAAAGCTATGCGATGCTAAAGAATGTCTCCGGAATTGATGCATTAGTAACTGGTCACCAAC
ACCGTAAGATTGCGGAAAAACTCTTCGATGTTCCCGTGACCCAGCCGGGGCACCGGGGCGAATTTGTGGG
TAAAATTGATTTAGACATTGAAAAAGTCGGTGCCCGTTATCAAGTTGTTGATAGTAGTGCTGAATTGGTC
AAAACCGCTGATTATGAACCTGACAAACAGATTCAAGAATACATTGCCCCACTTAGCCATAAGGTCAATG
ATTGGTTAGACGAGCCCCTTTCTAAAATTGAAGGTTCCCTCTATTTTGATGATGCCTTTGAAGCTCGCAT
TCATAAGACTAGCTTTATTGAATTCATTCAAAAGGTCCAAATGGAAACCATGGGGGTCGATATTTCCGCA
ACCGCACTATTTAATAATGAGGCCCATGGTTTTGAAAATCCAATTACGATGCGTAATATCATGACTAATT
ACGTCTATCCTAATAAATTAGCAGTCCTAGAAATCAGTGGCGCAGACCTAAAAGCTGCCATGGAAATTAG
TGCGAAATACTTTGCAATTAAGGACCATCACATCGTTGTTAACGAGGCGTTCGTTTACCCGAAAGCAAGG
CATTATAACTACGACATGTACGAGGGCGTCGACTACACCATTAAGGTTAGCAACCCCGTGGGTCAACGCA
TTATTAATTTAACCTACCATGGCCAACCGGTTCGTCCTGATCAGAAGTTAAAGATTGTTTTGAACCAGTA
CCGCGCATCGGGGGGCGGCCACTTCCCAATGTACAGTAACGATAAGGTAATTGCGAAGGATTCAGTAATG
ATGAGTCAGCTAATTGCAAATTACCTTCGTAGACACCCATTCATCAAAGCAACCAATAATCACAATTTTA
AAGTAATTGAATAA
>contig_1_pilon_131 # 154278 # 155879 # -1 # ID=1_131;partial=00;start_type=TTG;rbs_motif=AGxAGG/AGGxGG;rbs_spacer=5-10bp;gc_cont=0.427
TTGTATTTATTAGTCGGATCAGTGATGGTTATTTTAGGTGCAATCGGTGGAATTATTGCTAGCAACCGGC
AAACAGATCAGAAGTTAGCCGCTGCCAAGCAAAAAGCCGATGATTACCTAAAGGCTAAGCTAACCCACAT
TCAAAATAAAAAACGGCGGATTATTCAGAAAAATCGGGAGCAGACAACTGATTACCAGGAAACGATTTTG
GAAGATTTGGATACCCAACGAGCTGATAATCAGACCAAGGCAGTTCGGATTCGTCAACACGATGAATATT
TAAAACAGTTAAGTGCCCGAATTAATGATGATGAGCTTCGCTATAATGAGCTTAAGGCCATTAATGCCCA
AAATAAGGCGGGGGTAAAACAAACATTGATTGATGCTGATCAGCTAGTTACTAAACGCCACCAGGTGTTA
AATGAAAATAGTCATTTGGATGATGACACCGTTAAGCGAATGGTTTTAGATAATACGGCTAACGAATTAA
AGCGTGAACGCGACATCGAGGTGAAGTACCTTCGTGAGTCGACTGAAACTTACGCTAACCGAATTGCTGA
TAATGTTATTATTGAAGCAATTCAACGGGGCCCAGAAGATGTTCCAAGAAGCCACATCGAACGAAATGTT
AACGTGCCATCAGCAGAAATTAGGAACCGGCTACTAAGTCATGATGAGCAGCACCTTCGTCTAATCGAAG
CTTTAACCGGAACGAGCTTAATTTTTGACCCGGATGATTACTTGACCCTCCACATTGTTACCCATGACCC
AATCAGACGGGAAGTGGTTCGACGGGCGCTCAATGCCTTGATTGTTTCACGGCAAATTAACAATGCTAAC
ATTGAAACCCAGGTTAATACTGCTCGTCACAACGTTAATGACGAACTGCGTGAAACTGGTGAAGATGTTG
TTCTTTCGTTAAAATTAGGGACAATGCATCCCGATTTAATGAAGATTATTGGTCGGTTGAAGTTTCGGAC
TAGTTATGGTCAGAACGTGCTTTACCATTCGATTGAAGTGGCCCAGATTGCAGGCGTAATTGCTAGTGAA
CTAGGGTTAAACCCTAAGCTAGCGCGCCGTGCGGGAATGCTTCATGATATTGGGAAGGCAATTGACCACG
AAGTAGAGGGTACCCACGTTGAATTAGGGGTCAAGATTGCTGAGACATACCATGAGGATCCAATAGTCAT
AAATGCAATTGCAGCTCACCACGGGGACGTTGAACCAATTAGTTTGATTGCAACGATCATTTCTACTTCT
GATGCCATTTCGGGTGCCCGGCCAGGGGCCCGGAGCGAATCAGTTGAAGAATATGTAACCCGGCTTAAGA
ACCTTGAAAAAATTGCGGATACCCAACCAGGGGTTAAGGAAAGTTACGCAATTCAAGCTGGGCGTGAAAT
TAGAATTATCGTTGACCCTAAGAATCTAAGTGATGATGCAATGTTGCAGATGACCACCAAGGTGAAGGAT
CAAATTGAAAATGATTTGACTTATCCTGGTAAAATTAAGGTTACGGCAATTCGGAAACTAAATGTGATTC
AATACGTTGGTTATAATCCTAACCATCCGAAACGGAAGAAATACGCTAATGCGGCCAATTAA
>contig_1_pilon_132 # 155930 # 156613 # -1 # ID=1_132;partial=00;start_type=ATG;rbs_motif=GGAG/GAGG;rbs_spacer=5-10bp;gc_cont=0.427
ATGAAAATGTTAGTTTTACAACATAATGAAGTAGAAGGGCCGGCCTTAATTCAAGATTGGGCCGAAGAAA
ACGACTACGATGTTTTCACGGTTCGTCCTGATATGGGTGCTCGGATTGACAGCATTCGTTCCGATCAATT
TGATCTATTAGTTATCATGGGTGGGGGCAACAGTGCTGAAGATAGTGATTCCTGGCTTGCTGATGAACGA
GATTTAATTCACCGGGCTCATGCCGCTCACAAACCTATTTTTGGGGTGTGTTTAGGAGCACAACAAATTG
CGCTAGCCTTTGGGGGAATGATTAGTAACGTAATCGTTCCGGAAATTGGCTGGTTTCCCGTCCATGCTTC
TAAGCAAAGCCCAGTTGAAGTTCCAGAAGAACTAACGGTGCTCCATTGGCACGGTCAACAATTCACCCTG
CCACCAGATGCTAAGCGGCTCTTTGCAAATGATATCGACCATAACCAAGGTTTTATGCTAGGTGATAACA
TTATTGGACTGCAATTTCACTTTGAAATGAAAGCCGAAAATATGGATGCCTTAATTGATTTTGACCATGA
TTTCATCTCCGCTACAGATGCACCCAACCAAGTGCAACAAACACCGTCCCAAATTAGTTCTGTATCAATT
GATGGACAAAACAAAATGGTTCTTTACCAACTCTTGGACTCAATCACAAAGTAA
>contig_1_pilon_133 # 156746 # 157183 # 1 # ID=1_133;partial=00;start_type=ATG;rbs_motif=AGGAG;rbs_spacer=5-10bp;gc_cont=0.404
ATGTTATCTATTTTTGGTCAAAGACTACGGGCCCTACGACGGGGACATAACTTGACGCAAAGTCAATTAG
CAGCAGCATTAAACAAACAATTTAATGCTAAACCACATCCAAATACAGAGGCCCAGTTAGGGAAATGGGA
GCTTGGCCTTCGTTCACCTTCCATTCCAGAACTAATCAAACTGGCCACCTTTTTCGACGTCAGCATTGAC
TTTTTAGTTGGACGAAATGACGATAACGTTAAGGATCTTGCACAGTCATTAATCAGTGCTAACGACCTTC
AATTCGATGAAAAAATGCTTACCAGAAACGACAAGCGTGAAATTTTTGAATTAATTCACGCTTACATGTT
AGGCAAGGAAGGTCGCAGTAATAAGCGCCAATCAAACAACCAACAAGAAGAATTAAACCTTGACTTCGGT
CCAGAAGAAATGGAATAA
>contig_1_pilon_134 # 157319 # 158038 # 1 # ID=1_134;partial=00;start_type=TTG;rbs_motif=None;rbs_spacer=None;gc_cont=0.410
TTGATTAACAACATCCTGATCAGTGATCGACTACTAAACGCCGGAAATTTACCTCAAGACATGCCATACT
TACTCCTTCCGGATAATATCCAAGACACCATTTTTGCGGCTGTTAATAGTCAATTCCCAGCCGATAGTAA
GGATGGCGATCGACTCTGGAATCAATACTCAGAAGCATTACCTAAATTAGATAAACTGCTTCGTTCATAC
AGAGACTACTTAGAAAATGAATACGGCATGTGGGCATATATTTCCGCTCCGTTTACTAAGGCCATTGCGG
ACTTCGTTGGCAACGACATGGTTTTAGAAGTAATGGCTGGCAATGGCTATATTTCAAAGGGTTTGCGTAA
TAACAACGTTAACGTTAACGTTACCGATAGCCTGGCATGGGTCAATGAAAACGAAACCGGTAAACACCTA
GTGACTGAGGTTGAAAAATTGGATGCGTTAGCGGCCTTTCATAAATATGAAGACACGGTTGACACGATTA
TCATGTGTTGGTCACCAGACGGGGTTCCAGTTGATTGGGAATTATTACAAGCAATTCGGCAATCACCACG
GAAAATCCGCTTAATTGTAATTGGTGAAAAGGACGGCGCTACTAATTCTAAGGAATTCTGGCAAAATGCT
AAATTTGTTGATTTAGAAGCCGCTAAGCAGCTTAATTTGCACCATCAGCCATTTGATCTAATTAAGGATC
AACTGTACATTGTAGAGTAA
>contig_1_pilon_135 # 158071 # 158553 # -1 # ID=1_135;partial=00;start_type=ATG;rbs_motif=None;rbs_spacer=None;gc_cont=0.410
ATGGAAATTGATGTTGAAAAATTTATTGATCAAGTTACTGATGAACAATTTAAGGCCACTAATTTTACCA
TTAAAAAAGCGGCCTTAGAAGCGGACCTATCAAAGGCATTCGCTCCCATGGTTAGCTTCATTGCCGAACA
GATTCAATCGGATCAGATTGCGCAAGCACGGTTAATCGTGGAGGATGCGGATACGGTTTTTAAATTGGAA
ACTAACGTAATTAACTTACCATTTGATTACGTGAAGGCGATTAGTAAAATTATGTCGGGAGAAGGGGTTC
AACCGGTGAACGTCTACATGATCGTTGAATCACCCGAGGTAAATCGCTCAAAGTTAAGAATTGATGAAAC
CGCAACTGCTGATGATTTTGTAGCTAGTCAGGCACAAATGGTAACCAAGGTGGTTGACTGGGCGCAAACG
CAGTTGCATAAAATTGATTCTGAAGACGAAGCCAGTGAAGAAGAGGCTGACGAAACTAAATAG
>contig_1_pilon_136 # 158569 # 158970 # -1 # ID=1_136;partial=00;start_type=ATG;rbs_motif=GGA/GAG/AGG;rbs_spacer=5-10bp;gc_cont=0.363
ATGAATAATCGAGAATTGAATATCGGAGCGCTTTGCTCGTTGTTTATATACGTTTTGATTAATGTTACTA
TGTGGCTAGGTTCCTCTTTAATCACGGGAGAAGCCTTAATTCGCACCGTCTTAATTTCAGCTGTGTTATA
CTTAGTGCCGATTGGACTAGCTTACTTTAGAGCTCAATTTGCATATCATATATTGGGATTAATTATGGTT
TTTTACACGTTAACGTTTGTGACTTCGGCCATTTTAATTACTGATTCTGCATTAAGCATCTGGGTGCGAA
TCATTAATTTATTGTTGGGTGTAGTTGGGGTTTTTGTTAGTATCGTCTGGTTCCGGATGGTCTTTAAGAA
TTCTCAAAAACGAGTTGCTAAACGTTTACGAGAACAACAAAACAAGAAATAG
>contig_1_pilon_137 # 159068 # 159934 # 1 # ID=1_137;partial=00;start_type=TTG;rbs_motif=AGGAGG;rbs_spacer=5-10bp;gc_cont=0.458
TTGAGTTGGCAATACCATCTAATTGCTCTGACTAATAGTACGGTCCGCGAGCTACTCAGCCAGTCACTTT
TAATTCCAAAACACCTTATTTATAAACTCCGGAAGGAACAACGGGTCCAGATTAACCATCGCTACTTACC
CATGAACTTTCAGGTCAATCCGGGAGATTCGGTAGATTTAACCTTTAACCAGTCTGATTTTCAAGCCGTT
CAAACTCCCATTATTGCTGCTCCAGATTACGTTACCCCAATTTATGAAACTGATGATTTGATTGTGGTAA
ATAAGCGACGGGGCGATAAAACCCATCCCAATCAACCGGGAGAATCCGGAGCAACCATTAACCAAGTCGC
TGGTTACCTCGCGCCAAAGAATCAACAACCCTACATTATCCATCGGCTGGATCAACAAACCTCCGGTGCC
ATCATCTTTGGTAAGAATCCCGTAGTGGTTCCAATTCTAACCCGCTTAATCAGTGAAAAACAAATCCAGC
GGAATTACCTGGCGTGGGTTGATGGAATCGTCAAACCGGCCAACGGAACCATTGACCTGCCAATTGGGCT
GGACCCTAACGACCAACGGAAACGATTGGTCAACGGCATTAACGCCGTCCCAGCGGTTACCCACTACCAG
GTAATCCGGACGATCAATCATCGAACGCTAGTTCAAATTACGTTAGCAACCGGCAGAACCCATCAAATTC
GGGTTCATTTTGCAGCCATTCACCATCCACTAGTGGGTGATCCGCTCTATAATCAGGACAGCGAATTCCC
CCTCCAACTCCACTCGTTTCAATTAGACCTCATTCAACCATTTGAAATGAACCACCACTTAATTAAAGCC
CCACTTCCAGATGATTTCATTATGTAA
>contig_1_pilon_138 # 160000 # 162396 # -1 # ID=1_138;partial=00;start_type=ATG;rbs_motif=AGGAG;rbs_spacer=5-10bp;gc_cont=0.421
ATGGCAGAAAATTTCGATTCCAAAGAATATTTGGAAGAAGTTGACAAGTACTGGCGTGCTGCTAACTACT
TATCAGTAGGTCAACTTTACTTGCGTGCCAATCCATTATTAAAGAAGCCTTTGACTTCTGATGATGTTAA
AGTTAAGCCAATCGGACATTGGGGTACTATTACTTCCCAAACTTTCATTTACGCACATTTAAACCGTGCA
ATTAAGAAGTACAACCTTAACATGTTCTACATCGAAGGTTCCGGTCATGGTGGCCAAGTTATGGTTTCCA
ACTCATACCTTGATGGTAGTTACTCAGAAATCTACCCTAACATCTCACAAGATGAAAAGGGTATGGCTAA
ATTGTTCAAGCAATTCTCATTCCCAGGTGGGGTTGCTTCACATGCTGCTCCTGAAACTCCAGGTTCAATC
CACGAAGGTGGGGAACTTGGTTACTCACTTTCACACGGTGTTGGTGCAATCCTTGATAACCCAGACGTTA
TCGCTGCTACTGAAATCGGTGATGGTGAATTCGAAACTGGTCCATTAGCTGCTGGTTGGTTCTCAAGCAA
GTTTATCAACCCAATCACTGATGGTGCTGTTTTACCAATCATTAACTTAAATGGGTTCAAGATTTCTAAC
CCTACTTTATTAAACCGGATGACTGACGAAGAAATTTCCGATTACTTCAAGGGTCTTGGCTGGAAGGCTA
CCTTTGTTGAAAACGGGACTGACTTCGACGATCATATGGCTTACCACGAACAAATGGCTAAGGTATTGGA
TGCTGCTATCGAAGACATCCAAGCTATCCAAAAGCATGCTCGTGAAAACGAAACTCCAGATAACGTTAAG
GAACCAGTATGGCCTGTTATCGTTGTTCGTACTCCTAAGGGTTGGACTGGTCCTAAGAAGAACCTTGAAG
GCGAACCAATCGAAAACTCATTCCGTGCTCACCAAGTTCCACTTGACATCTCTGCTGACAAGATGGAACA
TGCTGACATGCTTGTTGACTGGTTGAAGTCATACAAGCCAGAAGACTTCTTAAACGATGATGGTACTATC
AAGCAAGAAGTTATCGACATGGCACCTAAGGGTGACCAAAGAATGGCTATGAACCCTATCACTAATGGTG
GAATCAAGCCAGAACCATTGAAGTTACCTGATTACCGCGACTTCGCTGTTGATATTGCAGCTGAAGGTCA
TGGTCAACCAGTTGCTCAAGACATGGTTGTATGGTCAAACTGGTTAGGTGAAGTTGTTAAGTTGAACCCA
ACTAACTTCCGTGCATTTGGTCCTGATGAATCAATGTCAAACCGTCTTTACGGTGTGTTCGAAAACACTA
ACCGTCAATGGATGGAAGAAATTGAAGAACCAAACGATGCTTACATGGCTAACCATGGTCAATTAATTGA
CTCACAATTGTCAGAACATCAAGCTGAAGGTTGGTTAGAAGGTTACGTTCTAACTGGTCGTCATGGATTC
TTTGCTACTTACGAATCATTCGGTCGTGTTGTTGACTCAATGTTAACTCAACACTTCAAGTGGTTACGTA
AGGCTGCTGAACAACCATGGCGTAAGCAATACCCATCATTGAACTTTGTTGATACTTCCACTGTTTTCCA
ACAAGATCACAATGGTTACACTCACCAAGATCCAGGTATGCTTACTCACTTGGCTGAAAAGAAGCCTGAA
TTCATTCGTGAATACTTGCCAGCCGATGCTAATACTTTATTAGCTGTTGGTGACGTTGCATTCAGAAGTT
ACGAAAAGATTAACTTAATCGTTACTTCAAAGCACCCACGTCCACAATGGTTCTCAATCGAAGAAGCTAC
CAACCTTGTTAAGGATGGTTTAGGTTACATCGACTGGGCATCTACTGACCAAGGTGAAGAACCTGACGTA
GTTATTGCTGCTGCTGGTACTGAACCTACTTGGGAAGCTTTAGCTGCAGTTTCATTACTACACGATGAAT
TCCCAGAAATGAAGATTCGTTTTATCAACGTTGTTGATATCTTGAGACTTCGTACTCCAGAAAACGATCC
TCGTGGTTTAAGTGATGCTAAGTTCGATCAATTATTCACTACTGACAAGCCAGTTGTATTCGCATTCCAC
GGCTTCGAAGACATGATTAAAGGATTCTTCTTTGACCGTCATAACCACAACGTTCACGTTCATGGTTACC
GTGAAAATGGTGATATTACTACTCCATTTGACATGCGTGTTCTTAACCAACTTGACCGTTTCGATCTTGC
AATCGAAGTTGTTAACGACGTTCCAGAATATGCTGTTAAGGGTCAATCATTCGTACGTCGGATGGAAGAC
ATGGTTGCTAAGCACAATGCTTACATCCGTGACGAAGGTACCGACTTACCAGAAGTTAACGAATGGAAAT
GGAAGCCTTTAAAGTAA
>contig_1_pilon_139 # 162623 # 163345 # -1 # ID=1_139;partial=00;start_type=ATG;rbs_motif=AGGAG;rbs_spacer=5-10bp;gc_cont=0.385
ATGGCAGATTTAGTTTATCATAAAGTGATGCAGGATTTAAAAGCACGAATTAGTCGAAATGAATTTCCTA
ATAACCGATTGCCAGATGAACGTTCTTTGAGCGAATCCTACGGGGTTAGTAGAAGCTCAATTAAACGAGC
ACTAGCTTTTCTCGCAGATCAGGGAATTATTTTTAAGAAGCGGGGCTCTGGAACGTTTGTTAACCCGCTA
TATATGAAGTCTAAAACCATTTTTCACTATGATGGTTCTAACATTGGAATTACCGATAGCATGGAAAGCA
TGGGGGAAACCCCTCAAATTGATTTGCTCGATTTCAAAGTGGTTCCAGCTAGTAAGGAACTTGAACAGGA
CCTCTTTTTGGAAGATGATGACTTTGTTTACGAAATTAAGCGGCTACGATCATTTGGTGATCAGCCGTTT
ATGATTGAGACGGGATACATTCCAATTAGAATTACCCCGAAGTTGACTAAGCAAATTGTATCTGGTTCAA
TCTTTAATTATTTAGAAACAGAAATTGGCAAAACGGTCACTCGGTCATTTATGTCAATCATGGCAGCGCC
ATCGACAAAAGAAGACCAAAGACTATTAGGCCTGAAACCAAATGAACCAGTGGGAATCATGGAGGGAATT
TTCTTCCTCGATGATGGGACGCCATTTGAGTTCTCAAATATGCGCCTTCATTATAAATATTTGAAGTACA
ATACTTTTGTTCAAATCACTTAA
>contig_1_pilon_140 # 163464 # 163964 # 1 # ID=1_140;partial=00;start_type=ATG;rbs_motif=AGxAGG/AGGxGG;rbs_spacer=5-10bp;gc_cont=0.427
ATGTCTAAAAAATCAAAGTTAAAAAAGACCCTCGTCGAAAAAATATTAGATAAGGCGAAGGTTGATTATA
AACAATTCGCATTTGAAACGCACATGCAAGGTGACGTCGCTCAATTAGATGTTAACCACGGTGAAGTGGA
TGAGCATCGGGTCTACAAAACGCTAGTCCTTAGTGGTAAAACCACTGGTCCTGTCGTGGGGGTGGTGCCA
CTCGATAAGCACCTCAACGAAAAGGAATTAGCCCGGGTTTCTGGAAATAAAAAGGTGAATATGGTTCCAT
TAAGGGACCTTGAAAAAACCACTGGCTATGAACACGGCGCTAACACCCCAATTGGAATTTGGGAAAAATT
CGAATACCCAATCTACATTGATGCGTCAGCAGAACAGCAAGGTTCAATTCTAGTATCATCCGGAAAAATT
GGTCGGTCAGTTGAAATTAACGCAACCGACCTAAAGAACCTAGTGCATGCTGAATTTGCGGACATTGCAA
CGGATGACTAG
>contig_1_pilon_141 # 163967 # 164716 # 1 # ID=1_141;partial=00;start_type=ATG;rbs_motif=GGA/GAG/AGG;rbs_spacer=5-10bp;gc_cont=0.399
ATGAATAATTTAGGTCAAACGCTACTTCATACTAACTTAACGGCACTAATTGATTTGATTTTATTCCCAT
TCCTGTTAATTTTTACCCTCCGGCGAATTAGCCATAGCTGTAAACAATTGATTGCGGACCGTTATGGCAT
TCATGGGCAAATCATCTTTGGTGGAATTGGGATTATCATTCATGAATTTAGCCACCTAATAATTGCAATT
ATCTTCGGGCATAAAATCACTAGCTTTAGACTGCTACACGTTCCCAGGGGTAATGATGATAATTCATTGG
GGTACGTTAACCATACTTTCAACCCCCAAAGTAGTTATCAAAGAATGGGCAATCTATTCATTGGGATTGC
TCCCATTTTTGGGTGTGCAGCAGCATTAATGTTCACCACCTGGCTTTTAGAACCTCAAATCATTACCAGC
TTTAACACCCTGCCTAACCTAAGGTTCCCGGTCGGCATTTTCACACTCGAATCGATTTGGAAGTTAATCG
GATTAATCTTCATTGCCAGTTCAATTTCAATTGGTGGATTCGACCTTAGCAGTGCCGACCTTAGCAACAT
TAAATTTGGGCTAATCGTAATTGTTGGAATTACCATCTTTACATCGAGCTTTGCGACTGTCTTAGGGGTC
GCTCCAGCATATTTAGCCTGGCTGCATAATGTAAGCACCACGTTTAATGGAATCATGTTCTTTTCATTAG
TGGTGACCCTATTGAGTAACGGTTTAATCAGGATCATTACCAATCGTTAA
>contig_1_pilon_142 # 164713 # 165351 # -1 # ID=1_142;partial=00;start_type=ATG;rbs_motif=AGxAGG/AGGxGG;rbs_spacer=11-12bp;gc_cont=0.383
ATGGAAATTGCTTTTGATCAAGTTGCACCATACGTAAAAAGTCAGATGCAAAACGACCACACCGGGCACA
ACTATGACCATATTGAAAGGGTCGTTAATAACGTCCAATCAATTTTAGTTAATGAATCTCGTGCTAATGC
GTTAGTTGCGCTCACAGCTGCTTATATGCATGACTTAATTGACGATAAACTTTTTGAAAACCCCGGCAAG
CAGATTGCAATCGTTAAATCAAAGCTGCAAGAATGGCATTACTCTGGCGATAAAATTGATGCAATCATGG
ATATAATTGAACATATGTCATTTAGTAAAAACCTTGATTACCATTACGAATTATCAGTTGAAGGGCAAAT
CGTACAAGATGCTGATCGATTAGACGCCATTGGAGCAGTTGGGATTGCCCGGGCTTTTTATTATGGTGGC
CACGTTGGTGAAAAAATGTATGACCCTGGATTAAAGCCACGAACCGAGTTAACCCAGGATGAATATCGAA
ATCCTACCACCATTGTTAATCATTTTTACGAAAAATTGCTGAATATAAAAAATAGTTTAAACACCGATAC
AGCTCGTGAAATGGCTCGGGTTCGCCAAAAGGTAATGCAAGAATTTTTAACTGAATTTAAGGTTGAGTGG
GGCAATTAA
>contig_1_pilon_143 # 165508 # 167856 # -1 # ID=1_143;partial=00;start_type=ATG;rbs_motif=GGxGG;rbs_spacer=5-10bp;gc_cont=0.425
ATGGCTATCGATTGGCGTCAGGTTGATGCTGATCGCGGATTAACCGCAGATCAAGTTAAATCAAGAATTG
AAGCTGATGAAATCAATCATTCGCCCAAGACCCTTACGAAGAGTGTCTGGGCAATAATTAAAATTAATAC
GTTTACGTTATTTAATTTAATTAACGTGGTTTTAGCAGCGTTTGTTATTTACACCGGAAGTTATAAGAAC
TTATTATTTTTGGTGGTTGCAGTAATTAATACTGTAATTGGATCGTTTCAAGAAATTCGGTCAAAACGTC
AAATCGATAAAATGACCCTATTGTCAAGAGATAAGACATCTGTTGTTCGGGATGGCCAGTTAGTTACAAT
TGATCCCGACCAAATCGTGGTTGGGGATGTAATTGAGCTGTCACGGGGGAGTCAAGTGCCCGTTGATGGA
ATTGTGTTGACTACCAGCGCCTTAGAAGTGGATGAATCCCAAATTACTGGTGAATCCGACTCCATTTCAA
AACAAGCGGGCGATGAAATTACCTCCGCTAGTTCAGTCGTAAGTGGAAGTGCCAAGATGGTTGCCGTTAA
GGTTGGTCGGAAGTCGTTTGTGAACCAGATTTCTGCAGTGGCGAAGGATGATGGCGATTCCAATGGTAAG
ATGCTTAAGACCATTAATAAAATTATTCAAATTCTAACTTTTATTATTATTCCACTGGGAATCATTCTAT
TCACTTCCAAGATTTTACGGGGAAGTGATATTAATAACGCAATTTTAGGAACTGTTGCTTCCGCTACTGG
AATGATTCCAGAAGGGCTGGTGCTACTATCCTCCATGACCCTGGCGGTTTCAGCAATGAAGCTAGCTCGA
AAGCGAGTGTTAGTCCGGAACCTTCCGGTAATTGAAACGCTGGCTCGGGTCGATACGATTTGTTTGGATA
AGACCGGGACGATTACCAGTGGGCAACTAGCATTTGAAAAGTTAATTCCGTTTGCAGGGCATTCAACTGA
TGATTTAAAGACCATGGTGGGGGCAGCCGTTCACAGCATTGGTGATGATAATGAAACTGCAACGGCGTTA
AAGGCCGCAATGCCTAACCCAGGGTGGCAGGCAACTGAAGTGCACCCATTCTCATCCGCGCGGAAGTGGA
GTGGGGCTTCATTTGATAATGGAAGTTACATGGTTGGAGCCCCCCAATTCGTGGTTGATCAATTAACCAG
TGATCAAGCAGCTCAGGTTAAGAAGTACGCCTCACAAGGAAATCGGGTGCTTGCGATTGCTAAAGCTGAC
CGGTTTGATGGCGAACATCCGGTTAATCCACAGATTATCGGGTTGATTTTAATCTCAGACGTGATCAGAC
CTAATGCTGAACAAACATTGAAATTTTTTGCTTCACAAGACGTTGATATTAACGTGATTTCTGGTGATGA
TCCGGTTACCGTTTCAAGCATTGCCCGGCGGGTTCAGATTAAGGATGCCGATAAGTACATTGATATGTCG
ACCGTGGGTGAAAATCCTGATTACAATCAGTTAACAAAGCAATACACTGTTTTTGGCCGGGTGACACCAA
ACCAAAAGCAGAGTTTAATCAAGGGTTACCAAGAGGATGGACATACGGTTGCGATGACTGGGGATGGAGT
TAATGATATGCCAGCATTGAAGCAATCTGACTGTGGAATTGTAATGGCTTCCGGAAGCGAAAGTGCAAAG
AGTATTGCTAACTTCGTTCTGATTGATTCAAACTTCGATTCAATGATTGATGTTTTAAAAGAGGGTCGAC
GGGTAATTAATAACATCGGGAGTGTGGCTTCGCTATACTTAATTAAGACAATCTATTCCACGATTTTAAC
GTTGCTATTTATCTTTGCGACCCATGATTATCCATTTCTTCCAATCCAGTTAACCCCGATTTCTACGTTC
ATGATTGGGATTCCATCGTTTATTTTGGCGTTCGAACCTAACTACCAACGGGTAACGAACCAGTTTACCG
CTAAAATTATTGATGTTGCTGGACCGACTGCAATTAGTATCGTGATTTACATTTTAGCGATTCTCTTTGC
CGCTCGGGAATGGCCAATGAGCTATGCACAAACTTCTACCCTAAGTGTTCTAGCAACTGGGGTTTGTTGT
TGGATTGCATTGATTATGGTTTCACATCCATTAAATTTATTTAAGTCATTGGTAGTGGCAGGAACCGGGT
TGATTTTCCTATTTACGTTTATCATGGTTGGGAAGTTCTTCTCGTTGGTTTCAATTTTTGTTAGCCCACT
TTGGGTAGTGGCACTATTGATTGTCCTAACTGCCTATCCGTTAATTTTAGCGATGCAGTGGCTCCGGGCT
AGATTGGCATTGCTGGTTCCTAAACGCAAAGTTAGTTAA
>contig_1_pilon_144 # 167987 # 168835 # 1 # ID=1_144;partial=00;start_type=ATG;rbs_motif=AGGAGG;rbs_spacer=5-10bp;gc_cont=0.416
ATGGTAAATTCAATTAGAGATACTTTTAAGCTTAGTGATGGGAACGAAATTCCAATGGAGGGATTTGGAA
CCTATAAAATTAATGAACAAGATGATATGGATGCTGCAATCAAAATGGCTTATGAGGTGGGCTACCGCTT
GTTTGATACTGCCCAATTTTATGGGAATGAAGCGGTTTTAGGCCAAGCCATCAAAAACGTTGGTTTAAAC
CGGAGTGACGTCTTCATCACTACTAAAATTCCGGAACCAAAACAGGGTTATGATTCCACCCTTAAAGCCG
TGGATGAATCCCTTAGCCGACTTCAAACTGATTATCTTGACCTCGTATTAATTCACTGGCCAATTCATTC
TGAATTTTTCAATACCTGGCGCGCATTAGAAGATGCTAAGGCTGCTGGCAAGATCAGATCCATTGGGGTC
AGCAATTACCACCGGACCCACTTGGAATTCCTTAAAACCCAAGCTCGAGAGATGCCAGTTGTAAATCAAA
TTGAAGACCATCCCTACCTAAGTCAACCAACAATGGTTGATTTCAATAAGCAATCCGGCATTTTAACCCA
AGCCTGGAGTCCCCTCGGGCGCGGAGCAGTCCTAAATGATCCAGTCATTGCAAAGATTGGGGCTGCTCAT
GATAAGTCAACCGCTCAGGTAATTTTAAGATGGCACTTACAACGTGGTGTCGCAATCATTCCTAAGTCCA
ACAAACCAGAACGGGTAAAACAAAATGCTGACATTTACGACTTTACCCTCTCAGATGAAGAAATGAAATT
AATTAACGAACTAAATAAGAACCAAAGAACTGGTGATGATCCAGAATTAGTGTACGAATTGGAACACCAG
TACCATTAA
>contig_1_pilon_145 # 168910 # 169224 # -1 # ID=1_145;partial=00;start_type=TTG;rbs_motif=GGAGG;rbs_spacer=5-10bp;gc_cont=0.362
TTGAAAGTAGACAACTATGTCCCAAAAGACAAGCGCAAGCAGGTCTCTGAAAAAAAGGTTAAGCGGCTAA
AAATGTTGAGTAAGGTAGCAATCGTTACCTGTTCACTAATGTATATTTTTTATTTCCCCCAGATTATCTC
TAATCTAAATGGGCAGCCTGGTTCACCAATTCAATATGCGATTGCGACAATTAATGCATCCCTTTGGGTT
TACTATGGATGGGCTAAGACATACCGTGATTGGCCACTAATTATTTCGAATATTCCGGGAGTTATTTTTG
GATTAATAACTTTCATTACAATTTATATTCACTAA
>contig_1_pilon_146 # 169306 # 170538 # -1 # ID=1_146;partial=00;start_type=ATG;rbs_motif=GGA/GAG/AGG;rbs_spacer=5-10bp;gc_cont=0.412
ATGAGTTTAGGAAGTACGGTCTTTGTATTGATTTCTGCAATACTAGTGTTATTAATGACCCCCGGGTTAG
CATTTTTCTATGGTGGTTTAGTTTCCAAGAAGAATGTTGTTAATACTATGTTCTTAGTTTTCATCATGAC
TGGAATGGTTGCCTTAATGTGGGTGATCTTTGGTTATGGATTTTCATTTGTTGGAAACGGAGCATTTATT
GGAGACTTCAAGCACTTCTTCTTAAGTGGGCTTGATTTGAACTCCCTTCAGCCAACGAAAATTCCAACTG
GGGTTTACATGTTATTCCAGATGATGTTTGCGGTAATTACCCCAGGATTATTTATTGGGGCAATTGTTGG
AAGAACTAAAATGAAGTTTATTTTACTATTTATCTTTGTTTGGTCAATTGTTGTTTACTACCCAATGGTA
CATATGGTTTGGAGTCCAACCGGATTCTTAGCTAAGATGGGTACCCTTGATTTTGCAGGGGGAACTGTTA
TTCACATTAACGCAGGGGTTACTGCGTTCGTGTTAGCTAAGTTGATTGGGAAGCGACTCAATTATGGCAA
GAAGATTCAAGCTTACAGTGTTCCGTTAGTTTTGATTGGGACTACGCTCCTTTGGATTGGGTGGTACGGA
TTTAATGCTGGATCAGCATTAGCAATGAACGACGTTGCAATGCAAGCAGCAGTTACCACTACGGTAGCAA
CTGGGGCTTCCATGATGACCTGGTTCTTCATGGATGTGATTTTCAACAAGCAGGCTAGTTTGATGGGGGT
TTGTACAGGAACCCTTTGTGGGCTAGTTGGAATTACCCCCGCAACTGGATTTGTAACCGTTGCTGGAGCA
TTCTGGATTGGAATTATTGCTACGATTGCTAGTTTTGCATTCATTAATTACGTTAAACCACGGATTCAAC
TGGATGATACTTTAGATGCATTCGGTTGTCATGGAATTAGCGGGATGGTTGGCAGTATTGCTACTGGACT
ATTTGCAACTAAGCTTGCGAACCCATCAATTGCTGATAACGGTTTATTCTACGGTGGCGGTGCTCACCAA
GTGCTAGTTCAAATTGGCGCAACCCTATTTACAATTGTATTCGTTGCAATTGCAGCGTTTGTTATTGCTA
AGTTAGTAGGATTAATTACACCAATGAGAGCGACCGCAGAAGAAGAAGAACAAGGAATGGATCTTACTGA
CCACGGTGAAGTTGTTGACGATTCAGTGCACATCAAACAATAG
>contig_1_pilon_147 # 170714 # 171136 # -1 # ID=1_147;partial=00;start_type=ATG;rbs_motif=AGGAG;rbs_spacer=5-10bp;gc_cont=0.374
ATGACAAACGATTTAAGAAATGTTGATGCTGCTTTGGATCCAATGGATGCGTTCTTTGGGAACTTCGGTA
AGAGCTTCTTATCTTCTGTGTCAGGTAATCAAATGAAGACTGATGTTGTTGAAAATAATGATAACTATGA
AGTTGATTCAGAATTACCAGGTTTTAAGAAAAATGACATTAAGCTAGATTATAATGATGACACACTTAGC
GTTCACGCTGTTCATGATTTAACCAAGGAAGATAGTGACAAGCAAGGTAACGTCTTGCGCCGTGAACGTT
CTTCAAGTAATGTTGCGCGTTCGTTCTACATTCCTGGTATTGATGACTCTAAGATTTCTGCCAGCTACGA
TGGTGGAATCTTGAAGATTACCTTACCAAAGCGCGTTAACGATAAAAAGAATACGCATATCGAAATTCAA
TAA
>contig_1_pilon_148 # 171271 # 171618 # -1 # ID=1_148;partial=00;start_type=ATG;rbs_motif=AGxAGG/AGGxGG;rbs_spacer=5-10bp;gc_cont=0.382
ATGGCAGATCAAAAAAATGACAACCTAACAGAAGATGAAAAACGAGAAGCTGAAATGAGGTTTGAAGATA
GCGACATTCAAAAGGGAATCGATCTAATTGAAAGCCAAGGCTACATTACTAAGAAGGACTTTCCTAAGAT
GAAGGATGACGTTTGGGCGGTTGCATTCGAAAAGAACCTTGACGTTAAGTTCCGGGATGAAGATAGCGAT
GATCCATACCTTTACGTTGAAAAATTTGACTTTGTCGGTGGAAACATCGATAGCATTATTTTTGATATGG
ATAAGGTTCCTAATCGTGATGCAGCATTGAAAAAGTTAGCTGAAGCCACTGGTCAAAAAATCGGTTAA
>contig_1_pilon_149 # 171794 # 173167 # 1 # ID=1_149;partial=00;start_type=TTG;rbs_motif=GGAG/GAGG;rbs_spacer=5-10bp;gc_cont=0.391
TTGTCTAGTGGGATACAATTAATAATTATTCTGTTTACATTTTTCTTTGCCGCATTTTCCGTTGGAAGTG
AATTTGCGTTGGTTCAGACCCGCCTTAGCTCCTTGGAAGACGACAAATCTAATGGAAAGGGTAATCCTAA
GAAGTTAGACCGTCAAATTTACATGGTTACGCACCTTAATGATTATTTATCCACCACCCAAGTGGGTGTT
TCACTTGCCGGAATTATCTTGGGGTGGATTGGTGAACCTTTCATCGATCACCTCTTATCAGATGTTTTGA
ATCTCGTTCATATCAATGAATCATCCGCACGGGGAATTAGTGTTATTATCGGGGTTGGATTACTAACTTA
CTTAGAAGTGGTCTTTACTGAAGTGGTTCCAAAGAACCTTAGTACTGATAAGCCACGACAGATGTTAGAC
ATCGTTGCTGGTCCACTTCACTATCTGCACACGATGTTTTACCCATTCGTTTGGCTACTAAATGCTTCTG
CTGGAGCAGTTGTTAAGATGATGGGAATTAAGATGGCAGATGAAAATGACGATACTTACTCACAAAACGA
AATTTTAATGCTTTCTAAAAATGCCGTTCAATCCGGAGAACTGGAAAAAAATGATTATCTTTACATGCAA
CGGGCGTTTGATTTAAACGACAAGGTTGCTCGTGACATCATGGTTGACCGAACCCAACTAGTCGTTTTAG
ATATTAACTCCACTGTAAAACAGGGGTTACGCCTTTATCTTCAAATGAAATTCAGTCGGGTCCCAGTGGT
TGCCAATGGCGACAAGGACCGAATTTTAGGTTACGTTTATAATTATGACTTGGTTCGTCAATCAAGAGTG
GATCCTAATATTGGTATTGATAGACTTCTTCGTGATATTACCACCACGTCGGAAACGACTCCCATTACAG
AAGTCCTTCAACAAATGATCAAAAATCGGGCTCCCATCGTTGTTGTTGTTGATGAATACGGGGGGACTTC
CGGAATTATCACAGATAAGGATATTTACGAAGAACTATTTGGAACCGTCCGCGACGAAATTGATCCAGCG
ACGAATGAGTTCATCTTCAAGCAGCCTAAGGGAACCTATCAAGTTAATGGTAAGCTAACCACCTATGATT
TTGAACGGTACTTTAATACCGATATCAAGGCCTTCGATAAGTCCGATATTGTTACGATTGCTGGTTTCAT
CATTGATAATTACGATGATTTAAAGGTTGGCAAGGTAATTAAGATTGTAAACTTCGAATTTAAGATTTTA
GATTATGAAAACTCATTCATTAACTGGTTTGAAGTTACTAACTTAAACGAAGCCAAGCCTAAGATTCAAG
AATCGACCCTAGATAAGGTTAAAAAAGGCGAAACAAACAAATAA
>contig_1_pilon_150 # 173243 # 173713 # 1 # ID=1_150;partial=00;start_type=TTG;rbs_motif=AGGA/GGAG/GAGG;rbs_spacer=11-12bp;gc_cont=0.397
TTGAAAACAATTCAAGCCCGCTTCATTTCAATTAGTGGTAACACCCGTAGTTTTATGGACTCACTGGTTG
ACTATGCCAAGCAACAAAATGCTAATGATCCTAATTTACCACTATTTAAACCGGTTGAAATTAGTGACGT
TACCGACCTAGCTGAAGAACCAGATCCATACTTCGCATTCGTCCCCACCTACTTAAATGGTGGAAATGGA
ATCGATAATGGCGTCAAGGAATTAATGACTAATTCGCTAGGGGAATACATCGGCTATGGTGATAATCACA
CCAAATGTCTTGGTATCATTGGGAGCGGCAATAAAAACTTTAATGAGCAGTACTGTCTTACCGCTAAAAG
ATATGCCCATGATTATGGATTCCCCTACTTGAATAACTACGAGTTACGTGGTAATTCAGCAGACGTAGAA
AGAATTTATAACAGCATGGTCAATCGAATCAAGGCCGTTCAAGATGAATAA
>contig_1_pilon_151 # 173754 # 174980 # -1 # ID=1_151;partial=00;start_type=ATG;rbs_motif=GGAGG;rbs_spacer=5-10bp;gc_cont=0.361
ATGGTTACTAAGCAACGGGTTGCATGCCCACGGTGCGGACATAATAATGACATTGAAAACGTTTTTTGCG
ACTACTGCGGATTTAACTTAAAGCAGTACTTTAATAGTGGCAAGGATGATGATGAGTTTACTAAGTCTGA
ATTATATGAATTTAATAATTTTAAACCACGGCTTGAAGAATACAGTAGATCCAATCTCGATCCTAAAAAA
ATTGACTTAGACTTTAAGACGTTTAAGAACAAAAAAGCATGGGCATTTGCAACGGTTGCATTAGTCCTGA
TTGTTGGCGGATATAGCTATGGCCATTATTACTATTCAAGATCAGCTACTTTAAATCGGGTAGTTAAAAG
TGTTACCAATTATAATTCGAACCACTATTTTGTTTCTCAATATAATCATCAGGATTCTACCAAATTAGTA
GATGGTTACTTTAGATCAAACCCCAAACTAGTTGAAAACTTAAAAAAAGAATTAAATTCTAGAAACCATA
CTAGTGATGGTTTCTTTACATATCAAAAGACTGGAACCCATTTTGGCATTTTTCCGAAGTATCAAGTGGT
GATTAATAATGATTTAATTACTAAACATACTTATGCGGTTAAAATTAAAACGAAACCTTATGCGGTAATA
ATGCTAAATGGGAAGGTATTAAGCTATGCTGATTCTGATGGGAATTATAATCTAAATCACTTAACTAGTG
ATGAAATATACATTAACGCAAAGTATCAAGAATCGAATCAGGGGATTACCACTAAGCCGATTAAAATTAC
CCCTAATGATAATAAGCAGCAGATTACGTTACTTGGAACTGAGCCCCAAATTGGCTCGCGGCTACTTACC
AGTGCTAGTGCTCAGTCAACACTCGAAGAGATGTACGCCAGGGTTCGTGAATTAACTAATCGGGGGAATG
TTAAAAATGACTTAGCAAGTTTCTTTATTGGTGGTGACGAAAACCGTTTTTATCAAAGCATTCATCAACT
TGGCCTTATCTTCCAACAGAATGGTTCCACTTCTGACTATGAACCACAGGTGAAAAGTTTGACTCGCACT
TCCACTAATCAATACGAGGTTAAGTATAATTTGACCTACCGTTTTGACAACGGAAAGCGAGTTCATATCC
AAACGTTTGAAACGATTGCGGTGATGCAACGTGAAAATGGCAAGTATCAGATTCTTTCAGTCATTTCTAG
TGGGACTCCCATCAAGGATACCCACTATCAAAAATAA
>contig_1_pilon_152 # 175035 # 176210 # -1 # ID=1_152;partial=00;start_type=ATG;rbs_motif=GGAG/GAGG;rbs_spacer=5-10bp;gc_cont=0.367
ATGGCAAAACCAAAAGAAGTGGGGATGAAATCAGTTCTGGTTTATACCACCCTTTTAAATGCAGGATCAT
CATGTTTATGGCCGTTAACTACAATGTACATGCATGATTATTTACATCGTTCTTTGACTGAGTCAGGGTT
GATTCTCTTTTTGATGTCGATGTTTATGATTCTAGGGAATTACGTCGGCGGTTTCTTGTTTGATCACTGG
TCTGCATATAAGACGGCACTGATTAGCATTTTAATTTCCACGGTTTCAATTATATTATTAATCTTTTTTC
ATGGTTGGCCAACGTTTGCCATTTTGTTGGTTGTTCATGGCTTTGGTGATGGGGTTAGCTTAACTTTAAT
CAATTCTTATGCATCAACGATTAAATCCAAAAGCCCACGGTACGTTTTTAATACGCTATACGTTGGTTTA
AACATTGGGGTGGTTTTAGGAACTGCAATGGTTGGCTACCTACTAAAGTATGGAGTAACTACAGTGTTTA
CTGTAACGGCTGGTTTTTACTTAATTTTATTATTGATGGCCATTCGGCTATTCAACATTGACTTTACTGG
CTATGATCATAATCGACAGGTCAAAAGTTCTGATGAGACCAAATCTAAAACAATGGGCTTATTATTAGCC
ATCTGCTTTTTGATTTTTAGTATTTACTTAATCTATGCCATCTGGGAAAGTGTAATGCCAATTCATATGA
CCCAGCTTGGAATGTCATTTGAAGAATACAGCTCTGTTTGGACGGTTAATGGACTTATGATTGTATTTGG
ACAAACGATTGTTAGTAAAATTGGACGAAAGTTTGCAATTGATCGCCAAATTGCGGTTGGGATTTTTATT
TTTGGGCTCGCATTTTTATTCCTGGTCTTTGACCGAAGCTACATTAGTTTCATTTTAACGATTGCCTTCT
TAACGATTGGCGAGATGATTGGGTTTCCAGACTTGCCAGCCTGGATTGATTCGTTAGCTAGTGATTCACA
AAAGGGACTCTACCAATCTTTTTTCAGCATTTCAATGTCCCTGGGACGTGCAATTGGGCCTCTTTATGCG
GGTGCATTCGTTGAATACTTGAATTATAATTCGTTATTTATCTTCTCGTTTATTTTAATTGTGGTTGCAA
TTTGGTTGGTTTTATTTAGAAACCAAATTTTAAAACGGAATGAGAAATCTGAATAA
>contig_1_pilon_153 # 176304 # 177086 # -1 # ID=1_153;partial=00;start_type=ATG;rbs_motif=AGGAG;rbs_spacer=5-10bp;gc_cont=0.397
ATGAAAAAATCATTATTATTTACAATTGGTACATTCGTACTTGCAGCGTTTACACTGGGCGCTGGAGTAA
ATGCTGCCAAGGTCAACACCAAGACACCATCACTTAAGGTGCCAAATGTTACTACCTCTGACACCACGAT
TTCTGGAACCGCTACTAAGAACGTAAATGTTTACGTTAAGCTAAATAACAGTAAGAAGGTTGCTTCAACT
ACTTCTGACAGTAAGGGAAAGTACACGATTAAGCTTCCTAAGAAGTATTCTGTAAATACTAAATTATATG
TCTATGCACAGGCTGATAACTCTTACAACTACTTCTATCGAATTGTAACGGTTAAGAGCGCTTCAACTAC
TAGTTCAAGTAGCGCTAGCAGTAGTGCCGCAACTGCTAGTTCAGCCACTAGTTCTTCAAGTTCATCCAGT
AGCTCCAGTAGCGCAACCACGGCCAAGGTAAGTGACTTGATGGGTAGTTGGAAGTCCAGTGCGAGCGGTA
AGTATACTCAGCTCTGGGAATTCGATAACGATACTGGATTTAATCAAACCCTTTACAAGAACAAGACTTA
CGATAGTAAGTTACTTAACAACGCCGTGTTCAACATTAAGAAGGTTGACGGTAAGGTGATTACTTTAACT
TATCGTGGAAAGGGTGTTAGTAAGACTAGTACCATGTACATTCGGCTAGTAAGTAAGAATAAGTTCTACC
TAGTTACTAGTGATAATAAATTAGCTAGCGTTAAGGTTGGAAATGCACCAACTGCTACCTACTCATTTAC
AAAGGTTAAGTAA
>contig_1_pilon_154 # 177364 # 178839 # 1 # ID=1_154;partial=00;start_type=TTG;rbs_motif=GGAG/GAGG;rbs_spacer=5-10bp;gc_cont=0.417
TTGGCAACTGAACAAACTGCTTTGCTAACGCTTTTTGGTGCAACTGGTGACTTAGCTTCACGGAAGTTGT
ATCCTGCCCTTTTCAATTTATATAAAAAGGGAGAAATTAAGGAACATTTTGCATTAATCGGTACTGGTAG
AAGAGAATGGGATGACGATAAATTTCGTTCCGTTGTTTCCGATTCAGTTAAAGGCGCTGCTGAAAATGAT
CAACAAGTAAGTGACTTTGCTAGTCATTTTTACTACAAGGCACACGATGTTACTAATCCTGAACACTACA
AGGTATTAAAGGGATTAGCAGATCAATTAGATGCTAAGTACGGACTAAAAGGTAACCGAATTTTCTACAT
CTCATTAGCTCCTCGCTTCTTCAGCTTGGTTGCTAACAACTTAAAGCAACAAGATGTTTTCTCAGATAAT
GGCTTTAACCGTTTAATTATTGAAAAACCATTTGGTCATGACTTTAAGTCAGCTCAAGAATTAAACGATT
CACTAAGTTCTGCTTTTGACGAAGATCAAGTATTTAGAATTGACCACTACTTAGGGAAGGAAATGGTTCA
AAACATTGCCGCCCTTCGTTTTGGAAACCCAATGATTGAATCAGTTTGGAACAACAAGTTCATTGATAAC
GTTCAAGTTACCCTTGCTGAAAACATGGGGGTTGGTGAACGAGCTGGCTATTACGACACTTCCGGTGCCC
TACGTGATATGGTGCAAAACCACATTATGCAAATCCTTAGCCTATTGGCAATGGATGAACCTAACAAGTA
CAAGGATACTGAAATCCGTGCGCAAAAGGTTAAGGCCCTTCAATCCCTTCACATTTACGACGAAGAAGAA
GTGGCTAAGAACTTCGTTCGTGGTCAATACGGTGCTAAGGGGGCCCAAAAGGACTACCGTCACGAAGACA
ACGTCCCAGAGGATTCCAACACCGAAACATTCGTTGCTGGAAAGCTTGAATTCCAAAACAATCGTTGGGC
TGGCGTACCATTCTACGTTCGGACTGGAAAGTTATTAGCTGATAAGTTCGCTCGGATTGACGTGGTATTC
AAAAAACCTGCGCTTGATGACTTTGCACGTGCTAACGGGACCGATCCTCAATTAGTACCTAGTGTAATTA
CCATTAAGATCGAACCTGATTCTGGATTTGAAATGCAATTAAACAAAAAGCATGTCGGTCAAGGTTACAC
AACTGACAGTTTCAAGTTTACCCATGATCTCACTGATGCTGAAATGAAGGAAGTGCCACTTCCATACGAA
CGCCTAATCAACGACGCAATGAAGGGTGATCACACTAACTTTGCTAGTTGGGCTGAAGTTGGTCAAGCAT
GGAAGTTCGTTGATCAAATTGAAAAGCTTTGGAACAGTACTAAGGCTGATTTCCCTAACTACACTCCAGG
GACAATGGGGCCTAAGGCTGCTGAAGAATTGCTCACTCGTTCCGGACGAAATTGGGCATTCAGAGCTGAA
GATTAA
>contig_1_pilon_155 # 178970 # 180394 # 1 # ID=1_155;partial=00;start_type=ATG;rbs_motif=GGA/GAG/AGG;rbs_spacer=5-10bp;gc_cont=0.407
ATGGCTGATCAAAAAGCAAATATTGGTGTTGTTGGGATGGCTGTTATGGGTAAAAACCTTGCCCTTAACA
TTGAAAGCCGCGGCTACACTGTAGGTATCTATAACCGTACTGGTTCAAAAACTGAAGAAGTTATGAAGGA
TCATAGTGACAAGAAGTTAGTTCCAAGTTACTCTGTGGAAGATTTCGTTAAATCACTTGAAACTCCACGT
CGGATTCTTATCATGGTTAAAGCTGGTAAGGCTACTGATGCTGTTATCGATGAATTATTACCACTTCTTG
ATAAGGGTGATGTTTTAATCGATGGTGGTAACACTAACTTCCACGATACTATGGCTCGTAATGCTCGTCT
AGATAAGTCCGGTATTAACTTTATCGGAATGGGTGTTTCCGGTGGTGAACTTGGTGCATTGCACGGTCCA
TCATTGATGCCTGGTGGTCAAAAGTCAGCCTATGACTTAGTTGCCCCAATCTTGGAAAAGATTGCTGCTA
AAGCTGAAGATGGCAAGCCTTGTGTTGCTTACATCGGACCTAACGGTGCAGGTCATTACGTAAAGATGGT
TCATAACGGTATTGAATACGGTGATGAACAATTAATCGATGAAAGTTATGACATTTTACGTCGGGTTGCT
GGAATCGATATTGATGAACTTTCAAACATCTTTAAGGAATGGAACAAGGGTGAACTTAACAGTTACCTAA
TCGATATCACTGGTGATATCTTAAGCCGTAAGGATGACCTTGGTTCAGGTAAGCCAATCGTTGACTTAAT
CCTAGATGAAGGTGCTAACAAGGGTACTGGTAAGTGGAGTTCAGAAGATGCTTTAGCATTAGGTGTTCCT
CAATCAGTTATCACTGAATCAGTTTACGCTCGTTTCATCTCAATGCTTAAGGATGAAAGAGTTGCTGCTT
CAAAGATTCTTCCAAAGCCAGGTCTCAAGTTAGACTTTGATAAGAAAGAACTTGTTGAAAAGGTTCGTGA
AGCACTTTACTTCGGTAAGGTTATGAGTTACGCACAAGGTTTCGAACAATTACGTTTTGCTTCCGAAAAC
TATGACTGGGATCTCAAGTTTGGTCAATTAGCTCAAATTTGGCGTGAAGGTTGTATCATTCGTGCACAAT
TCTTACAAAACATTACTGATGCCTTTGAAAAGGATCCTAAGTTAACTAACTTACTATTAGACCCTTACTT
TACTGACATTGCTAAGAAGTACCAAGACTCAGCTCGTGAAGTTGTTGCACTTGCTACTAAGGCTGGTATT
CCAGTACCTACCCTTTCAGCAGCTGTAGCATACTACGATTCATACAGAACTGAAGTTCTTCCTGCTAATT
TACTACAAGCTCAACGTGACTACTTCGGTGCTCACACTTACAAGCGTGTAGATCGTCCAGGTACGTTCCA
CTACCCATGGTACAAGGAACAATAA
>contig_1_pilon_156 # 180535 # 182079 # 1 # ID=1_156;partial=00;start_type=ATG;rbs_motif=AGGA;rbs_spacer=5-10bp;gc_cont=0.417
ATGAGTGAAAGACAATTATTTACTGATTATTTCTATAGTAAGGAAGACTACGACACCCAAGATGGTGGGT
ATGTTCCGTTAGAAGAGCCAAAGGTTCCCCAACAGAAATTAAATATTCCTGAAATATTAACTCCAGACAA
AGAAACTGATACTGATATGTACTACACTGTTGTTTCACAGACCGGGGAAGTTCAATTACTTCCCGGACAA
AAAACTAAGACCTGGGGATATAACGCCCCCCTTCTAGGTAAAACCATTATTTTTAAACGTGGTAAGCACA
TCCACATTACCCTAAAAAATGAACTACCTGAACTTACTACATACCATTGGCATGGCTCTGTAATTCCTGG
CGTTGCAGATGGTGGTTGTCATACCCCAGTTTATCCTGGTGAAACCAAGCAAATTGATTTTGATATTGAC
CAACCTGCAGCTACGCTTTGGATGCATGCTCACCCCTGTCCATCAACTGCTGAACAGGTTTGGCACGGTC
TTGCAACTGCAGTCGTAGTTAAAGATGAAGAGGAAGCTAAACTACCCCTCCCAAGAAACTACGGTGTCGA
TGATATTCCATTGATTCTTCAAGACCGGCGGTTCCATGAAAATAATCAATGGGATTACCAGGCAGACTAC
GATCCAGATGGTGTCGCTGGTCCTACTCCAATGATTAACGGAACAATTAACCCCTACTTTGATGTAACCA
CTCAAAAAGTTCGCTTCAGAGTATTAGATGGTGCTAATCGTCGTGAATGGCGCCTTCATTTTGATGATGA
TCTTAAATTAACCCAAATTGCTGGTGATGGAAGCCTATTACCCCATCCAGTTGACTTTACTAAGGTATTA
ATCGGCTGTGCTGAAAGAATGGAATTTGTTGTTGATTTTGGCCAATACAAACCTGGTGATGAGGTTGCCC
TATATTCTGATGATGTGCCAATTGTCCGTTTCAGAATTCACGAATTTGCTAAGGATGACACTAAGATTCC
TGACACGTTGACTACTACCATTCCCGATCCAGAAATCACTCCCGATGCACCAATTCGGAAGGTCGTTATG
TCCGGAATGGATGAATCGGTTGCCATTAATGGTAAAAAATTTGATATGAGCCGAATCGATACTAAGACTA
AGTTAAATAACGTTGAATACTGGGACGTTACAAACTCCAATGATATGGAAGGGGGAATGTTGCATCCTTA
CCATATGCACGGGTGTGTGTTCAGGGTCATTTCTAGAAATGGAAAGGCGCCCCATCCAAATGAACTGGGT
CTTAAGGACACAATTGAAGTTGACCCTGGTGAAACCGTCCGGCTTAAAGTTTGGTTCCCATGTGTTGGGG
TCTTTATGTATCACTGCCACATTATTGAACATGAAGATGGTGGAATGATGCTTCAATTTGAAGTTCCTGA
TCCAAAACATCCGGATGAATTACCACAACCATTAATGGATCACCATACACTAATGAGCGCCTTTGCGAAG
GAACGGGGTGTTAAAATGGAAGACCTCAATCTAGGTGGGATGGAATCTTACCATAAAATGAATATGAAAA
TGTAA
>contig_1_pilon_157 # 182602 # 183873 # -1 # ID=1_157;partial=00;start_type=ATG;rbs_motif=GGAG/GAGG;rbs_spacer=5-10bp;gc_cont=0.359
ATGAAGAGATTTAAGCTCACAATTGGCTGGCAAATAATGATTGGTTTATGTTTAGGAATTATTCTAGGAA
TTGTATTTTATCAAAATAAAACTGCAATTACTGCGATGTCCAACATTGGAACCATGTTCATTAATTTGAT
TCAGATGATCGTACTACCCATTGTGGTTTCTTGTTTAACTGTTGGAATTGCAAGCATGGGGGATATTAAA
AAGTTAGGTCGAATTGGTGGTAAAACCATTATCTACTTTGAAGTCATGACTACGATTGCAATTGCATTAG
GATTAGTGGTTGCTAATCTTGCCCATCCAGGTGACTTTATTAATATTCATGCACTGAAGGGTGAGGATAT
TAGTAAGTACGTATCAACTGCCAACGCAGCTAAGGAAAGCGGTGGCTGGGGAACCGTGATGAACTTGATT
CCTACTAATATTTTTAAGTCATTAAGTGATGGAAATATGATGCCGGTAATTGTATTTTCAGTATTCTTTG
GACTAGGAACTGCGGCAATCGGAGAACGTGGTAAAATTATCGTTGATTTTTTAACCGCTGTCTCTGAAGT
TATGTTTAAGGTTACAAACTGGGTAATGAGTTTAGCCCCGATTGGAGTATGTGCATTAATTGGTGCAACG
CTTGCTCAAATGGGAGTTGGGGCACTGGCTCCGTTAAGTTACTTTGTATTCTTAGCTTATGCAACAATGG
TAATATTTATCATTGTCTTTATGGGAATTGCTGCTAAATTATTTGGATTTAGTCTTAAAAATCTATTGTT
TGTGATTAAAGATGAAATTGTACTAGCTTTTTCTACCGCTAGTTCGGAAGCAACACTACCTAGATTAATT
GATAAAATGCAAAAATTTGGGGTAGATAAATCGATTGTTTCATTTGTGATCCCAACTGGATATACATTTA
ACCTAGATGGTTCAGCAATTTATCAATCATTAGCAGTTATTTTCTTAGCTCAGGCATATAATATCCACCT
ATCCATTGGTCAACAAATAATGGTATTATTAGTGTTAATTATTACGTCTAAAGGAATGGCAGGAGTACCG
GGAGCATCATTTGTAGTGCTGCTAGCAACTGTTTCAACTGTTGGAATTCCAGTAACGGGATTAGCATTTA
TTGCCGGAATTGATCGATTGGTTGATATGGGGCGGACTGCTGTTAATGTGGTTGGCAATTCATTAGCCAC
TGTAATTATAGGTAAATCAGAAAAAGAATTTAATCGGGAACAATCAGATCAATATGTAAAACAGTTTCTG
CCAAATAAGTAA
>contig_1_pilon_158 # 186795 # 187013 # -1 # ID=1_158;partial=00;start_type=ATG;rbs_motif=GGAG/GAGG;rbs_spacer=5-10bp;gc_cont=0.425
ATGGGGAAACCCAATGAACTTTATCGTTTATTATTCAATGACGAATTCATACTCATTGAAAGGCAGACGT
GGGGAACTGAAACATCTAAGTACCCACAGGAAGAGAAAGAAAATTCGATTCCCTCAGTAGCGGCGAGCGA
ACGGGGAACAGCCCAAACCATTGAGTTTACTCAGTGGGGTTGTAGGACTGAACATTTGAGTTACCAAAGA
ATTAGATAG
>contig_1_pilon_159 # 189602 # 190771 # 1 # ID=1_159;partial=00;start_type=ATG;rbs_motif=AGGAG;rbs_spacer=5-10bp;gc_cont=0.433
ATGGAAGAAGTTGTAATTGTTAGTGCTATTAGAACCCCCATTGGAAAATTTGGTGGCGCATTGAGTAGTT
TATCATCAGTAGCGCTGGGGACGATTGTTACTAAGGAAGCTATTAAACGTGCCCATCTTAAGCCAGAGCA
AATCGATCAAGTCATTTTTGGTAACGTTTTATCTGCTGGAGCGGGACAAAACATTGCTAGACAAATTGAA
ATCAATTCCGGAATTCCAGAATCTAAAACCGCTTTCACAGTTAACCAGGTCTGTGGATCTGGACTTCGAG
CTGTCAGATCCGGACAAGCTGCCATTGCAGTTGGTGATGCAGAAATCGTGGTAGTCGGTGGCACAGAAAG
CATGTCCAATGCTCCATTTATAAATAGCAACATGCGTTTCGGGCATAAAATGGGTGCTGCTACTATAGAA
GATACCATTCAAAAAGATGCATTAACGGATGCATTTTCTGGTGAACCCATGGGGATTACAGCTGAAAACG
TTGCTGAACAATTCAATATCTCCAGAAAAAAGCAGGATGAGTTTGCTTTTCAATCCTACGAAAAAGCAAT
TGCTGCTCAGGATAACGACTACTTCCATAACGAGATTATTCCGATTCAGTTACAAAATGGGACCGTCATT
ACCCAGGATGAAAGCGTAAGACGAGATACAACAAAGGAAAAACTTGCTAAACTAAGAAGTGCATTCAAAA
AGAACGGAACCATCACCGCTGGAAATGCTGCTAGTCTAAATGATGGTGCCTCCGCTCTTGTTTTGATGAC
TAGTTCTAAGGCTGAGCAACTCGGAATTGAACCCCTTGCTACTATTAATGGTTACAAAGAAGTTGGAATT
ACCCCTTCGATTATGGGATACGCCCCCTACTATGCGGTTAAAGAACTCGTTGAACAACAGGGGATTTCTG
TCGATGCCTTTGAGCAGGTTGAATTAAACGAAGCCTTTGCATCACAGGCCCTTGCCACAATTAACGATCT
TAAAATCGACCGGAACCGCGTTAACACAACCGGTGGTGCGATTGCCTTGGGGCATCCACTGGGTGACTCG
GGGTCTAGAATCATTGTGACCCTAATCAATAATCTAAAAAGAAATCATCAACACCGTGGTCTCGCATCCC
TCTGCATCGGTGGAGGCATGGGAATGGCAATGGATATTTCAGTTCAATAA
>contig_1_pilon_160 # 190897 # 192435 # 1 # ID=1_160;partial=00;start_type=ATG;rbs_motif=AGGA/GGAG/GAGG;rbs_spacer=11-12bp;gc_cont=0.387
ATGCCAGTCAACACTAATTTTTCAGCAATGATTGTAATGGGCGCCCAAAATATCTACGTGCAAGTAATTG
ATTTAAAACACTCGCAAATCGTGGAAGATACCCGTTATGACATTGACCTGGGAGAAGATGTTTTCTCCGA
ACGGGTCGTGCATAGTAACACCGTTAATGAAATTGCAATTGCACTAAAAGTGATTAGGGACCTCCTTGAT
GAATATCAAGTGGGTGATTACCAGTTCTTTGCTACCCACGCCTTTCATGAAGCCAAGAATTCAGAATTCG
TCAGGGAACAGCTAGAAGAACGAAGCCATTTTAACATTAAATGGATTAGTCAAAGTCAAGAAGCGCTATA
CCGAAACCTAGCTACTAATACGTATTTAAAAGGCTTTGACCAAATTACCCAGAAGAACGCACTCCTGATT
GATATTAGTTCAGGAAGTGTTGAGTTGATAGCATATAAACACGGTAAGTTCACGTCTTCAAGAACCCTAA
AATTAGGACCACTTCGGGTTTATGAATCAATGCGGGATATAAAAGAATCAGAGCCTAATTATTTTGCAAT
TCTTCGGGATTATGTTGATAGTCGCTTAATTGACTTTGTCCGGTTTCTCCCGGACATTGAAAAGATTGAA
AACGTTATTTTAATGGGCTCATCAATCGCCATTCTCAAACCACTAATTAGTGGCCTTCATAAGACCCTAA
GGATTTCAACCAATGAATTCAACGAACTCTATCGTGAAATTAAGGCTAGTAACGATCAAATGTTGGTTCA
AAAATACGACGTTGATGAAGGTGATGTCCCCCAAATATTACCAATCATGACCATGCTTCACGAACTATTT
AAAAACTTTGACCTTAAAAACATGTGGGTTTCAGATTTGAAGTTTATCGATGGTCTATCCTATGATCTCA
TCTCTAGAACCAATGGAAATGGTAAAAATCGGGTACTCAAACAACAAATTTTAATTTCCGCAAATAACCT
AGCCAAGCAATACCAAGTGGAACCAAAACACCAACGGTTCGTGAGCGAATTTGTCCTCCAACTCTTTGAT
GAACTAAAGCGCCTCCATGGATTGGGCGAACGTGAACGCCTACTATTGGAAATCTCAGCAATCGTTGATG
ACGTTGGTTCATTCATTAACAACCACGACCACTATGTTCATTCAGAATACATTATTAAAAACTCTGAAAT
TATCGGGTTGTCAGAATCAGAGTTAAACATGGTTGCCGCTATTTCAAGATACCACAGTCACAAAGCCACC
TCTTCTGCATTGAAACATCTTAATAACATGAGCATCGATCGACGAATGGTAATTATGAAGTTAGCAGCCA
TTTTAAGAATTGCGGACGCACTAGATGCTAGTCGCAAGCAAAAGATTAAGTCCATTGAAATTGGTACCAG
TGATCCTACTCAGGTTATCGTTACAGCAACTGCTGATCAGGAAATTGAGCTTGAAAAATTAAATTTTGAT
CGCAAAGGTGCGTTCTTCGAATCTGTATTCGGAGTTAAGCCAAAATTGAAAGGAAGATTAAAGCTATGA
>contig_1_pilon_161 # 192432 # 194567 # 1 # ID=1_161;partial=00;start_type=ATG;rbs_motif=AGGA/GGAG/GAGG;rbs_spacer=11-12bp;gc_cont=0.401
ATGAAGTTTGATAATCCAGAATACTTTAACAGTCGCGAACTTAGCTGGCTGGACTTTGATAGCCGCGTTC
TAGACGAAGCTAATGATACAAGCAACCCCCTTCTTGAAAGACTTCGATTCCTAGGAATCACGCAAAGTAA
CCTGGACGAATTCTTCAACATTCGGGTAGCTTCACTTCACAAACTAGTATCAGTTGGATACGAACAACCA
GATGCTGCTGGTTTAACCCCAGAACAGCAATTAAAGGGCGTATCTAAAAAAGCCCACAAGCTTGTTGACG
AACAGTATCGAATTCTTTTTGATGACTTACTTCCTAAGTTATCAGATAAAAATATCCATCTATTAAAAAT
CGATCAACTTAGCAATCGTCAAATGGATTTCTTAGATGACTACTTCCATCAAAAGCTATATCCAGTTCTT
ACCCCCCTTGCCGTTGACGTTTCTAGACCCTTCCCATTTATCGCAAACAATACTTTAAACATCGCACTAA
TTATTACTAAAAACGGCCAGAGTAAACAGGAATCATTTGCAACCGTTCAAGTTCCAGACGTCTTTTCTAG
GGTAATTAAGTTGCCCGGTGCCGATAACGACTTTATTTTATTAGAAGAAGTTATCAAATACTATGCTGGT
GAGCTATTCGTTGGTTATAAAGCCCATGATATGGCTTGCTTCCGGGTTACCCGAGATATGGATATCGAAG
CTGATGAAGATACTTCCGATTTAATGCGCGAAATCAAGCATGAACTAAGGCAACGGGAGCGGGGCCAAGT
AATGCGACTAGAAATTGAAGCCAAGATGAGTCATCAACTCCGTGAACGATTAATCAATGAATATAAGTTA
AACGATGATGCCATCTATGTTGTTAAGGGTCCAATCAACCTAACAATGGTAAGTAAATTAATCAAACAGG
TTAGCTACCACAAGAACTTACTCTACCCTAGTTTTACCCCTTACTTTCCAGCACCACTTCAAGATGAAAG
CATGTTTGATGCAATCTCTAAGAGTGATGTTTTCGTCCATCACCCATACGATTCATTTCAACCGGTGTTA
AATTTCATTAACCAAGCGGCTAACGATCCAGATACGCTGGCAATTAAGATGACCCTCTACCGAGTGTCAC
CAAACTCACCAATTATTAAATCACTAAAAAGAGCTGCTCAAAACGGTAAGCAGGTTACTGCGCTAGTTGA
ACTTAAGGCTCGTTTTGATGAAGCTAACAACCTTCACTGGGCAGATGAACTAGAACGGGCTGGTTGTCAC
GTTATATATGGGCTAGTGGGACTAAAGGTGCACAGTAAGCTTACCCTAATCGTTAGAAAAGAAGAGGACG
GCATTAAGCGCTACATGCACATGGGAACCGGTAATTACAACGACGTTACTGCTAAATTGTACACTGACAT
GGGAATCTTTACGGATAACCAAGAAATGGGAATTGATGCCACTAATATCTTTAACATGCTCTCCGGATTC
TCAGAACCACCATACTTCCATAAGTTGACCATCTCCCCTAACGGAATTCGGAACTACCTAATGGAGAGAA
TCGACGATGAAATTGAAAATGTGAAGGCTGGTAAGCGAGGGTTTATTCAAATGAAAATGAACTCCCTTTC
AGACACCATCATTATCAAAAAACTATATGAAGCAAGTGCTGCTGGGGTTAAAATTAATCTATTAGTAAGA
GGCATTTGTAACCTCCGGGTTGGCATTAAGGGCGTTAGTGATAATATTACTGTGCACTCATTAGTTGGCC
AGTTACTAGAACACAGTCGGATTTACTACTTCTATGCTGACGGGGAAGAAAAGGTATTCTTATCCAGCGC
TGACTTGATGAAACGAAACCTTAGTCGACGGGTAGAACTCCTATTTCCAGTGCTTCAAGACGATATTCGT
AAACACATCATTAAAATTTATGATATTCTATGGAAAGACAATGTTAAAACACGGGTATTACAACCTGACG
ATAATTGGTTACACGTTAAACGAGAAGGTCATGACCCATTAAACGCACAGTCATACCTAATTAGTAACCG
AAAACGGATTGCTAACGTCCTATTTAACCGTGACTTTGGTACCCCTGAAAAAAGAAAAACTACTAAGTTT
ATGCCAATTCGTAATCACAATGGAAGGAAGCTTTAG
>contig_1_pilon_162 # 194571 # 195563 # 1 # ID=1_162;partial=00;start_type=ATG;rbs_motif=AGGA/GGAG/GAGG;rbs_spacer=11-12bp;gc_cont=0.411
ATGGAATATTTTGCAGTAATTGATTTAGGTTCAAATTCAGCTAGACTCGCCGTTACTAAAATTAATGATG
ACGGAACGTTTGAAAACATTGCTGAAAGAAAGGAAGCCGTTCGTCTCTCTGAAAATATGGGGGAAGAAAA
GGTTTTAAAACAACCAGCAATTGATCGAACGATTGAAGCATTAGAGTCATTTAAAGATGTTTTCAAAGAC
CTTCCCAACCTAGAAATTCGGGCAGTGGCAACCGCTGCCACAAGAATGGCTGCTAATCAGGCCGATTTTT
TGAAGGAAGTATTCGATAAAACCGGGATTCAATTGGAAGTTATTCCTGGTACTAAGGAAGCATACTATGA
CTACCTGGGGGTTATTAACTCCCTTCCCGTTGTTAATGGAATCATCATGGATACCGGTGGTGCCAGCACC
GAGCTAATTCTGGTCCAAAACAAACAAATCGTTAATTTGATTAGTCTTCCAGTTGGTTCGGTTACCCTCT
CTGAAGCTGATGTTAATGCTGACAAGCCGTCTGCTGGTCAAATTTATAGGGTCTTTGATCAATTAAACGA
CATCTATAACGATATCTGGTGGCTTTACAGGGGAACTAACTTACCAATCATCGGGCTTGGCGGTTCAAAC
AGAACCCTTGCTAAAATCAAGCGGCGAAACGATCCTGATAAGCTTCACTGGGATGACATCCACGGTTTTC
ATTTAAGCGCAACTGAAGTTAAGGCCATCTTCTTAAAACTAATGGACTCAACCTTAGAAGAACGGAAAAA
CATCCCTGGCCTTTCTAAGGAACGGGCTGATATTATCGTTGGGGGATTAGCACCAGCAATGTCATTAATT
TGGCGTCTCAATTCAGATCGAATGATTTTTTCTAAGCAGGGGCTGAGATTTGGGGTGCTATACGAACATA
TTGCTAAGATTAGAAACGATGTTCCACCAGAAAAAATATTGCAAAGTGATAATCAACCAAAACCGGAGGA
TCGCAATGATTAA
>contig_1_pilon_163 # 195556 # 195747 # 1 # ID=1_163;partial=00;start_type=ATG;rbs_motif=GGAGG;rbs_spacer=5-10bp;gc_cont=0.318
ATGATTAAATCCGATTTTGACGTTCAAGTAAAACTAATGATTATGTACATCATTGGAGTTATCGTGGTAT
TGGCACTTATAGGATTCTTGATCCATAAACACAAGCAGATATTCACTAAGTTTACAGCTCCATTAATGAT
TGTTGAATTGATTATGATTTACGTATTGGTTACCGTAATCAGACTCTCATAA
>contig_1_pilon_164 # 195779 # 196396 # -1 # ID=1_164;partial=00;start_type=ATG;rbs_motif=GGAG/GAGG;rbs_spacer=5-10bp;gc_cont=0.439
ATGAAAAAACGACTTCTAATGATTCCGATTTTAGCGCTACTGGTGTTAGCTGGGTGTAGTAATAGCAGCC
AACAAACAAGCCAGCAGTCTTCCAGTCAAAAGATTACTAAGGTGGCTAAATCAAAAACTAGCTCGAGTGC
AAACACGAGTTCCGAAAGCAAATCCACAGCAGATCGGCAGATTAATTGGCATAGGCCTTCCGAAAGTAAG
CCGTATCCGAATATGAAGTTAAGCAACCATAACTGGTTAAAGGTTTCCATTAAACAACAACGGGTATTCG
TGATGAGTCCCAAAAATCAGGTTCTCTACACCATGAATGCATCAACCGGGGCTAATAACTCAACACCACG
GGGCACTTACCATATTCAAGCAGAACGGGGAACCTTCTTCTACAATAAGTCATCGAAGGAAGGCGCCCGT
TACTGGACGTCTTGGAAGGACCATGGGATTTATCTCTTCCATACCGTTCCGACGAATGCTAAGGGCAAGT
ACATTAAATCAGAAGCCGAGCAACTTGGTAAAACCGCTAATTCACATGGGTGTATCCGGCTTTCCATTCC
AGATGCAAAGTGGATTAACCAAAACGTTCCAACTGGCACCAAAGTGGTCATTAAATAA
>contig_1_pilon_165 # 196484 # 196993 # -1 # ID=1_165;partial=00;start_type=ATG;rbs_motif=GGA/GAG/AGG;rbs_spacer=5-10bp;gc_cont=0.376
ATGAAAAAAGTGATAATCGTATCAGGACATCCGGTTGAACATCCTTCTAAGTCAAACGAAGCGATCATTA
AGCGGTTGCACCAGTTACTACCTAATTCTGATTTTGATATTTTAGGCCCCCTTTATCCTGATTACCATTT
TAATGTTGACTCCGAACAAGCAAAGTTGGCAAAAGCTGATGTTATAATTCTCCAATTCCCAGTATATTGG
TATTCAATTCCAGCGTTATTGCAAAAATGGATTGAAGAAACATTTACCTACGGGTTTGCTTATGGGAAGC
AACCTGGTTCATTATCGAATAAGACCCTCCTGGTTTCATTTACTTGTGGTTCAGACTGTAGTATTAACAC
CATCGATAAGATTGTGTTTCCGCTTAAATCAACAGCAAGTTACTGCCATATGAACTGGGGTGGAGCGGTT
TATACAAAATCGATTGCGAACCAGAAAGCTTCTGATGACGCTTACGATCAACATTGTAATAAAATCGTTC
AATTAGTTAATCAAATATAA
>contig_1_pilon_166 # 197009 # 198328 # -1 # ID=1_166;partial=00;start_type=ATG;rbs_motif=GGAGG;rbs_spacer=5-10bp;gc_cont=0.444
ATGAATCGGCAAATGCATTTAGGGGCTCTTTTATTTAGTTCTGGACATCATGGGGCAGCTTGGAAACGAC
CTGGAACGACAATTGACCAGGTTGGACAAATCGAATATTTTGAAAAATTGGGGCAACTAGCTGAACGCGG
TAAGTTTGATACCATTTTCCTAGCTGATGGCCAGTCAATTATGGGCGGTTATTACGGCGGGGTATCGTAT
TTTTTGGAACCCATTACATGCCTAACTGCTATTGCCGCTAAGACGAAACATATTGGATTGGTTCCGACCG
TTTCATCAACGCTGTATGATCCATATAATCTGGCGCGATTAATATGTAGTTTAGATCACGTTAGCCACGG
TCGAGCAGGAGTAAATATTGTTACTTCAATGTTCGATGCAGAGGCACAAAATCATGGGATGGAAAAGCTC
CCTAACCACGCTGATAGATACGGTCGGGCGGATGAATTTATTCAGACAATGATTGAGTTATGGGACTCAT
TTCCCCTTGAATCAATTATTGATGATTTTAGCAACAATGCATGGCTAGATCGAACGATGATTCACCCAAT
TAACCATGATGGAAAGTATTTTAAGGTCCGGGGACCGCTAAACATTCCGTCTTCACCTCAAGGGCGGCCG
GTATTAATGCAGTCAGGACTATCCGAACAGGGAAGAAACCTAGGTGCTAAGTATGCGGAAGCAATCTATT
CCGTTGCCTGGGATTTAAAGGAAGCCCAATCGTATTATCAGGATATGAAAAATAGGGCCCATCAGCTATC
AAGAAATCGTGGAATTCCAGTAATTATGCCTGGATTGGTACCGTACGTTGGGAGTACCCATGAAGAGGCA
GTCAGAAAGCAAAGGGAATTGGATGAGTTACTTCCTTTGGACGAGTCGGTTGCTCAATTAGGGGCGTTTT
TAAATGTTGATGTTACTAGCTGGGACCTAGATGCTCCCGTTCCAGAGTTACCTTCCGTAGCCGAATTTGC
TGGTCCAAAGGGACGTTTCGAGGTAATTAAGCGAATTGTAGATACGGAGCATCCTACAGTTAGACAACTA
TTTCAACGTCTAGCTGCTGGTGGTGGACATGCAACCGTTGTTGGAGCGCCAGAGGAAATTGCGGACATGA
TGCAAGACTGGTTTGAAAACGGTGGTGCCGATGGATTTAACCTAATGGAACCAACTTATCCGGAATCGCT
GACCGACTTTGTTGACCAAGTTGTACCCGTACTGCAGAAACGAGGAATATTTAGAACTGAATATTCTGGA
ACGACGTTGCGGGATAACTTTGGCTTGGGTGCACCGCAAAAATACGATTTTAAAGAATAG
>contig_1_pilon_167 # 198635 # 200098 # -1 # ID=1_167;partial=00;start_type=ATG;rbs_motif=AGGAG;rbs_spacer=5-10bp;gc_cont=0.415
ATGGATAAATCATATTGGAATACAGAACGCTTAAATCGTTTGTATAAAGACTGGCCTGCTGAACGAATTA
CCGAACTAAAGGTCCAGATTGCAAAATCAAACTGGCGCTTGGGATACCACATTCAAACGGAAACTGGTTT
GTTGAATGACCCCAATGGTTTTTCTTATTTTAATGGTCAGTGGCACATGTTCTTTCAAGCATTTCCATTC
GGTGGCACCCATGGTCTAAAAAGTTGGACGCACATGGTTTCTGATGACTTAGTTCATTGGAAAAACACTG
ATAAGCCAATGGTTCCAGATACTAAGTATGACCGCCATGGTTGTTATTCAGGATCAGCAATTCCCGTGGG
GGATAAGCTATTCCTAATGTACACTGGAAACGTGTGGGAAAAGATGAACGAAGTTAGACACCCATATCAA
GATGGAGCATGGATGGATAAGGATAACAACATCACAAAGCTATCCGAACCACTTATTGCGAACCCACCAA
AGGGAGTTACTGGACACTTCCGTGATCCACAAGTGATTAAGCACGGTGACTACTACTACGCCTTTATTGG
TGCCCAAACCACTGAAGAAAAGGGTGAAGTGGTTGCATACCGTTCCAAGGCTGTTGATCATGGTTGGGAA
TTCTACAGTAAGTTAGATATTGGAAATGACAACCTTGGATACATGGCTGAATGTCCTAACCTATTATTTG
TTGATGGACACCCAGTGTTAACGTTCTGTCCACAAGGTGCAGACAAGAGCTCCTTTAAGTACGATAACGT
CCATCCAAATGCCTACATCGTTGCTGATGATATTAATTGGGAAACCATGAAGTTGATTAATCCATCTAAG
ATGCGTCAGTTAGATGATGGATTTGATTTCTATGCTGCACAAGGAATTAACGCTCCTGACGGCCGGACTT
TGATTTGTGGTTGGTTAGGATTACCTGATACCACTTATCCTTCTGATGATGAAGGCTGGGAAGGTGGTTT
ATCCATGATTCGTGAACTTAGCTTGTCAGATAACTATCTGGTTCAACGGCCGGTTAAGGAAACGAAGTCA
TTAGAACTAGGTTCTGCGGATACCTTCAATGGAATGGAACTAGGCAAGCAAAGTTTGGTTAAGTTCCGGA
CGAATCCTGAAGCTGACAACCAAGTTGCAATTACTGCTGGAAATACCCACTTAGTAATTGATATTGATAA
TGACTCCCAAAAGCTAACCCTTCACAGAAAGGACGTTGAAAACGGCGGAAAGGATGAAACGAGAAGTATT
CGTTTGAATTCTAACAAGATTGAAAGCTGTGAACTTTACCTTGATAACACCGTTTTTGAACTCTACATTA
ACGGTGGGTTTAAGACCATGACCGGGTTCTTCTTCCATGAAGGCAACCACCTTAACCTTAACTGGACTGA
AGTTGAAGATATCGAAGTAACTAAGTTAGCAAACATTGATATTAACGGTTCTGAAGAAGAATAG
>contig_1_pilon_168 # 200223 # 201182 # 1 # ID=1_168;partial=00;start_type=ATG;rbs_motif=AGxAGG/AGGxGG;rbs_spacer=5-10bp;gc_cont=0.440
ATGCCAAATAATGAGTTATTAAATATCTTCTTAAGCCACCAGAATAAGTGGATATCTGGCAATAGCCTTG
CTGAAAAACTGTCAATTAGCCGAACCATGGTATGGAAACGAATCAACGCCCTTAAGGAAGCCGGCCATCA
AATTGAACGCAAACACAACCGGGGCTATCGATACATTGGTACCACCAAGCTCAGTGCTGCAGCAATCCAG
CATCAGTGCGCACCCGTTCAAGTAATGGTATTTGAACAAATCGACTCCACTAATAAATACGCAAAGGAAA
TCATTAACCGGCATCAAATATCCGAACCATTTGCAATCATTGCTAACCACCAAACTGATGGGTACGGAAG
ACGGGGACGTTCCTTTTACTCCCCTGCAGATTCTGGACTGTACCTTACAATTGCGGTCCCGGTTAACCAT
GACTCCACCATTAATCCCGGATTACTAACGACCACCACTGCAGTTGCGGTCGTTAAAGCCCTAAAGAAGA
GCTACCCTACCGTCGCGTTTCAATTAAAGTGGATCAACGATATCTGGGTCGATAATCAAAAGGTCGGCGG
TATCATGACCGAATCAATAATGGATGTGGAACTAATGCAACCATCGGTAATCATCGTAGGAATCGGGATT
AACCTTACCACCAGCCATTTTCCCGTTAATATTGATCAACCAGTAGCCGCCATTAGTACTAACCCAATTG
ATCGAAACCAAATCGCAGTGGACATCATCAATCAATTCATGGCTAGTTATCCTAAGTATCAGACCGGATT
TGAAATGGACAACTACCGTAAACTATCAGTCGTTATTGGCAAACAGGTTACAGTTAGCACCAGAACGAAT
CCGTTAATCGGAACGGTTGAAAACATTGCTGACAACGGAGCGCTCGTTCTAAGAACCGCTGATGGTACCA
TCCACCACGTAATGACCGGTGAAGTAACTAAGGTCAGAATTAATCAATAA
>contig_1_pilon_169 # 201295 # 201855 # 1 # ID=1_169;partial=00;start_type=ATG;rbs_motif=GGAGG;rbs_spacer=5-10bp;gc_cont=0.455
ATGAAAACCAAAGATTTAACCCAAATTGCACTGATGATTGCACTAATCATTGTTTTAGGAATAATTCCTG
GTATCCCGGTCGGCATCATCCCCGTCCCCATCATATTGCAGAACTTTGCAATTATTCTTGCTGGCCTCTT
ATTAGGCGGACGTAATGGAACCATTACGATTGCTATTTTCATCCTACTAGCAGCAGTGGGCCTTCCCATC
CTATCAGGATTTCGGGGTGGCTTAGCCGTTATTTTAGGCCCCACTGGCGGGTATATCTTCGCGTGGTTAA
CCACCCCCGCCCTATTGGCAGCTGGGATCAAAACTGTGCGCAAATGGCGCAATCAACCCCTTAACTTTAC
ATGGCTATTGCTGGTTACCCTGTCAGTCAGCATTATTTGGATTTACTTAATTGCGGTTACTTGGCTAAGT
ATCCAAAGTCACATTCCATTTGCGGTGGCTCTATCTGCGAACGTGCTGTTCATCCCCGGGGATGTAATTA
AATCAATCGTTGCAGTTGCCATTGCAATCCGGTTGAACCGCTCGTTAAAACTGAACCCAGATTATCAATA
A
>contig_1_pilon_170 # 201890 # 202351 # -1 # ID=1_170;partial=00;start_type=TTG;rbs_motif=AGGAG;rbs_spacer=5-10bp;gc_cont=0.409
TTGTTATTTTATTTAATTTTATTAACGTTAACCTTTGTGTGTCCAATTGTTTCAGTTCTGATTTTAGTTG
CCCTTTGGATAAAATACTGGCAGTTTATTCGGGCTACCGGGATTCAGGCCGGCGCAGTTGATTTTGATAA
TCTCAAGCGCAAGCAGGGGTTGATCTATCAGTTAGTTTGCTTAGTTGTGGAAAGCCTGATAATGGCGTTG
ATTCCATTTAGCCAGGGACTAAAGGCCCTCTTCCTAGCGGTACTAATTGTGGTGGCGCTATTACTGCTGA
TTCAAACCCTGATTGCAACTTATCGGGAACACGTGAACGTTGACGTTCAAGCAATTGAGAACGATAATGA
CATTGATGCGGACACGGTTCGAATATTTATTGAAAAGCGGAGTTTGTCATTCTATGCTTTGACGGTGACG
ATTGCGTTAGTTAACGTTGGAATTCTGCTGAACTTACTATAA
>contig_1_pilon_171 # 202372 # 206142 # -1 # ID=1_171;partial=00;start_type=ATG;rbs_motif=GGAGG;rbs_spacer=5-10bp;gc_cont=0.446
ATGGACTACACTAAGGCACAGGCCGAAGCGGTAACCGGCACGTTTAAGGGCAACGTATTGGTATCGGCAT
CCGCAGGATCTGGGAAAACACGGGTGTTAGTTGATCGGGTCATCAATAAATTGGTGCAGTATCAAAATAT
TGATCAAATGTTGATCGTGACGTTTACCAGGGCGGCCGCTAAAGAAATGAAGGATCGGATTTTATCAGCA
CTTCAGGCGAAGGTCCGTAATACTGATGATAAGCGACTGAAAAACCATTTGAACCTCCAAATTCGTAAAT
TACCGGTGGCAGACATTAGTACCCTCGATTCATTTTGCCAACGGGTCGTTCAAAGCTACTACTACATCAT
CAATTTAGACCCGGATTTCCGAATTTTAACTGATCAAACTGAAACGGCGATGCTACGCGACTTAGTATGG
GATAATGTGCGGGAAGAATACTATGCTAACGATGAGGATGGTTCATTTGCCAACCTGACGGAGAACTTTT
CGGATGACCGGTCTGATGATGGACTGACCCAGTTGGTCTATAACCTCTATGATTATGCTAACGTTAACCG
GGACCCCCAGCAGTGGATTGAGCAACTCCCGAATTTGTATCAAGTCGCTGGTTCAATTGTCGACAGTGAT
TTTTACAACCAATTTCTGAAACCCGCGCTATTAAATCAACTCGCTCAGATTAAAGTTAATTTTCAGGCGG
CATTAGACCTTGCCCAAGAGCAGCAATTAACCAAGGAAGCGGAGTTTGAAACCGGGGAACTCGACCATAT
CAATGAACTAATGCAATCACTAGGTACCGATTCCTGGAATCAAATTCGTGAGAAAATGAACATTGGTTTT
AAGCGCTTCCCGTCCGTTCCGAGGGGGTCTGACGAACTAGTAAAGGATGCGCATGACCATGTTAAAGCAT
TACGGGATGCCGGCAAAAAGCAATTGACCGACAAACTCGTTGCCAGTTACTTTACCAGCGATGAAGAAAC
GAATTTAATGGTGATGAACGGATCGGTGGAGTTGATCAACAAGCTTGTGGAAGTGGTTACCGCCTTTAGT
GCCCACTACCGTGAGTTGAAACAGCGCCGTCATGTGATGGAATTTATCGATATTGAACATGCCGCGCTGG
ATATTTTTAACCAGTCTGCCGGCAAGCAAAACGTTCAAGAAGCGTTGCAAAAGCAGTACCAAGAAATCAT
GGTTGATGAATACCAGGATAATAATCGGTTGCAGGATGCAATTTTAACCACGATTGCCAGGCATGATGAT
GCGGGGCAGACCCAAAATATGTTCATGGTGGGGGATGTTAAGCAGTCCATCTACCGGTTCCGGTTGGCCG
CGCCTGAAATGTTTTTACAACGGATGGATCGGTACCAATTAACCGCAAATGATGACCGCACAATTTTACT
AAAGGAAAACTTCCGGTCCATGTCGAATGTTGATGACTTTGTCAACTTGATTTTTAATCAAGTTATGAGT
CGGGAGGTCGGTAAGATTGAATACCAGGGCGATAACAACCTGGTGGCCGGAGCGCAGTACTACCCGGATG
ATTTACATTCTAACGTCGCCATCATGCTTTATCGCAATCAACCGAATAAACAGGATGATACTGAAACTGC
CGATGGTGAACCGGTGAATGCCCAGTTTCAAGTTGAAGATAGTGCCCACGGCCAAATTGAGTTGATTGCT
CAAAAAATAATTGAGCTCACCCAAAACGGTCAGCAAGTATTTGACCGGCACCTGGGGAAACTGCGGCCAA
TGAATTACTCCGACGTGGCCCTGATTGCGGCCACTCGAAATAACAACCTCGTAATTTCAGATGTCTTTGC
TCAGCACAATATTCCAGTTACAATTAACGGCACTCAGAGCTACTTTAAAACCACTGAAATTCAAATTATG
ATGGCACTGCTAACGATTATTGATAATCCATACCAGGATATTCCATTGGTTGCGGTGTTACGCTCCCCAA
TCGTGGGCTTAAATGAAAACCAGTTGGCATACCTACGAATTAATTCCAAAACTGGCGATTATTACCAGGC
AGTGGTTAACTTTGTGAATCAGTATCCCCACCAAGAATCTACTGAATTTGGCGATCAGGTGTTTAACCGA
GTTAAACGGTTCTTGAATCAGTTGGTGCAATTTAGAGACATTGCCCAGCAAAAGGAGTTAGTCCCATTAA
TTTGGAGTATCTATGAGGCAACTGGGTTCTTAGACTACGTGGGTGGGATGCCCGCAGGAAAGCAGCGGCA
GGCCAATCTACATGCTCTTTATGACCGGGCAGCCCAGTACGAAAAAAGTAGCTTTAAGGGGCTCTTCCAG
TTCGTCCGGTTTATCGAACGGATGCAAAATGGGAATAACGACTTAGCTGAGCCAGCTGCCAATCCGGATG
ATAATACCGTTTCGGTAATGACCATCCACGGTAGTAAGGGGCTGGAATTCCCAATTGTCTTTATCGTTGA
TGCTAACCACCAGTTTAATATGCAGGATTCAAAGGGTGAATATGTATTGGATGATGAGTTAGGATTAGGA
ATTACCTACTTTAATGATGCTAAGCGTGAAAAGATTGCAACGCTGCAAAAACAGGTGGTGCAAAGCCGAA
TTGACGATGACACCATTGATGAAGAAATGCGTAAGTTGTACGTTGCATTGACTAGGACTGAGCAACAACT
CTTTATCGTGGGGGCTATTAAGGATACTAATAAGACGGATGCCGATGTGTTAGCTGAATGGGCGCATAAG
GCAACCCAAAGTGATCAACTGTTGCTAACCCCTGCGCTACGCAGAAGTGCGAAGAGCTATTTGGATTGGA
TTTTACCAGCGGTTGCTCGGCACCCCAAGCTTCAAGAGCAGTTCTTAGCTGATGATGCTAATTTAAAGGA
TGATGAAACGAATCTGACCCTTAACTTTTATCATCCTGAGGACCTCCTAGCGCATGCCCCAGATGAACTG
GAGACTGCTGCAAACAACTTTATTGAGCAGCTAGAACAGCCGGTAACGGCGGATTTAAATGCTGATAATG
TTGACCAAATTAAACACATTATGAATTACCAATATCCAAACCAGGTGGCCACGACCACGACTGCTTATCA
AGCCGTTTCAGAAATTAAGCGGGTATTTGATGACCCGGATACAATTCAAATGGGGCAATTTGAAGGGCTG
AGTGACGATGAAAAGCAAACGAATCGTTACGTCGCAAGTGATTTTGCTCAGCCGGAGTTCTTACAGAAGG
TTACGCAGCCCCAGCCAACTGAAATTGGAACCGCGACCCACTTGGTTCTTCAACAGTTATCCCTAGCCAC
CCCACCCACTCTGCAGTCAATCGATAACTTGATTGGTCACTTAGTTGCTGACCGGGTAATTACGGACCAG
GTAGCAGCAAGAATCGACCGGCAAGCAATCTTACAATTCTTTGCGAGTGAACTGGGTCAAATGATTTTAG
CGCACCCTAATGCACTGCATCGGGAAGCACCATTTTCATTAATTATGGCGGCTAATAAGCTCTTTAAGGG
CTTTAATCCTGTCGCAAATGAAAAAATATTAATTCATGGGATTATCGATGGGTACCTGGTTCTCAACGAT
GAAGTAATTTTATTTGATTATAAAACCGACTACGTAGGGAGCCGCAATCAAGCTCAACAGGTTGCTCGAA
TTGTTGATAAATACCGGGGGCAGGTGAATCTGTACGGATTAGCATTGGCTAAAATCTTACAACGTCCGGT
GGAAAAGCGGTTCTTATACCTACTATCAATTAATAAATTAGTGCCAATTCATGAAGTTTAA
>contig_1_pilon_172 # 206129 # 209719 # -1 # ID=1_172;partial=00;start_type=ATG;rbs_motif=AGGAG;rbs_spacer=5-10bp;gc_cont=0.436
ATGGCCCTGCAATTTATTCTAGGAACCGCTGATAAAGACCACGCCAAGGTGCTAACTGACCAACTACTAA
AGATGGTGCATGAACGTCCGGATGATCATTATTTTTACCTGGTTCCTAATCACATTAAGTTTGAATCAGA
AGTCAAAACATTGGAACGGCTGAACCAAAATAATGATGATGCTTATGCTCAAACTAACGTTCAGGTTTTT
TCATTAACCCGGCTAGCATGGTTCTTTTTAAGCCATGAAGCAGCATACCAGATTCCTAGACTAAGTGCGG
CGGGAGTTAACATGCTGATCTACCAAATTATTAATGATCATCAGGATGAGTTGACCGTTTTTAGAGGGGA
AAGTGGGCAACCTGGTTTCATCAATCAAATTGCAAGCCAAATTGCAGAGATGGAAGCAGGGCGGGTTAGT
GCAGCGGACTTAGCGAACCTATTTGAAACTCAACAAGCAGATTTAAACCCTAACTTGCGTGATAAGCTCC
ATGATTTTACGGTTATTTACCAGGCATTTGAGGCAGCCACGATTGGCAAATTCTTACACCAAAATGACAC
ACTGGAGCTACTCTGTAACTACTTTCTCGACCACGACCTATCGCAAATGCATTTCTTCATTAGTGGTTTT
TCACAGTTGACCGCGAAGGAACGCCAATTAGTGATGATTATGATGCAACGGGCGGCAAACGTTACGATTG
ACTTGAATCTAGACCGTCCTGCCGGAGTGAAGCAACCAGAAGCACCAACCCTCTTTTTCCAGTCAGCAAA
GCTATATCACCAGTTATATCAATTCGCTAGTGACAACCAAGTTCCAATCATGACGGATCTGTATGCCCAG
ACCGAACGGGTTAATAACGATTTGTTAGCCTTAAGTAACTACTGGATTCAATCGACGGGGTTAGACCCCA
TCAAACCGGTGCAATTAATTGATGATCAATCCGTTCAGGTGGTAAAGGCTGATAACTTCTATTCTGAACT
GGCCGCGGTTGCAATTAAAATTCGCCAACTAGTTGCGAGTGGTCAGTATCATTACCGTGACATTTTAGTT
ATGACTAGGCATTTGGATAAGTATCAAAATATCATTCAACCAATTTTTAACATGCAACAAATCCCGTACT
TTAATGATGTGCAAAAATCGATGGTCGACCACCCACTAGTGCAGCTCATTGATGCATTATTTAGTATTGC
ACCCGAAAATAGCCGGCGGACATACCGCTATGACGACGTGATGCGGTTATTAAAAACGGAACTACTGATT
CCGCGCGATGCCGATGGTAAATTCATGCCAATTACCCAGTTTCGGGATGCGCTAGCGCTAACTGAAAACG
TGGTCTTAAAGAACGGTTATGAAGGCGCCAAGTGGCTGCAAGATGAGGATTGGCACTATATTTGGTTGAA
CGAAAGTGACTTTGGAATTCAATCCCAGCCAAACCAAGCAATTGATGATCAGGTTAATCGAATTCGTCAC
TATGTTAAGGCGATCTTGCCACCATTTTTCAAGCGGATGCGCCGGGCGAAGGACGTTACTGCGGGTGTGA
AAGTGTTGTATCAATTTTTGGTTGAGCAGGGGGTCGTAGACCGACTGAAGCAATGGCGGGATGCGAGCGT
TGACGATGGCGATTTATCACAAGCTGCCCAACCAGAACAGGTATGGCAAACTTTTTGTGATTTACTGGAT
GATTTCGTAACGGTGCTAGGGGAACGCCAAGCATTTAAGCTAAATGACTTTTTAGCGCTACTCAAGGCTG
GTTTCGAAGGCGCTAATTACTCACAAATTCCGTCCACGTTGGACCAGGTAACCATTTCAGAAAGTGGAAT
TGTTCAGATGCCAGACTACCGGGTCGTGTTCATGGTGGGCTCGACCGATGATGTAATGCCAGACCGAATT
ACCAATGAAAACCTATTTAATGATAGCGACCGCGACGACCTTGCACCCCACTTTACTGAGGAACAATACC
TGCGCGACACTAGCGAAAGTCAAATGGCAAATGATCCTTACTTAAACTACCTCGCATTTATGAGCGGGAG
TGAACGGCTAATTTTTTCATACTGCCTAGCTAACGACAGTGATACTGAGACGGGGGTCCAAATTTCACCA
TACGTTGATCGAATTAAAAAGCACTTTGCAATTAACGAAATCCACTATGTTGATACTCCCAAAGCTGATA
GTGAATTGATTTTACCTTACATTGGGACGAAACGAACAACGCTTCGCCACCTGGTGCAAGCTAGCTATGA
TCATAAGTACAACCAACACAAGCTGGCGAATTCATGGCACTTAGTTTATCAGGAATTAGTGACCACCAGC
CGGGAATTTCAAGCACTCACTGAAAAGCTATTGGGCGGTCTTAACTACAACAATACGCCAACTAAGTTGA
CCAATGACATTATTACCGGTTTATATGGGAACTCGATTAATACCTCAATTTCGCAGTTGGAACAGTTTTA
TTCTAATCCGTATGAATACTTCCTAAAATACGGCTTAAAACTCCATGAACGGGATGTTTTCGAACTATCC
CCCGCTAGCACGGGGGAATTTTACCATGCCGCATTAGACCTGTTGGTCAAGAGAATGCATGATGAGCACA
TTGACATTCAATCGTTAGATGAACAGGCGTTAGATCAATTCGTCAACGAAGTGGCAACCCAGTTGTTAAA
TGACCCCAATAATTTCCAATACGCGATTTTACAGAGTTCACACCGGATGGAATATTTAAAAGGGCAGCTT
ATCAGAACGGTAAAGCGAATGGCCCTTACCATGCACTGGCAAAGTCAAAGCACCCCCATGCGGCCTAGTA
GAACCGAAATTTCGTTTGGGCGAACTAATAATGCGAATAGTTTAGATCCGCTCACCTTTGATATTTCTGA
TCAAATCGTAATTCCGGGAATTCAAACCGTAAGTGTGCGGGGCCGGATTGACCGGATTGATACCATGGAA
ACTGCTGATAAGCGGTACCTGGAATTGGTTGACTATAAATCTGGGGATAAGATGATTGATTTTGGGAAGG
TCTATGATGGAACCGCAATGCAACTAATTACCTACCTAAACGTAATTAAGAAGAATCTTGCCCGATTTAG
TGACCAACAAAAGGCCGAACTGGCGGGGGCCCTATACTTTCACGTGTTCAATCCCAAGCTATCGCCGAAA
GATTTTGGAAGGGATAGCTTCCAAGCTGCGATGATGAAAAAGCAGCGTTATAAGGGGATTCTGGTTGATG
ATAAGGAGTTAATCCACCTGATTGATAGTAAGATTCAAGACGGGGGGACCTCGTTGATTTACCCAATTGG
GGTGAAAAAGGACCACCAATTAACGAAGGCAAGTAACGTGATTGCTCCTGATGACTTAGAACTCATTTTG
GAACATACCGAGCAGTTGATTCAAGAAGCGGGAGTGCGAATTTTCAGTGGGGATGTCCGGTTAGCACCAA
CAAAGGATCGTTATACCAGCGCCCTTCAATACTCGCCATTTAAATCAATAATGCAGTTCGACCCGTTGTT
GAATGAAAATAACTACCGAAATGTGGAAACAATGGATATGCAAACCGTGATTGAAAAACTAAGGGAGGAA
CAGCAAAATGGACTACACTAA
>contig_1_pilon_173 # 209772 # 210128 # -1 # ID=1_173;partial=00;start_type=ATG;rbs_motif=GGAG/GAGG;rbs_spacer=5-10bp;gc_cont=0.440
ATGGAATTGAGTCGCGAAGAATTGGACCAAGTTAAACTGCAATTGTCTCGGGCACAACAAGTTTCACACT
TTGTAATTTTCGAAACTTTTGATCCATCATTAAACGAAAAGGTCCGGATGGTAATTGACCGCAATGGTTA
TGAAAATATGAAGCGGGCGCGCAATAGTCAAACCCCAATGAGAATCATTCGGGACTTCGTGCCGGTAACC
GATGCACTCGCTCGTTGGGCGGTTGCAGAACACGATGCCGCTGCCGCCAGCATGAAGGGTGATGGCGATA
TCGAAGCGTTGGTTCAGTTAATGGATGAACGAATCAACGAAGTATTAATTGAAAATAAAATGGAACCAAA
TAAATAG
>contig_1_pilon_174 # 210128 # 210715 # -1 # ID=1_174;partial=00;start_type=TTG;rbs_motif=AGGAGG;rbs_spacer=5-10bp;gc_cont=0.398
TTGAAAACCGTTTTAATTCTAGGCAGCCAAAAGCCAATTGCAAGGATTGCCATTGAAGAGTTGAGTCGAC
ATAAGGATCTACGTTTAATTGAAATCGATGATGAACAAGTTGACGTTACATACGAGAAGCTATATTTACC
GTTTATCTCAGAAGTTAATTTCGTTCTTTCGTTTTTAGGACCAATGGACGTTGATTTGGCGTTTGAAGGC
TTATTCGATGCAATTCGCTCAAGCCAAGTTAAAATTGAAGATTTTGTAATGCTATCCACTGCGGGAATTG
ATAACGAAGTTGAGGGGACAATGAAGTATCCAGATGACGTAAAGGACGTTGATGAATACCTAAAGCAACA
ACGATATGCAATTAAGGTTGTCGATGAAGCTGAAATTCCATACACGATTTTACGGCCAGCAACATTAGTG
TACCAGGCCGAGGGGGAATTACAGATTTATGATGAAGGACAACCAATGCCAGCTGGCATTGTTTCACGTG
AAACAGTTGCCCAGGTGGCAGTTTCAGCAATTACTTCACATCAATATGTGAACCAGTCAATTGGATTGGT
TCAAGATACTAAGGGAGCTGATGAATAA
>contig_1_pilon_175 # 210860 # 211810 # 1 # ID=1_175;partial=00;start_type=ATG;rbs_motif=AGGAGG;rbs_spacer=5-10bp;gc_cont=0.413
ATGAACGAGCAAAACGTCCAAATTGGTAAATCAGGGGTATTAAGCACCCCATTAGGTTTAGGAACTAATG
CGGTTGGTGGCAATAATCTATTCCCTAACCTTAAAGATGCTACTGGAATTGAAACCGTTAAAACGGCCCT
TGATTCTGGCATTAAGTTGTTAGACACTGCATTCATGTATGGAATGGGCCACTCTGAAGAACTAATTGGG
GAAGCCATCAAGGGTTACGACCGGGGAAGTTTTGCGATTGCATCCAAGGGGGCACAGGAATTAGTAAATG
GCAATATCACCATTAATAACGACCCCGAATTTTTAAAACAATGTGTGGAAGCCAGTCTTGAACGTTTGCA
CACCACCTACTTGGATATTTTCTACATTCATTTTCCAGATGATCACACCCCAAAGGATCAGGCAATTGCT
GCATTAAATGAACTTAAGGTCGAGGGTAAAATTAAGGCAATTGGGGTTTCCAACTTCTCAATGGACCAAT
TAAAAGCGGCTAATAAGGACGGCTTAGTTGACGTTGTTGAAGATCAGTATAGCTTGATTGAACGGAAGGC
CGAAACGGAGTTATTCCCATACTTAAGAGACCATGATATTTCATTCGTTCCTTACTTCCCACTCGCTTCT
GGGCTCCTAACTGGTAAATACGATGATTCTTCAGTTACTTTTGCGGATGATGATCCAAGAAGTAAAAATC
CAAACTTTCAGGGAGCTAAGTTTGCTAAAATCATCGCCGCTGTTAATCAAATTAGACCGTTAGCGGAAAA
GCATAACGCCTCAGTCGCCCAACTTGTATTGGCATGGTACATTCAAAATCCAGATGTTGCAGTTGTTATT
CCAGGCGCTAAGCACCCCGAACAAGTTAGTGATAATGCAAAGGCAATGAACATCAACCTTTCTGATGAAG
AAGCTAAGCAAATTGACGACGCATTTAGTGATTTTAAATAA
>contig_1_pilon_176 # 211934 # 213244 # 1 # ID=1_176;partial=00;start_type=ATG;rbs_motif=AGGAG;rbs_spacer=5-10bp;gc_cont=0.442
ATGGGAGCTAAAATAGCTAACTTTTTTCACTTTGACGAACTAGGGACTAATTTCCGGACCGAAACAATTG
CCGGATTAACCACCTTCGTCTCGATGGTTTACATCTTATTCGTAAACCCAAACGTATTGAGCGCATCAGG
AATGGAAAAGGGGGCCGTCTTTACTGCGACCGCCCTTGCAACCGCCATCGGCTGTTTCTTAATGGGATTG
ATTGCCAACTACCCGATTGCACTATCGACTAGTTTGGGAATGAACGCATTCTTTGCTTACTCTGTTTGTA
TCGGAATGAAAGTTCCATGGCAAACGGCATTAGCTGGGGTGTTCCTAGCATCCTTGATTTTCTTAGTTTT
GACGTTGTTCAAGATTCGAGAAATCATTATCGATGCAATTCCAAACGACCTCAAGAGTGCCATTAGTGGT
GGGATTGGGTTGTTCATTGCCTTTCTTGGTTTAAACCAAGGAGGGATTGTTACCGCCAGCAAGAGTACCC
TTGTCGAACTAGGCTCCTTCCACGTTGGAAGCACTTGGTTAACCATCTTTGGATTGGTATTGACATTGGT
ATTAATGTCAGCACGGGTTCCCGCTTCCATCTTTATCGGAATGGTAGCAACTGCGATTCTGGGAATGGCA
ACCCACTTGATTGCACTACCTAATCAATGGGTAGCTGCTGTTCCAAGCTTAAAGCCAATTTTCTTACAAT
CGATCAAGCACATCACTGATATCAACACCGCACAATTACTAATCGTTGTGCTAACGTTCTTATTAGTCAG
TTTCTTCGATACTGCAGGAACGTTGGTTGGACTAGCTGAACAAGCTGGGTTCATCAAGAATAATAAAATT
CCACGAATTGGTGGCGCATTGCTTGCTGATTCTACTGGAATGGTGGCTGGTTCATTACTCGGAACTTCCC
CAGTTGGTGCTTTCGTTGAATCATCTGCCGGAATTGCCGTGGGTGGCCGGTCCGGATTTACGGTAATCGT
TACTGGGATTCTCTTTATCTTAGGAACGTTCTTCTCACCACTACTTGGTGTGATTACCGACCAAGTTACC
GCTCCAGCACTAGTAATTATCGGAATCTTAATGGCCCGTTCACTTAAGAACATCCACTGGGAAAAATTCG
AAATTGCTGCTCCAGCATTCTTAATCACTTTAGGAATGCCATTGACTTACAGTATCTCAGATGGGATTGC
CCTTGGGTTCGTTATCTACCCAATCACCATGCTTGCTGCTAAGCGTGGTAAGGACGTTAACCCAATTATG
TACGTATTAGGCGTTGTCTTCCTAATCTTCTTCTGGGTATTAAATGAATAG
>contig_1_pilon_177 # 213291 # 214808 # -1 # ID=1_177;partial=00;start_type=GTG;rbs_motif=GGA/GAG/AGG;rbs_spacer=11-12bp;gc_cont=0.414
GTGGTTACAACGGGAACGATTAAAATTCAAAATTTATCCTTCCGCTACGATAAAATGACCAGTAATATTT
TTGACCGCTTTAATTTAAACATTGATGAGAGCTGGAAACTGGGGCTAATTGGTCGAAATGGGCGTGGAAA
GACCACTTTTTTAAACTTATTACTAGGTAAATTTAGTTACCATGGTGAAATTCAATCAAGCGTTAATTTC
AAATATTTCCCACAGAAAGTGGTTAACCCAACTCAGTTGACCCGCGATGTATTAATGCAATTGGCTGGGG
TTGGCGAAGAATCATTTTGGCAGGTAGAAATTGAAATGGATAAGCTGAAGATAGCTGAAAAAGTTCTGGA
CCAACCATTTGATACCCTGAGTCCAGGAGAACGAACAAAGGCACTTTTGGCAGTAATGTTCATTGATGAA
AATGCGTTTCAATTAATTGATGAGCCGACCAACCACTTGGATATTGACGGGCGTGCGATGGTTGCCAACT
ACCTCCAGGGGAAACAGGGGTTCATCGTAGTTAGCCATGACCGAGCGTTCATTGATCAAATCATTGACCA
CGTTTTATCAATTGATCGGGCCAAGGTGCAACTCTTTAACGGAAACTTTGCCACCTGGCAGAAACAATAC
GACCGCCAAAATGCAGCTGAATTAGAAAAGCAATCGCAAATTAAAGCGGATGTAAAAAAGCTGACCGCCT
CCGCCAATCGGGTGAAACAATGGGCTGACCATGCGGAAGGGAAAAAGAATGCCAAAAATTACCGGGGCCA
AAAGAACATGGATTTAGATAAGGGGTTCTTGAGTCATAAGGCTGCTAAAATTATGAATCGGAATCATAGC
ACGTTAAATCAGATTGATGATGCGATTGATGAAAAACAGGGATTACTACGCAATATTGATAAGATGCCGG
ATTTATCGTTGAACTATGTGAAACCGCACCAAGAACACCTGCTAGCCGTTGATCAATTACAGGTTGCAAG
GAATCAAAGGAAATTAAACCAACCATTTTCATTTGACTTAAAACGTGGAGATCGGTTAGTTCTGGAAGGC
GCGAACGGGCTTGGGAAAACCACCATTCTAAAGGCGATTCTAGGGCAGGCCAACTTGATTGAAAGCGGGC
GGATTAATCTAAATCAAGTAATTCGCATTTCGTACTTAACCCAAAACTTTGCGGGACTCAGCGGTCAAAT
TGAAGACTATGCCTTTGGTTATAGAATTGAACTTTCGTCAATTATAAACATGCTACGTAAGTTGGGCTTT
GAGCGTGCGGCGTTTAAGGAGGATATTGCCAACATGAGCATGGGGCAGAAACGAAAGGTTGCATTGGCAC
GTTCACTATGTGAGCAAGCCAACCTCTATATTTGGGATGAACCACTAAACTACTTAGACGTAATTACCAG
ACAACAAATTCAGGATTTAATTTTAAGAATCCAACCTACAATGTTGATTATTGACCATGACCTTGATTTT
ATTAAGGCGGTCCAGACGAACGTAGTTGAATTAACCCGGGCAAAATAA
>contig_1_pilon_178 # 215069 # 215806 # 1 # ID=1_178;partial=00;start_type=ATG;rbs_motif=AGGAG;rbs_spacer=5-10bp;gc_cont=0.424
ATGCTCAAAGTTAGGAACCTTTCAGTTTCTTATGGAGAAACCCCAGTTTTTTCAGATTTATCGATTCAAA
TTGATTCTGGTAAAATTACTGGAATCATCGGTCCAAATGGGGCCGGAAAATCAACGTTCATCAAGGCTGT
GCTTGGCTTGATCAAGTCTCAATCAGGGACCAGTGACTATGATGGCAAACCCATTAAAGCAATTCAAAAG
AAGATTGCTTACGTAGAACAACGGAAGGACATTGATTTAACCTTCCCAATTAGTGTGTTTGACGTTGTAT
TGACTGGTAGTTACGCCCAACTCGGGCTCTTCAACATGCCTGGCAAGAAGGAAAAAGCCGCCGCAATGGA
TTCGTTGAATCAAGTGAAGATGCAAGCATTTGCCAGCCGCCAAATTGGTAATTTATCTGGAGGGCAATTG
CAACGGGTCTTCGTGGCACGTGCAATTCTTCAACAAGCAGACATTGTAATTTTAGATGAACCCTTCGTAG
GAATTGACTTGCAAAGTGAAAATGCAATCATGGCCATCTTAAAGCAATGGCGGAACGAAAACAAAACGAT
CCTAGTGGTCCACCATGATCTAAATAAGGTGCATAACTACTTCGATGACTTGATCATTATGAACCACGGA
ATCGTTGCTAGTGGACCGACTGAAATGGTTTACAACCCTGAAAACATCAGTAAGGCGTTTAGTGCCGACC
TTTCTTCTGTCCTGTTTAGTCAAAAGGAGGGCCAATAA
>contig_1_pilon_179 # 215806 # 216642 # 1 # ID=1_179;partial=00;start_type=ATG;rbs_motif=AGGAGG;rbs_spacer=5-10bp;gc_cont=0.446
ATGAAAATTGCAGAATTTATTAGTGCATTAGGAAAATACGATTTCCTGCAAAGTGCAATGTTGACCGCAA
TCATGGTGGGAGTAATGTCCGGAATCATCGGTAGCTTTATCATCCTGCGGGGAATGTCATTAATGGGAGA
CGCCATTTCCCATTCCATTCTTCCCGGGGTGGCCGTTGCCTACATGCTGGGAATTAACCTCCTGGTTGGA
GCCTCCATTTTCGGGGTGTTAGCTGCCCTACTGATTGGATTCGTCTCAACCCACAGTAAAATTAAGGTTG
ATACATCCATCGGGGTGGTGTTCAGTTCATTCTACGCACTTGGGTTCATCCTGATTTCGATGACCGAAAG
TTCAACTAACCTACACCACATCCTATTCGGGAACATCCTGGCCGTAAGTAATTCCGATATGATGACTACT
TCCGTCGTACTCGGAATCGTAATTCTATTCGTAACAATTGGTTACAAGGAACTATTAATCACTTCGTTTG
ATGAAACGTTTGCCAAAACATACGGGTTGAAAACACAAGTTATTCACTACTCATTAATGCTAGTGCTTAC
GCTAGTGACGGTTTCTGCATTGCAAACAGTCGGAATCATCTTAGTGGTGGCAATGTTAATCACCCCTGCC
GCAACTGCATTCTTCTGGACAAACCGCTTATCCGTGATGCTAGTATTCTCCGCCGTGTTTGGAACGATTG
CATCCATCGTTGGTCTCTACCTCAGTTACACGTTCAACTGGGCATCTGGGCCTGCAATCGTTGTTGTAGC
AGCCATTCTATTCTTATTCTCATTCATCTTCTCACCCAAACAGGGGCTCATTCGCTTGAAGAAATAA
>contig_1_pilon_180 # 216664 # 217605 # 1 # ID=1_180;partial=00;start_type=ATG;rbs_motif=GGAG/GAGG;rbs_spacer=5-10bp;gc_cont=0.430
ATGAAGCGTATCTTAATCGCACTGGCATCTGTAATTATCCTTATTGGTGGTGTATTTCTGTTCATCAACC
AACGTAGTGCTAGTAAATCAACCACCACCAGCGGTAACAAGGAACTCAATGTTGTAACTACCAACTCAAT
TCTAGAAGATATGGTGAAAAACGTGGGAAAGGATCGCGTCCACGTTTACAGCATGGTTAAACGGGGCACT
GATCCACATGAATACGAACCGCGTCCCGAAGACATTGCTCAAACCACAAACGCCGATGCCATTTTCTACA
ATGGTTTAAACTTAGAAACCGGTGGTAACGGTTGGTTCAAAAAGCTAGTTAAAACCGCTAACAAGCAGTT
CGGTAAGCAGGTCTTCGCAGCCAGCAAAGGCGTGAAGCCGCTGCACCTTACTACTAATAAAAACGAAGTG
GATCCCCACGCCTGGCTTGATCTTGCTAACGGAATTAAATACGTTAAAACCATTACCAAGGTCCTAAAGG
AAAAGGATCCTAAGAATGCCGATTACTTCCAAAAGAATGCGGATGCTTACATTGCTAAGCTTTCCAAGTT
GAATCAGGATGCAAAGTCGAAGTTCTTAGACATTCCAGCTAAGCAACGGGTATTGGTAACGTCTGAAGGA
GCATTCAAGTACTTCTCCAAGGCCTACCATGTTAAACCAGTTTACATCTGGGAAATTAATACTGAATCGC
AAGGAACTCCGGAACAAATGCGCCGGGTGCTTGCCGCAATCAGTAAGTACGATGTCAAGCACCTATTCGT
TGAATCATCCGTATCACCAAAATCAATGGATAAGGTTTCATCTGAAACTGGTATCAAGATTTACTCCAAG
ATCTTCACCGATTCATTAGCGAAGGAAGGCACCCCTGGTGACACCTACTATTCAATGATGAAGTGGAACT
TAGATAAAATTCACGATGGATTAGCAAAGTAA
>contig_1_pilon_181 # 217660 # 218286 # -1 # ID=1_181;partial=00;start_type=ATG;rbs_motif=GGA/GAG/AGG;rbs_spacer=5-10bp;gc_cont=0.394
ATGACAATGATTGTATTAGCTGGAACCATCGGAGCTGGGAAGTCATCACTTACCGAGCGCCTATCAAATC
ATTTAGGGACCCAGGCATTTTACGAACCAGTGGGGGATAACCCGGTACTACCGTTATTCTACCAAGATAA
AGAAAAATACGGCTTTTTGCTGCAAATCTATTTTTTAAATAAGCGCTTTGAAATGATTAAGCAGGCCCAG
CGAGATGATAATAACGTTTTAGACCGTTCAATCTATGAAGATGCACTATTTACGGATTTAAATCATCAAC
TGGGCAATATTAACGACACTGAGGCAGCGATTTATCATGAACTATTGGATAACATGATGGAGGAACTCCC
TTACGCTGCCAAAAAGAAACGCCCTGATTTACTAGTTTACATTGAAGTAAGCTTGGAGACCCAGTTAAAG
CGTATTCGCCAACGGGGCCGGGATTTTGAGCAGTCCGACGATTTACTGGAATACTACCGCGGATTGCAAG
TTGCATACCAAAAGTGGTTTGAGAATTACGATATTAGTCCGAAGATTAAAATTGATGGCAATAAGTATGA
TTTTGTGAATAATCAGGATGATTTAACCACGGTTTTGAATCAAATTGATGCAAAATTAGATCGTTAA
>contig_1_pilon_182 # 218312 # 219034 # -1 # ID=1_182;partial=00;start_type=ATG;rbs_motif=AGGAG;rbs_spacer=5-10bp;gc_cont=0.450
ATGAATTATTTGAAGTGGCTATGGAGCCAATTATTAGGTTGGAACGTCCAATCGTACATTCTATTATTCT
TTGGGTTGGGATTTAACTTAGCCTTGACGCTGAGCAGTCCGATCACAACCATTAGTATTGTAACGTTTAT
TGCTGGTGCTTTAGGGCTGACCTGTGTCCTAGCGATTAACAATGCCAAACCCATCAACGGTTGGTTAGGC
TTAATTAGTGCGATCTTATTGATTACGGTTGCGTTCACCGCTAAGAATTACATGGAAATTGTGATGCAAC
TTAGCTACATTGTGTTGTTAGATGTTCCAGTATTACTAATGCCAAGTTGGAACCGGGACGCCGAAAATAA
AATTTCCGGATTGCGGGGAGGAAGCGCAGCCGCAACTTTTAAAAACTGGTTACCATACTTAATTGGCTTT
GTGGGAGTGGTTTTAATCATGCACACCCTGTTGACGAGCTTAACCGATAGCCCGCGGCCACTGATTGATT
CAATTTCCGCAACGACTGGAATTATGGGGGCCATCCTGACCACGTTGAAGAAACGCGAAACCTACTACTT
CTGGTTAGCGCAAGGCGTGCTATCAGTGATTCTATGGGGGATTACCGCTGCGCAGGGTGGTGCTTCACCA
GTCCTATTCGTAACTTACATGCTCTACATTGCAAATGATATTTTAGCGTTCACCAAGAGCCCGTGGTTTG
CCAAGCGGTTAGCTACGAACTAG
>contig_1_pilon_183 # 219251 # 219478 # 1 # ID=1_183;partial=00;start_type=ATG;rbs_motif=GGAGG;rbs_spacer=5-10bp;gc_cont=0.333
ATGCACTTTATCAAAGGAACTGCCTTTTTATGGCTAATCCTAATGATCATCGCTAGCGTGATCGTTTTTA
TAATGCGTGGATGCTTCGATTTAATCGTTAATCATACTTACGACATCCAATTTTATATTTCTGAAATGGG
CAATTATGCTATTAAGGGATTAGTATCCGCTATTTTAATTCAAATCGGTGAAAGCATTATTACACGGCAT
AAAAGAAGGCAAAAATAA
>contig_1_pilon_184 # 219509 # 219859 # -1 # ID=1_184;partial=00;start_type=ATG;rbs_motif=GGxGG;rbs_spacer=5-10bp;gc_cont=0.436
ATGCTTTCTAAAATTGTAATTGTGGGGCTTGCTGCTTCATTTGGTGCGGTCATTCGTTATGGAATGATTG
AACTAATTGGTAATAAAATGGGGTGGAAGGAGTTTCCATTAGCCACCGTTATTATCAACGTCTCCGGGGC
ATTCTTGCTCGGGCTATTGGCGGGCCAGCTTGCTGATGGTTCCATGGCATATCTAATCGGTAGTGGAATC
TTAGGTGGCTATACCACGTTCTCTACGTTTATGAATGAAACGGTTAAACTGCAGATGAAACGGCCTGCAT
GGGCTGGATTATATTTTATTTCAACGACGTTGTTAGGGATTCTAGCAGCGTTTGTTGGAATGGCGATTTA
A
>contig_1_pilon_185 # 219859 # 220239 # -1 # ID=1_185;partial=00;start_type=TTG;rbs_motif=AGxAGG/AGGxGG;rbs_spacer=5-10bp;gc_cont=0.373
TTGCGTAAGGTTATTTATATCATCATTTTTGGCTTTTTAGGTGGCGCACTCCGTGAATGGTTAACGCTAT
TGTCGGGAAATGAGCATCTGGCAATGATTATTGCGATTAATTTAGTAGGAACGTTCCTGTTAGCGTTTCT
CGTTAGCATCCTACCGTTACTGTTTGAAATCTCAAGCGAACTACTAAGTGGGATTAGCGTTGGGTTTATC
GGTAGTTTTACCACTTTTTCCACGTTTATGGTTGATTTTGTGAAACTGTTCAAAACTTCACTAATTAATT
CTTTTTGGTACCTTTCAATTAGTTTAGTGTTTGGATATATATTCGCATTGATGGGGGTTAAGCTTGCTGA
TTATGTGATTGCAAGGGTGGGTGAAAAATAA
>contig_1_pilon_186 # 220693 # 221703 # 1 # ID=1_186;partial=00;start_type=ATG;rbs_motif=GGA/GAG/AGG;rbs_spacer=5-10bp;gc_cont=0.421
ATGAAAGCATTAGTATTAACTGGTACTAAACAAATGGAAATCCAAGATTTAGATACTCCAACTCCAAAGC
CTGACGAAGTTTTAGTTAAGACTGCATACGCTGGTATCTGTGGTACCGACGATGCATTATACAACGGTCT
TCCAGGTTCAGCAGATGCTGTTCCTCCAATCGTTTTAGGTCACGAAAACTCAGGTGTTGTTGCTGCTGTT
GGTGCTAACGTTACCCAATTCAAGAAGGGTGATCGTGTTGCAGTTGACCCTAACATCTACTTCCCTAAGG
ACAAGTACTTCCGTGTTGACCGTCCCCAATTAGCTGAATCATTATCAGCTGTTGGTGTTACTCGTGATGG
TGGTTTGGAAGAATACTTCACTGCTCCTGAATCAGTTGTATACCACGTTCCAGCTAACCTTTCATTAAAG
GCTGCTTGTTCAACTGAACCAGTTTCATGTGGAGTTCACGGTATTCGTCGTCTTAGCTTACAACCACATT
ACAAGGCTCTTGTTATGGGTGATGGTTACATGGGTCTCTTATTCGTTGAATTATTAAAGGCCTACGGTGT
TCAACACGTTGACTTAACTGGTCGTCACGACGACAAGTTAGCTGAAGAACAAAAGCTTACTGGCGCTGAT
CACGTAATCAACACTGAATCTGGTGACATTACTGAAGAATACGACATCGTTATCGAAGCCGTTGGTCGTC
CAGAAACTCAAGAAAAGGCAATCGAAGTTGCAGGTAAGGGTGGTCAAATCCTTATGTTTGGTGTTGGTCG
TCCAGATCAAACTTTCACTGTTAACACTTACGAAGTATTCCAAAAGGAATTAGACATCAAGGGTTCATTC
ATTAACCCATACTCATTCGATGACTCACTTGCATTAATGGCAAGTGGCAAGATTGATGTTGAACCACTTA
TCAAGAACGTTCTTCAACTTGATGAAGTTGTTGGTAAACTTGATGGTTCTGACAAGCGTCCTGGTAAGTC
AGTTGTTGAACTTGACGGAAGCTTGAAATAA
>contig_1_pilon_187 # 221728 # 222123 # 1 # ID=1_187;partial=00;start_type=ATG;rbs_motif=GGAGG;rbs_spacer=5-10bp;gc_cont=0.391
ATGGCTTTACAAGATTACTTTACTGGACTTCAACACATTGGAATTCCTTCAAAAGATTTAGACAAGACCA
TTGCTTTTTACGAAAAGCTAGGTTTTGAACAAGCTGGTTTATTCCACAATGGCGAAAACCGTTGTGCTTT
CATGAAATACAATAACCTTACAATTGAAACTTGGGAAGGTGACCCCGTTACCATGAAGAACGGTGCCATT
AACCACTTCTCAATGAACTGTACTGACGTTGACAAGGCTTTTGAAGCTGCTAAGGCTGAAGGCTTTGACA
TGGTCAACGACGAAATTCAATCAATCCCATCATTCTGGGATCACGGAATTCGGTTCTTTAACATCTTAGG
ACCAAACCACGAAACCATTGAATTCTGTCAAATCTTAGACAAATAA
>contig_1_pilon_188 # 222238 # 223527 # -1 # ID=1_188;partial=00;start_type=ATG;rbs_motif=GGA/GAG/AGG;rbs_spacer=5-10bp;gc_cont=0.406
ATGAAGAAGATAAGACATGTACTAACGCAAGCAGGACTAGTATTATCAACTGGAATCGTGACCTTGGGCA
TCGTTAATGTTGCGACATTAGGACGACCTAGTTCTACCGTAAGAGCTTCTGTTCAAATGAATCCAGCGTA
CGACTTGTCAGAATGGCAAAAAACGCTGACCGATGCTCAGGTTCAAAAGTTGAAATCAGAGGCTAGTTTT
GTAATTATTCGAGTTCAGTATGGAAGTAACTATGCTGATAAGGTTTACCAAAACAATCTGAAGTTATTAG
ATAAGTATAACGTTCCATACGGGGTTTATAGCTACAGTCTATATAACTCCGTTGCACAAGCTCAGGGTGA
GGCGCAAACGCTTTATAATCGGGTGCCAAACGCTCGGTTCTATGTTAATGACTTGGAACAAACGAATGGG
ATGAGTAGCGCAACCTTAGATGCTGCAACATCGGCATGGGCAGCGAAAATGCGGACTCTAACTACACGAC
CGGTTGTATTGTACAGTGGCCTTTACTTTATGAGTAATACCATTGGTGATTCTAAGAACGATTATGATAC
GCTATGGTTGGCTTCCTATGGAGCTGGTGAACCAAACCCATCATATACTTACGGATTATGGCAATTTACT
GACAGTTATCATAGTACGGCATTGAACCAAAACATCGATGCATCAGTCATTCCAGATGGTGGAGAACCAT
TATCATTCTGGGTCGGTAGCGGTGCCACTAGCTCAACCGCAAGCAGTTCTGCATCCGTTTCCAGCAGTGC
TGCATCATCCGCTAACTCTGCCGGATCATCAGCAATTTCTTCAAGCGTTAGTGCAGCTTCTAGCAGTGCT
AGCGTGAGTTCAAGTGCTGCTTCTAATAGTTCTAGTTCTGCTACCACTAGTTCTGCTGCTAGTTTGAAGT
CGAGTAGTTCGACTTTATCATCAAGTAGTGCTAAATCCACTTCAGCAACAATCCCTAGTACTGCTTTTAG
TAACAGTACTACTAATAATGGTTCAAAAGTTAGTGCCCATTCGATTAGTAAAAAGAAGACCATTAATGTA
ATGAAGCCTAAGATTAATACTAAGGTTTATTATTCTTCCAAGAAGGTTAAAAAATTAATGGTAACCGCTA
AGAATGGAATTTATGTTTATGATAGTACTAACAAACGGGTAGAACACCTTAAAAAAGGTGCTACGATTGA
AGTGTTATCATTTAAGCAACAGGGAACCAAGACAATTGCACTTGGGACTAATGATACCCACTTTACTTCT
AATAAGAGTTACGTTAAAGCTGTTAAATAG
>contig_1_pilon_189 # 223552 # 224196 # -1 # ID=1_189;partial=00;start_type=ATG;rbs_motif=AGGAGG;rbs_spacer=11-12bp;gc_cont=0.429
ATGAAGACATATCAAAAATTAATTCCAGTGGCCATTTTAGGATTGCTATTAGCTGGCTGTGGAAGTAAAG
ACAGTGAAAATCAAAACGCATCAATGAAAAATAGTCACTCGGTAACTGTAAAGAAGAGTAGCCGTGAATC
TTCGAAGGCATCATCAAGTTCTTCTAGTTCCGAAAGCTCAAGTAGCATGAGCAGCACTGAATCAGCTAGT
TCTAGTAGTAGTGATTCAAGTAGCAGTCAGGTATCTTCTAAGACTTACGCTAGTGATTCTACTGCGAAGG
CAAAGGTTGGTTACCAAACTAAGGCATCAACTTCCGGATTACCAACCGTTGATTTAGGAAGCGGCGTTAC
CGGAGTTAAGGATGCAGGGGCTGGACAAGTTTTTGTTAGCTTTAATATGGGGCGTTGGTCATTATCAGTG
CGGGGAACTGAAGTAAATACAAGTGACACCGCAACTCCTGCTGCCAAGCAAATGGTTGCCTACCTACAAT
CACATACCTTACCAGTTCCACAAGGATACGGACATGTATCTGCTGATATTGACTCTAACGAAACTACTGT
TAGATGGCAGGAAGGTAAGACTGTGCATACCGTTTCTGGAAGTACTCCAGAAGCTGCATTGCAATCCGCA
ATTGACGCTAAGTAA
>contig_1_pilon_190 # 224269 # 225066 # -1 # ID=1_190;partial=00;start_type=GTG;rbs_motif=AGxAGG/AGGxGG;rbs_spacer=5-10bp;gc_cont=0.377
GTGTTAGAATATGCATTTATGAGGTATGGATTCATTGCCAGCTTCTTTATTTCAATTTTATGTGGATTTA
TGGGCGTTTTCGTTGTTTCTAGACGGACGTCATTCTTTACCCACACGTTATCTGAAATTGGGTTTGCCGG
AGCGGCATTTGGTCTATTTATTGGGACATCTCCAGTAATTGGGATGTTAATATTTACCATTTTAAGTTCA
TTAATGATTGGAACGGTTGGAAATAAAGTTAGCCGCCGTGAATCATCAATCAGTGTGTTTTCGGGGTTAT
TTATTGGGTTAGGGATTCTATTTCTCTCACTAGCCAATACCCAGTCTAGTTATGCAACCAATATATTATT
TGGTAGTATTGTTGGAATTGGGGTTAACGACTTGAAGACGTTGATTACACTGAGTGTGATCATCATCATT
GCCATTCTACTGATTTATAGACGTTTGAAATATAACTCCTTTGATGGTACCGGATCGCACTTTAATGCCG
GCTACGATACTGCAATTTCCATTATCTTTTTGATTTTATTAGCTTCAACGGTTAGTGTAACCGCTCAGAT
TGTGGGATCACTATTGATTTTTGCGCTATTAACAATTCCAGCATCCGCAGCTAAGTTTTTCGTGCATAAC
GTCTGGGGAATGATATTCTTAACGTTTATCTTTTCATTGGTGGGCACCTGGGCCGGCTTATATTTCAGTT
ATATTACAGATTGGCCGGTGAGTTTCTTTATAGCCGCAATAGAAAGCGCTTTTTACCTAGTTGCAATTAG
TTACGATAGATTAAAAAATCATGACTAA
>contig_1_pilon_191 # 225060 # 225728 # -1 # ID=1_191;partial=00;start_type=TTG;rbs_motif=AGGAG/GGAGG;rbs_spacer=11-12bp;gc_cont=0.438
TTGAAATCAAAAGTGTTGACTGTTGAGCATCTCAATGTTGCAGTTGAAGACCGGACTTTGATTAAGGACC
TTTCGTTTTCCGTTTACGGTGGCGCACTCACCTGTGTGACCGGGGAAAACGGGGTTGGTAAAACGACCCT
AGTAAAGGCATTGTTAAAGTGCAAACGGCATTCAACAAAACAAGTCCACTTTTTGGTTCGGCCGGATGAA
GTTCAATACGTTCCCCAATTTCGGAACGTGGATGACGATTATCCACTTAAAATAAAGGATTTTGTGAGCT
TGAGCTTGCAAAATTCTTTTTTACCATGGTTAACAAAGTCCGAAAAAAACCGAATTCAAAAAGTGCTTGA
GATGACTAAACTAACCGAAATTGAGAATGAACCGCTTGGCCGGGCCTCCGGTGGCCAAAAGCAACGCGCT
TACCTGGCGCAGGCGTTAGTGACCGATCCTAAGCTATTGATTTTGGATGAAACCACGGCGAGTTTGGATA
AGGAATCGCGGATCTACTTACTACAAGTGGTTGTTGATATTATCAAGCGCACTGGAGCGGCAGTTATGTT
TATCACCCATGATCCCGAATTAATTAGAAGGTTTGGGGATTATAACTTGGAAATTGCAAATCACCATGGT
GTGATGCACGAAGTGAAGGGGGATCAAGCATCGTGTTAG
>contig_1_pilon_192 # 225731 # 226633 # -1 # ID=1_192;partial=00;start_type=ATG;rbs_motif=AGGAG(G)/GGAGG;rbs_spacer=13-15bp;gc_cont=0.389
ATGTTTAAATTTGTTAGGAAATCATTGTTAGGCTTGGGATTAGTACTGAGCTTAGGATTAGTTTTAGCTG
GTTGTAGTAGCTCTAAGAGTGAAAGTAGTAAGGGGATTCACGTTGTGACCTCGGTTGACTTTTATGGTGA
TGCGGCGCGTGCAGTTCTAGGGAATCACGGAACTGTTAAGTCGATTATCAATAAGTCAACCATTGATCCA
CACGATTTCCAACCCACTGCACAAACTGCAAAGCAGGTCTCTGGAGCTGACTTTGTTATCTACAATGGAC
TAGGGTATGATTCATGGATGAACAAGCTAACTAGTAATGGATCCGATGATTTAAAGTCTATTAATGTTGG
TAGTTTGATGGGCAAGCAAACTGGTGATAATCCGCATATCTGGTATAACAGCAAGACAATGCCTAAGTTA
GCGAATGAACTAGCCGCTCAGTTTGGGAAGAAGGATCCTAAGCACAAGGCAGAATTTAAAAAGAATGCTG
CTAAGTACATTAAGACCCTTGATTCCAACATGAAGTTGGTTGATGAAATTAAGGCTAATAACACTAAGAA
CAAGTTAGTTGGGGTTAGTGAACCCGTATTTGATTACTCATTACAAGAAATGGGTTACAAAGTTGCTGAT
AACGGCTACGCTAAGTCAGTTGAAAAGGGAACCGACCCATCACCATCCGATATCAAGGAAATTCAAAATG
ATATCAAGAACAAGAAAATTGCGTTCTTCGTTGATAACAGTCAAGCTAGTGACAAGGTTGTTCAAAACTT
AGTTAAGATGGCTAACCAATATAAGGTTCCAGTTCTAAAGGTTACTGAAACAATGCCTGATGGAATGGAT
TACCAAGAATGGATGGCATCTCAATACAAGCAATTATTGGCAATTCAAAAGGAGAATAAGTAA
>contig_1_pilon_193 # 226790 # 227671 # 1 # ID=1_193;partial=00;start_type=ATG;rbs_motif=GGxGG;rbs_spacer=5-10bp;gc_cont=0.435
ATGAATAAAAAAATTACCTCTTTTCTAATGGCTTCCCCGGGGGTATGGATGGTCCGGCTCATTATTACCG
CATGTATTATTGGAATCATCGTGATTGAACTTGGACTCTACTTTGCACGTCCACTAGTAACCGCACAATC
AGTTAATCTCCGCTCTAATCCGCAGCTATCAGCTAAGTTAGTCAGTCGAATTAACAACGGGACCCGGTTA
AAGGTTATTAAAAAGGATTCCCAGACCGACTGGTGGTACGTAAAAGCCAAGGGACACACTGGTTGGATTG
CTTCGTGGCTAATCGATCAACCAAAGTACAATGCCAAAACCGCCAGTAACATTTCTGAGGCTACCATCGT
TTTAGATCCTGGCCACGGGGGACAGGATACGGGAACCCTTTCCCACTTTGGTAGTGGTGCTGATAATGAA
GAAAAGACCTACACCTTACCGCTAGCCCTTCGGGTTCGCGATTTACTTAAACCAACGTTTGCGCGGGTGA
TCATGAGTAGAACCACCGATAAGACCGTGGGATTACAAGCCCGTGCTGATTTATCTAATAACTCAAAGGC
TAATTTATTCATGAGTTTTCACTATAACTCATCTAACGTTGCTAACGACGCAACTGGATTCCAAGTCTTT
AAGTATCACCATAACGCGGATTCCTTTGCTGGAATTTTGAATAATAGTTTTAGCAATTTACCATTAACTA
ACCGGGGAATTGACTTCGGTAACTACCTGGTATTGAGGAATAACACCCGCCCAGCAGTACTAATTGAAAT
GGGCTTTATGGATAATTCCAGGGACCTCCAATACATCCGCAGCGCTGATTATCGCAATACAGTTGCTAAC
GACGTGGTAAAATCAATGAAACAATATTTTGATGCGGAGTGA
>contig_1_pilon_194 # 227675 # 228223 # 1 # ID=1_194;partial=00;start_type=ATG;rbs_motif=GGAG/GAGG;rbs_spacer=5-10bp;gc_cont=0.408
ATGATGATGAATCTATGTACGTTTAATTTAAATGAAGCGGAAGTTAAGTTAGTAATGCCCGAGGAACGAT
TTGCAGAATCGATTTACAGACTGATTGACCAAGACCGTGAATCGCTAGCCCGCTTTTTACCATGGGCAAA
TGCAATCAACAGTCCTGAAGATGAGCTGCACTTCATCCAGTCTGCCCGACAACAATTTGTGGATTATAAA
CTTCTTTTATTTGTGATCACTTATAACGACGAACCTGTAGGAATGATTGATCTACATAAAATTGATTTTG
ATAACCGCTCTGCTGAGGTTGGCTACTGGTTAGCTAGTCATGTCCAGGGGCAAGGAATCATGACAAACGC
ATTGAAGCAAATGATTATTAACATTCAACCAGAACTCCAGCTGCATAAAATCACGGTTCTCGCTGACGTT
GATAACCTTGCGAGTCGTTCGATTCCCCAAAGACTAGGTTTTACCCACGAGGCCGTTCTGAGGGACGCTA
TTTTTTCTAACGGTCAATATCACGATGCTGATACTTACATTCGTCTATTCAATAATTAA
>contig_1_pilon_195 # 228315 # 229184 # 1 # ID=1_195;partial=00;start_type=ATG;rbs_motif=AGGA;rbs_spacer=5-10bp;gc_cont=0.434
ATGCCAATTTTGATTGGAATTTTGCCAGCGCTTTTGTGGGGGATTGGTCCGCTAATCGCCACTAAAGCTG
GTGGCCGCCCAATCGATCAACTTATGGGGACCGTTTATGGTCAAGTAGCCGTTGGGCTAGTGCTCTACAT
CATTTTTAGACCCGAGCTGACGCTAAGTGGATTCATTTGGTGTTTTGCTGGGGGAGCACTTTGGTCGATT
GCGCAATTAATGCAGTTCGCTGCATTTACGAAGATGAACGTCTCAACCGCAATGCCAATTTCAACCGGGC
TTCAATTAGTTGAAATTCCGTTAATCGGGGTAATTGTATGGGGCGAATGGGGCTCAGCAACAGCTAAGCT
AATTGGTTTCATTAGTATCTTGGTATTGATTGTTGGGATTACGCTTACCAGTATTCAAGATGGTAGTGTT
GAACGCCCTAAGATGGATTATAAATCTGGATTAACCCTCTTGATCGTAGGTTCACTTGGCTACACAGCCT
GTTCAGTGTTCCCACGGGTGCCAAATGCATCCGGGTTATCTAGCTTGTTCCCACAAACCCTTGGAATGTT
CTTTGGTGGAGTTGTGCTAGGCTTATTCTTACAAACTAAGGATCACAAGCCACTATTCTTTACCAAGCCA
GCATTCAAGAGTACTACCATTGGGATTACCGGTGGATTTGGGGTGCTTGCATACTTAACTTCATTGAAGT
TAAACGGAGTGGCAACTGCCTTCCCACTAACTCAATTGAACGTTATTATTTCTACATTAGGTGGAATCAT
TATTCTTCATGAACATAAGAATAAAAAGGAACTTACGTTTACCATTATCGGATTACTGCTGGTAATTGGA
AGTGCGTTTATGATTAGCCGCTTAGAGTAA
>contig_1_pilon_196 # 229223 # 229678 # -1 # ID=1_196;partial=00;start_type=ATG;rbs_motif=AGxAGG/AGGxGG;rbs_spacer=5-10bp;gc_cont=0.417
ATGATAACTGAAAAAATTGAACATTACTGGCGTCAATTTGCATCCGCCACTGGACTAACCGGGGTTAAAT
ATTTCGATGTTTCTGAATACGGGGATAGTAAAAAGAAGAGTGACGAACTAGCAGCCTTAATTGCTAGTGG
GGTTAAAACTGCTAATTCATCTGCGGTAGGCCTCTACGAACCAGATGAAGTTGTGCCTAAAGTGGGCGAC
TACAACATCATTTTGGACGGCTCAGGTTCACCAGTTTGTGTTACCAAAACAGAATTAGTTGAAACGGTTC
CGTTTAATCAAGTTTCAGCAGAACATGCTTACCATGATGGTGAGGGAGATCGCTCCCTTAAAAGTTGGCG
GAAAGCGCATATCAATTTCTTCCAACACGAATACGCTGAAGAAGGGCGTCAATTTAACGAACAAGTCCCA
TGCCTTTGTGAAATTTTCAAGGTCGTTTATAAATAA
>contig_1_pilon_197 # 229800 # 231032 # -1 # ID=1_197;partial=00;start_type=ATG;rbs_motif=AGGAG/GGAGG;rbs_spacer=11-12bp;gc_cont=0.446
ATGGAAATACTTAAAGATGAATCTCGTTCATTAACAACGAATCAGAAATTGACGCTTGCATCCAGCACTG
CTGGGTTTGGATTGGAAAACATGGATGTCATGTTCCTCTCCTTTGCTTTAACTTCAATCATTGCGGACCT
GCACATTAGTGCCGGGGCAGCTGGATTTATATCGTCAGTTACTAATTTAGGAATGTTACTGGGCGGGATT
TTTTTCGGGATTCTGGCAGATAAGTATGGGCGCGTTAAGATTTTCTCCCATACCGTGTTAATTTTCGCGG
TTGCAACCGCTGCGATGTACTTCGCGAATAATATTTACCTAGTGTTCTTGTTTCGGTTCATTGCCGGAAT
TGGGGCTGGTGGTGAATACGGTGCGGGAGTAACGTTGATTGCCGAAAACTTCCGGCACGGAAAGATTGCT
AAGTGGACTTCGATTGCTGCCATCGGTGGTCAAATCGGTGCAATTGTTGCAGCGTTGGTTGCAGCCTGGG
TACTACCTAACTTCGGTTGGCACGCATTGTTTTTAGTCGGGTTGGTTCCAATCATCTTCGCCTACTTTGT
GCGTAGAAACCTTAAGGAAACCCCTGAATTTGAATCCGAAATGCAGTCAACTGATGCCCAACCAAAGGTT
TCAATTAAAGAATTATTTGCTACTCCTAAGTTGGCATACCAAACTCTAGCACTAATCGTAATGGTAATTG
TTCAAATTTCTGGATACTTCGGATTGATGAACTGGTTACCATCAATTATGCAAAAGCAACTCGGCTTAAG
CGTTTCCGGTTCTTCCACTTGGATGATTGTTACAATCATTGGGATGAGCCTTGGAATGCTGACCTTTGGA
ACCATCATGGATTTCTTCGGGCCTAGAAGGGCGTTCGGAATCTTCTTATTTGTGGCTGCAATCTCAGTTT
ATGCAATCATCTTTGCGTTTAACGCCTGGACATTGCTATTGGCCAGCACGGTGGTTGGATTCTTTTCTAA
CGGGATGTATGGGGGCTACGGAGCGATTATTAGCCGGCTCTACCCAACTAAGATTCGGGCAACCGCTAAC
AACATGATCATGAGTGTTGGTCGGGCCATCGGTGGTTTTTCACCAATGGTAATCGGGATGATGATGGAAC
ATTACTCACTAACGGTGGTGATGGCAAGCTTATCAGTGCTATACCTAATTAGTCTGGTTACAATGCTCTC
CATTCCAGCCCTCAAGACGTTTCACGAGGACATTGTTAAGTAA
>contig_1_pilon_198 # 231179 # 232633 # -1 # ID=1_198;partial=00;start_type=ATG;rbs_motif=GGAGG;rbs_spacer=5-10bp;gc_cont=0.426
ATGCGCAATAAACACTTGCATCCATTGGCGTTATTAATGTTTTTAGGGCAGTTGATTAAGGCATTCTTCT
TCTCCTTTATTTTTATAGTCCTTGGTTCGAAGAATATTGTGCTACTTACTAGCATTGTATTGGGGCTACT
TGTTGTCTTTGCAACTATCAACTACTTTACGTTTACCTACTCAATCTTACCAAATGAGCTGTTTATCAAA
ACTGGTTTGATTTTTAAGAAGCAACGCCACATCCCGTACGACCGGATTCAGACGATTCAAAATCGGCAGT
GGTTTTTCCTCCGTCCGTTTGGGGTGGAAGAGGTAATTGTTAATACGGCGGGGTCTGATAAGGACAAAAG
CAGGGTAAGCCTGCTCGCTGTGAAAACAACGATTGCGCCAATAATTGAAAAATACCATCTAGCAGCGACC
CACCAAACACCGAATTTACAGTCTAACTCAGAGCAGCCAACTTCTAACGGGGCAACGAAGCCAACTCAGT
ATCAAATCAAGGGAACTGATATCTTTGTTTTCGGCCTTACTGATATTCACTTTATTGGTGAGTTGCTTGC
ACTGTTAGCGATTATTGATCGCATTCACATTAGTTTTAACCAAATTGCTAACTTTTACAGTAGTTTTGCG
ACTAGTTTCTACCGGGTATTGGAATCAATTATTACGTTCATCATTTTATTAATGGCGATCGGGGTCGTTA
AAACGGCAATTAAATTTTACAAGTTTACGCTTACGAAGAGTGGAAACCACTTGATAATTGAAAAGGGCTT
TTTTCAACGCAAAACGATTAACCTCCCAATTGATAAGATTCAATCGGTGATTTTTAAACAAAATGCGATT
CGCCAGTTATTCCACCTAACAACCGTTCAAATGGACCTCGTTACTGACTCTGATAGTGACGATGAGAAAC
AGGTTATTACCGTTATGCCGGTGGTTAAGGATCACCTTGCATACCATGTGGTTAACCAGTTTATCGGTTT
AATTCCAAAACAGCAGGTGGCTTTCAGAAGTGGCGATGGTTATAGTCAGTGGCTCTTTGCTAGAAACGGC
GTGTTTTTTAGCTTATTATTCTTCGGGCCTTTGACGGGACTAGCTTTTTGGACCCGAATCTGGCCGCTTT
GGAGCCTTGTACTTACGCTATTCGTCGTTAGCTTAGCGATTGGAAACGGCATCTACAAGGGCCGTGTAAC
CGCCGCTAAGCAAATCAGCACTACGCAGATTGCAGTTCAAACCGCTAGGCTGTTCACTAAGGAAACCCAA
ATTGTGAACTGGCATCAGATTCAAAGCATGAACCTGCGACAGTCGATTTGGATGGAACACTCCGGCCGCG
CGCACCTGTCAATTGCGATTCGTCGTGGTTATTCGGCCCGGATGATTACGTACCGTTACCTGCCAAAATC
GGATGGACAACGGATTTTTGACTGGTACCGGAATTTTGCCAATAAACAGCTTTAA
>contig_1_pilon_199 # 232623 # 233087 # -1 # ID=1_199;partial=00;start_type=ATG;rbs_motif=AGGAGG;rbs_spacer=5-10bp;gc_cont=0.419
ATGCAAAGCTTACCCATTCGCGTTAAAACCGTATGGTTATTTAGCATCCTGATTGAAGCGTTGTTTTGGG
CTTCCGGAGCAGTTGCCTATTTAATCGGACTTAGGTTTTGGGATTGGTTGCCACAGATGGGGCTCTTGAT
TATCATTGGTTTGGGTCTAATTTCATTAATCATCCAACTCCTATTAATTCCGTACCGATACCGCTTTTAC
CATTTTCAGGTGAATGATACCGACGTTGAAATTGAAAAGGGGTTCTTTTTTCGACATCACATTGCAATTC
CGATTGCGCGGGTTCAAAACGTTGATTTGAATCAGGGACCGCTTTTGATTAGTCAAAGTCTATATCAAGT
TGTTATTGATACCGGAGGCTCCAGTCACAAGATTGATGCACTGAATAAACACCATGCGGAGAAATTGAAG
GAGCGGGTCATGCAACTAGCAATGGAGGCTAAGAATGCGCAATAA
>contig_1_pilon_200 # 233099 # 233725 # -1 # ID=1_200;partial=00;start_type=ATG;rbs_motif=GGAGG;rbs_spacer=5-10bp;gc_cont=0.411
ATGATGACTGACTTTTATTTTGTACGCCACGGCCAAACGGCTGCAAATGCTGCGGGATTAAAACAGGGTT
GTATTAATACGCCCATTACCTACCTATCTGAAAAGGGGAAACAACAAGCCCAAACCCTACACGACCATTT
TGATATTTCTTTTGCCGATCGAATTATTTCTAGTCCGTTGAAACGAACCCAAGATACGGCTGCCTATTTA
AACCAAACTGCTAAACTACCAATTAGCTTGGATAAACGGGTGTTAGAAATTTCATACGGAAATTGGGATG
GCAAAAAGAATGCGGATCTACAAAAAGCCCATCCGGAAGTTTTCGACCCCGTTTTAAACGACGTGTTACC
TTCATATGCAACCCTAGCAAAGGGAGAAACATTTGATGGGGTAATTGAGCGGGTAAATGATTTCATGCTC
GATGTTAATAAGCAAAGTCCCGATGAAAAAATTATTGTAGTTACCCATGGGTTCACAATTAAGGCAGCGG
TCCTTGCTGCAATGGGAAACCCAATCGATGTAATGGTAATTCAAGAACCTGATAACACGACCGTCACTAA
GATTACGCTTGCCAATAATAATTACTACGTAAAATACTTTAACCGAAGTGCAAACGCCGCGTTTTAG
>contig_1_pilon_201 # 234100 # 235185 # 1 # ID=1_201;partial=00;start_type=ATG;rbs_motif=GGA/GAG/AGG;rbs_spacer=5-10bp;gc_cont=0.419
ATGATGACAGTTTATAATTTTTCAGCTGGTCCAGCGGTGTTACCAAAGCCGGTAATGGATCAGATTCAAA
GAGAGCTTCCATCGCTTCAAGGTAGCGGAATGAGCATTTTGGAAATCTCACACCGTTCCGATCGTTTTCA
AAATATCTTGGATACCGCCAAGCAGGATTTAAAGGACTTGCTTCAAATTCCAGATAACTATGAAGTGCTA
TTTTGCCAGGGTGGTGGAACCGGCCAATTTGCTGCCGTACCACTAAACTTAGCTAACCATCACCGTAAAA
TTGCTTTGCTCGACAGTGGTCACTGGGCATCTGGAGCCGCTGATGAAGCTGCTGACTTAGGATATACGGT
GGATATTGTTGGAAATACCAAAGCTAACAAGTATCAATCCCTACCATACCCAGACCGTGAACTATCATCT
AGTGAATATGACTACCTATATACAACCCTCAATAACACAATTGAAGGAACTACTTATCATAACCAAATTC
TTCCAGACCATAAGGACATTACCCTCGTTGGTGACATGTCTTCTAATTTCATGGCAGAACGATACAACGT
TAGTGACTTTGGGTTAATTTTTGCCGGAGCTCAAAAAAACCTTGCTCCCGCCGGAGTCACAATCGTAATT
GTTAGAAAAGACTTGATTCATCCTGCTGAACACACTCCTAAAATTCTTAACTACGCACCATACGTTAAGA
AGGATTCGATGTTCAACACCCCACCAGTATTCCCAATCTACGTCGCTGGCCTGGTTGCTAAGTGGCTTAA
GGATTTAGGTGGAATTGATGAAATGGAAAGGATTAACCAAAAGAAGGCCGCCGTTTTATATGACTACCTT
GATGAATCAAAGCTATTCCACAACCACGTTAAACCATCAGAACGTTCATTAACTAACATCACATTTTCAA
CTGGTAACGAAGATTTAGATGCTCAATTTGTTGATTTTGCAACTCAAAACCAACTCGTTAGTGTTAAGGG
ACACCGCAGTGTTGGTGGCCTCAGAGCCAGTCTTTACAATGCAATGCCAATTGAAGGTGCCAAAGCACTA
GTTGATTGTCTACACAAATTTGAACAAACCCACTAG
>contig_1_pilon_202 # 235200 # 236360 # 1 # ID=1_202;partial=00;start_type=ATG;rbs_motif=AGGAGG;rbs_spacer=5-10bp;gc_cont=0.424
ATGTACAACGTAAAAACATATAACGCAATTTCAGATGCTGGAATCGAAAAATTAACCGATAACTACCAAG
TTAACAAAACTGACAATGCTGATGCATACCTAATTCGTTCAGTTGACCTTCATGAAGCTAAATTTCCAGC
TAACTTAAAGGTGATTGCCCGTGCTGGAGCAGGATTTAACAATATCCCACTAGACCGGGTCACAAAGGAA
GGAATCGCCGCCTTCAATACCCCTGGTAGTAATGCCAACGCTGTTAAAGAATTAGTGATTGCAATGCTCG
TGGCATCTGCTAGACACCTTTTCTCAGTAACTAAGTTCACCGCCGAACACATTGATATGGATATTTCCCT
AATGAAGAAAACGAACGATCGCTTTAAAGGAACTGAGTTATTGGGTAAGAAACTAGCCGTAATCGGACTC
GGCCACGTTGGTTCATTAGTTGCTAATGCTGCTCGAGATCTTGGGATGGAAGTAATCGGATTTGACCCAT
TCCTATCATCTGATGCTGCTTGGAACGTTTCGAACCAAATCGAACGGGCTAGTTCAATGAAGGCTGCCAT
CAAGGATGCTGACTTCGTAACCGTCCACGTTCCAAAGAAGGAAGATACTACCGGATTAATTGGTGCTGAA
GAAATCAAGGAAATGAAGAAGGGGGTCCACCTATTAAACTACTCCCGGCTCGGCATCGTTGATAACCAGG
CTGTTGTTGATGCAATTGATGCAGAGCAAATTGCGTCGTACATTACCGACTTTGGTCAAGACATTCTTTG
GAATAAAGATGACGTTGTTGTAACGCCCCACATCGGTGGATCAACTGTCGAAGCCGAAGCAAATGGTTCT
ATTCGTGGTGCTAACATCATCATGACCTACCTGGAAACTGGAAACGTTAAGGGTGCACTAAACCTTCCCG
ATTTGAACGTTCCATTTACCACCCCCTACCGAATTACTTTAATTCATGAAAATATTCCAAACATGGTTGG
TCAAATCGCAACGATGCTTGCTGATTACGACTTAAATATCGAAGGAATGAGCAACGCCGCTAAGGAACAC
ACTGCATACACTGTAATTGACTTAGATCAAGAACCCACTGAAGAAGTAATTGATAAGTTATCACAAATTA
ATGCGGTGATTAGAGTTCGGGTAATCAAGAACCAAAAATAA
>contig_1_pilon_203 # 236538 # 237251 # 1 # ID=1_203;partial=00;start_type=ATG;rbs_motif=GGA/GAG/AGG;rbs_spacer=5-10bp;gc_cont=0.436
ATGATGAGACCAATTATTATTGCATTGGATTTTAAGAACCAACAAATTTGCTTCGATTTTTTGAATCGTT
TTACGCATCCCGAGGATTTATTTGTAAAGGTCGGAATGGAACTATTCTACTTCGAAGGCCCAAGCATCAT
AACTAAATTACGTAAGATGGGCGTGAAAGTTTTTCTAGATTTAAAACTTTATGACATTCCCCACACGGTT
GAAAAAGCAATGGAACAATTAGGCCGTTTGGACGTTCAAATGACGACCATTCATGCTGCTGGTGGTTCTG
AAATGATTCAGGCTGCCAAACGGGGCCTCGTTGCTGGTAGTAAGGCGATTAATGGTACTCCCGCCAAACT
ATTGGCAGTTACCCAATTAACTTCCACATCAGAAGCTCAAATGCAATCAGAACAATTGGTATCGGTTAGC
CTTAAGAAGTCGGTTACTCACCTTGCCAAATTGGCCGCTGCCAATGGCGCTGACGGAACCATCTCATCCG
CTTTAGAAACCCCCTTAATTCATGAAGCCGCCGGCAATCAATTCCTATGTATCAATCCTGGAATTCGCCT
CAAGAACAACAGCACTGACGATCAAAAACGGATTACAACCCCTGCTCAAGCGCGCGAATTGGGCAGTAAC
GGAATCGTTGTTGGCCGTGCAATCACCCAGGCTGAAGATCCACAAGCTGCATACCAAATTATTAAACAAG
AATGGGAAGGATAA
>contig_1_pilon_204 # 237257 # 237895 # 1 # ID=1_204;partial=00;start_type=ATG;rbs_motif=AGGA;rbs_spacer=5-10bp;gc_cont=0.448
ATGGCACTTAAAATTGAAAAACAAATCGCTTCAGGACTTTTAAAAATCAACGCAGTGACCCTATCACCTA
AGGATCCATTTACATGGGCTAGTGGCATTAAGTCACCAATTTATACCGATAACCGTCTTACGATTGGGTA
CCCGGAACTCCGGACTCAAATTGCAGATGGATTAGCAAACATGATTAAGATTGCCTACCCAGAAGCCACC
GTGATTGGCGGAGTGGCAACCGCCGGAATTCCCCATGCTGCACTCGTTGCTGATCGATTAAACCTGCCAA
TGGTATACGTCCGTTCTAAACCGAAGGATCATGGCCAGGGACGGCAAATCGAAGGCCAGCTACCAGCAAA
TGCTAAGGTCGTTTTAATTGATGACTTGATTTCAACTGGTGGAAGCGTATTAGATGCTGCTAAGGCTGTT
GATAAGGAAGCTGATGCTAAGGTCATCGGAGTAGCTGCCATCTTTACCTATGAATTATCAGACAGTACTA
AGAACTTTGGCGATGCCAAGATTCCATTGACCACCCTCACCAATTACTCCAGCCTAATTGAACAAGCTAA
AGATGAATCATTAATTACTCCTGAAGACCATGAATCACTAGTTAAGTGGCGCGAAGACCCTTGGAGTTGG
GGCAAATAG
>contig_1_pilon_205 # 238085 # 238186 # 1 # ID=1_205;partial=00;start_type=ATG;rbs_motif=AGGAGG;rbs_spacer=5-10bp;gc_cont=0.373
ATGAGTAAGGTTAAAATGGAAAAAGCAGTGGCAATCAATCAAAAACAGGCACAAACTAAAAATTCTAGAC
ATTGTGATTGTGCAACTCGCAAGCAAGCGTAG
>contig_1_pilon_206 # 238461 # 239267 # 1 # ID=1_206;partial=00;start_type=ATG;rbs_motif=GGAG/GAGG;rbs_spacer=5-10bp;gc_cont=0.439
ATGTTTAAACACACTCGTAAATTGCAATACAACGCTAAGCCAGATCGTCCAGATCCATTAATGGCACGTC
GTCTACAAGAAGCTCTTGGTGGTCAATGGGGAGAAACAACCGGTATGATGTCATACCTTTCCCAAGGTTG
GGCATCAACTGGAGATGAAAAATATAAAGATTTACTTCTTGATACTGGAACAGAAGAAATTGGTCACGTT
GAAATGATCTCCACTATGATTGGTTACCTCCTAGAAGGAGCACCAACCACTGCAACTGAAGAAGAAATCA
AAAAGGATCCTTCACTTGCTGCCGTTATCGGTGGAATGGATCCAGAACACGGCCTTGTTCACGGAATGAC
TGCTAGTCTTAACAACCCTAATGGGGCTGCTTGGAACGCTGGTTACGTTACTTCCAGTGGTAACCTAGTT
GCTGATATGCGTTTCAACGTAGTTCGTGAATCAGAAGCCCGCCTTCAAGTGAGCCGCCTTTACTACATGA
CTGAAGATGAAGGGGTTCGCGACATGCTTAAGTTCCTATTAGCTCGTGAAACTCAACACCAATTACAATT
CATGAAGGCCCAAGAAGAATTAGAAGAAAAATACGGGGTTATCGTTCCTGGTGACATGGGTGAAATTGAA
CACTCAGAATTTGCTCACACGATCATGAACTTCTCTGATGGCGAAGGTTCACGTGCATTTGAAGGTCAAG
TTGCTAAGGATGGTCACAAGTTTGAATTCCAAGAAAACCCAGAAGCAATGGGTGGCATTCCAAAGACTAA
GCCAGCTGATCCACGCTTCAAGAATAACCAAGGATAA
>contig_1_pilon_207 # 239359 # 240804 # -1 # ID=1_207;partial=00;start_type=ATG;rbs_motif=GGAG/GAGG;rbs_spacer=5-10bp;gc_cont=0.393
ATGCTAGAGATTATTCTAAATGTAATTATATGGATAAACGTGGGATTAGCAATTCTGACCGTTTTTAGAC
AGAAACGAGATATTGCCGCAACCTGGGCCTGGTTATTGGTACTTTCATTCCTACCAGTAATTGGGTTCAT
TATTTATGCCTTTTTAGGACGGAAGTTACCAAAAAAACGTTTGTTTAGATTTCAAGCGCAAAACGTTGCG
AAAATGCGTAAGATTTTAGATAAACAACTGGGAATGTTTAAAAATGTTCAGACAATCCCGGCTGACAAAG
TGGCTTATAAATCGAAGGGGCTAATTCGGCTATTTGACAATATGGATGATGCATTTTTAACCCGGCGGAA
CGATGTAACCATTTTTACAAATGGAAACGACCTTTTTGACCGGCTATTAGCTGAAATTAACGCTGCAAAA
GAGAGTATTAACATCGAATTCTACACTTTTTATAGTGATCAGATTGGAACTCAAGTTCGGGACCTCTTGG
TAAAAAAAGCTCAACAGGGGGTAACGGTAAGAGTTATATATGATAGCTGGGGTTCGATGGGAACAACTGC
AAAGTTCTTCAAACCGTTAACCGATGCTGGTGGATTAGCAGAGCCATTCTTACATACCCACTCAGCAATT
ATTGATTTCCGGATTAATTTCCGGGATCACCGAAAAATTATTGTAATTGATGGCAGAATCGGGTACGTCG
GTGGATTTAACATTGGAGATCAATATTTAGGGCGCAAGAAGAAGTTTGGGAACTGGCGTGATACCCACAT
TCGGGTTGTTGGTGCCGGGGTATTCGGACTCCAATCCCAGTTTATTTTAGATTGGAATGCGACTGATGAT
AAACATCAAATCGATGATAGTGATCCGGTTCACTTCCCAGTAACTGAGGTTGATGGGAGCACTGATATGC
AAATTGTGACTAGTGGTCCTGACTCAGATATGGAACAAATTAAATTAGGCTACATTAAGTTGATTCAAAT
GGCAGAACGAACATGTTGGATTCAATCACCATATTTGATTCCGGATGATAGTATGATTGATGCACTTAAA
ATTGCTTCAATGGCCGGAATTGACGTAAGAATTATGGTGCCATGTAAGCCTGATCACCCATTTGTTTACC
GAGCAACTCAATATTACGCCCGGCAATTAGCTGATTATGGGGTTAAGATATATTTCTATCAGAATGGATT
TATCCACGCTAAGACCATGGTAGTGGATGAACGGGTTGCTTCGGTTGGCTCCGCTAATTTGGATTATCGA
AGTTTTAAACTGAACTTTGAAATTAATTCATTTATGTATGATGAACGGATTAGTGAGGAATTAGTTGCCA
TTTACAAGCAAGACATTACCAATAGCAAGTTAATTACGCCAGAAATGTTTAGACAACAGCCAGCTTGGAC
GAAGTTTAAACAACAGTTTAGTCGACTGTTGGCACCAATCTTATAG
>contig_1_pilon_208 # 240927 # 241751 # -1 # ID=1_208;partial=00;start_type=ATG;rbs_motif=AGGAG;rbs_spacer=5-10bp;gc_cont=0.387
ATGCCATTTGGATTAAAAATTGTGAAACAAAATTGTGAAGGGCTAGTTGAAACCCTAGGTAAGTATAGCC
GAACCGTTCAATCTGGATTAAACATCTACATACCGTTTTTACAGAAAATTAGAACGGTCAGTCTAGCAAT
GAAACCACTCTCACTTAAGAAATATTCAATTATTACTGAAGATAATGCTGAAGTTTCTGCTAGTGTAACT
TTGAATTACCATGTTACAGACTCCGCTAAGTACCAATATGAAAATACGGACTCCGTTGAATCAATGTCCC
AGCTAGTCCGAGGCCACCTTCGTGATATTGTTGGCCGAATGGATTTAAACGAAGTGTTGGGCTCAACTGC
TAAGATTAACCAAGATTTGGCTGAAGCAATTGGGGACCTAACGAATACCTATGGAATTAATGTTGATCGA
ATCAATATTGATGAATTAACCCCATCAGTTGCAATTCAAGAGGCGATGGATAAGCAACTAACTGCGGATC
GAGAACGAAAGGCAGAAATTTCCAAAGCTGAAGGAGATGCGCAATCCATTCAATTACGCACCAAAGCTCA
AAACGAGGCCTTAATTGCAACTGCCAATGCTAATGCTAAAGCAACTCGAATTAAGGCGGATGCTGAAAAA
TATCGAATTGACACCATCCAATCTGGATTAACTAATGCTGATGCTAAGTATTTTGAAAATCAATCAATTA
ACGCATTTGCAGAACTAGCTAAGTCAGATAGCAATCTAATTGTGACCCCGCTTGATCAAGCTGATCAATA
CGGACGAATGGCTAGTTTAAAAAAAATCTGGGACGCTAGCGATTCTAAAAAGTAA
>contig_1_pilon_209 # 241769 # 242086 # -1 # ID=1_209;partial=00;start_type=TTG;rbs_motif=GGAG/GAGG;rbs_spacer=5-10bp;gc_cont=0.387
TTGGAAATTAAATTTACAGTTGATTTGGATGCCCAACTAGCTGATCAAGTTAAAAGGGCTGCTGATGTTG
AACATCGCACCGTTGATGAATATATCAAAAACGTATTGAGAACAACGGTCAAAAGTGGTACTTTAGAGCA
ACGTCAGTTTGTGGGCCGCACCATTAGTGGTCGTGAAATTAACGAAAAGAGTCGGTTAGTATTAATGCAA
GGGATTTACTATCGCTATGATTTATTAAATGAATCCCAACCATCTGATTCTGCAGATTATGAGGTAGTCG
GAACTAACGGCAATGTTTTATTACTGCGCCAAAAATAG
>contig_1_pilon_210 # 242202 # 242855 # 1 # ID=1_210;partial=00;start_type=ATG;rbs_motif=GGAGG;rbs_spacer=5-10bp;gc_cont=0.384
ATGGCTACTAATTTACAATTACGCAGTATGTTGACGCTTGAATCACAACCAGGACCATTTATTTCAATTT
TCGTTCCACTAGATAATGTTCGTAACCGTGATTTCGTAACTAATTTAAGTAATCGGGTCAGACTTTCGTT
TAAAAATAAATACCCTGATAATGATTGGTCGCCATACCAAGCTAAATTTGACAAAATGAAGGTGCCTAGA
ATGTTAGGAGCACGAAGCACCAAGGGCCTCGCCATCTATGTTGGACCCACCATTTTGAAGGTCTTTAAAT
TAAACCATGAAGTTAATGAAACCATCGTTATGGATGATACCATGAAAATCATTGAATTAATTGTGGATAC
TCAATTTAAGCACATTCAAAGATCCCACCACCTGTTTGATGCTGCAATTAAAAACATCAAGGTTCACTAC
CATGAAGCCAGCCAGATGGATCTCACTAGCGATAAGTTGGATGATATCGTTAAATTGGCCCCAGCTGGTA
GAATCGATGCCTTGATTATTAATACCGCTGCTTCTCAGGAAGCTAAAAATCACATCCTAAATGACCTCGC
AATTACCGTTATTGGATTTGGTGGCAATGTATTTCTCCTTAATAATGAAGAAATGCCCGATAACAAAGGA
GTTGCCGTTATTAAACGGGGCTAA
>contig_1_pilon_211 # 242883 # 243245 # -1 # ID=1_211;partial=00;start_type=ATG;rbs_motif=GGxGG;rbs_spacer=5-10bp;gc_cont=0.369
ATGGTCCTATGGCTTCATGTTATCTTCGCTTTGATCCTATTGATTTCTACCGTAATGGCATTATCATTGA
AGAGCGGAAATCAATTTTATGTAATGTTAGACCGATTCTGTTACTTAATTTTTATCGTTAGTGGAATTAT
TTTATTTCCACATGCGTGGAATCGATCACCGATTCTTGCGATTGCGAAGGTAGTTGCAGCAGTTGCATTA
ATCGGAATTTTAGAGGTTTCATTTGCAAAGCAGAAGCGTAACCAGCTCACTAAACAGTGGATTAGCATTC
TAGTGGTATTAGTGATATTAGTGATTCTACTAGGGGTTATCATTGCTGGTGGACATCCATTTATCAAACC
AGATATGAAATAA
>contig_1_pilon_212 # 243270 # 243467 # -1 # ID=1_212;partial=00;start_type=TTG;rbs_motif=GGAGG;rbs_spacer=5-10bp;gc_cont=0.389
TTGGCAAAACGCTTTAAATTATTGGAAGAATCCTTTACTGGCGTTTCAGTATACGTTGACCGTGAAACCG
GAGTTGAGTATGGTGGATACGGAAGCTCTCTGATTCCATTGCTTGATGCAAATGGATCAGTGAAAATTAA
TGCTAAAACTGCTGAAAAGCTATTAGCGGATAAGCGCCGTAAAACAAAGGATAACTAA
>contig_1_pilon_213 # 243555 # 244880 # -1 # ID=1_213;partial=00;start_type=ATG;rbs_motif=GGAGG;rbs_spacer=5-10bp;gc_cont=0.400
ATGACAGAAATTAATAACGAATTAAATGCCGAGGATATCGCTGCCCTTGAAGCTGATTTTGCAAAACAAC
CACAAGCTGATGTAATTTCACGGGCAATTCAACAAAATGGGATTAACAATGCCGCTCGGGATCCCAAGTC
AGTAGTGCGGACGAACCACGTTTTTTCAGTGGAAGTCAAAACCGGCGGGGTTACTAATCAACGCCAAAGT
GGACGGTGTTGGCTATTTTCATTAACGAATAACCTTCGCCATCAATTTGCTGAAAAATACGGGGTAAAAG
ATTTTGAACTTTCCCAAAGCTACCTCTTTTTCTGGGATAAGATTGAACGTGCCAACATCTTCTATGACCG
GATGATTAGTACTGCTAATTTACCAACCACTGATCGGACGGTGGATTTTTACCTTTCAGGCCCTGGCAAC
GACGGTGGTCAATGGTCCATGTCTGCAGCGTTAGTTCAAAAATACGGGGTGGTTCCACAATCAGTTTTTC
CAGAAAATAACGTAACTAAGAATACCCGGGACTTGAACTCAGTCTTGAACTTAAAGCTACGTCGAGATGG
AATGCAACTACGGGACTTAGTGAATGATGGGGTTACCGATGAAGAACTTGCTAACACTAGACAAAAAATG
CTTAGTGAAGTTTATCGGATTGTTGCATACTCAATTGGAGTGCCACCTGAAACATTTGACTTTGAATATC
GGGATGATAAAAATAATTATCACTTAGATCAAGGCTTAACTCCTAAGGAATTTTTTGATAAGTATTTTGA
TGATAATTTAGATGATTACATTGTGCTTACCAATGCGCCTGATAAAAAGTATAAAAAACTTTACAGTCTT
CCAAGTCAAAATAACGTGGTGGGTGGTAAGCCAATTCAATTTTTAAACCTACCAATGGAAGTTTTAAAGG
AAACTGCAATTAGTCAATTAAAGGATGGAATGACGGTCTGGTTCGGAAATGACGTTGTTGAACAATCAGC
TCGTAAGGATGGAATTTTAGATGCTAATCTTTACCATCGGTCCGAACTATTTAACGTGGAACTTTCAATG
AAAAAGGCTGACCGGTTTAATTACCATCAAGCTGAAGTTTCCCATGCAATGGTATTGACGGGGGTTGATT
TAGTTGATGATAAGCCAACCCGCTGGAAAGTTGAAAATAGCTGGGGTGAAGATAACGGTGAAAAGGGTTA
CTTTACCATGGCTGATAGCTGGATGGACGATTTTGTTTACGAAGTGGTTGTAAACAAGAAGTACCTGTCT
GAAGATCAACAAACACTTTTGAAGCAAGTTCCAGAGCCACTGGAACCATGGGATTCACTAAGCTAA
>contig_1_pilon_214 # 244902 # 246218 # -1 # ID=1_214;partial=00;start_type=ATG;rbs_motif=AGxAGG/AGGxGG;rbs_spacer=5-10bp;gc_cont=0.386
ATGGCAAATGAATTAACTGCAAAGGAACTATCCTATTTGAAGGATGACTATTTACGGCAACCATTAGCTG
ATGTTGTTTCAAGGGCAATCCAGGAAAATGGAATTAACAAGACTGCCATCGATAGTCAATCTAAGGTTAG
ATTAAATCCGACGTTCTCAATTGATTTAAAAGCAAGTGAAAACGATAAGATTACCGACCAAAAGCAAGCT
GGCTTTTGCTGGATGTTTGCACTAATGAACGTCTTACGTCATGAATTCGTAAAAAAATATAACGTAAAGG
GATTCGAGTTATCCGCTAACTTTCTATTTTTCTGGGATAAAATTGAACGAGCCAATGCATATTATTCGCG
GATTATCAGGACTGCTACCAAGGATACTAGTGATCGTGAAGTATCCTTATACTTATCATATCCAGACGAT
GATGGTGGCGAGTGGGACATGGCAGTTGCACTTGTTCAAAAATACGGAGTGCTACCTGATTCTGCCTTTC
CAAGAACTTCGATTGCTAACCGCACTGCTGAATTTAACAGTGTATTGTCACTTAAGTTACGTCGTGACGG
AATGAGACTTCGGAAGTTAATTAATAGTGGCGTTGAACCATATGGAATTAATGCGTTACGTAAAAAAATG
TTAACTGAAGTTTATCGGATGGTCGCAATGAGTATTGGAGTGCCACCAAAGACGTTCGACTTTGAGTACC
GTGATGATAAGGGTGAATACCACATTGACCAGGCCATCACACCAAAGGACTTCTATGAAAAATACTTTGA
TGTTGACTTAGACCAATACATTTCAGTATGTAATTATCCCCATCGTAAGTATAATCAATTATATCAACAA
ACCACTGCTGATAATGTGATTGGCGGTCCGCATATCCACTATTTAAACTTGCCAATGGAAAATTTAAAAC
GAATGGCAATTCAACAACTTACTGATGGTGAACCAGTTTGGTTCGGAAATGATGTAGGGGCTCAATCAGC
AAATAAGCCAGGGCTATTGGATAGCAATTTATACCATTGGGATCGGCTATTTAATATTGACTTGGATATG
ACTAAAAAGCAACGTTTTGACTATGATGAGGCACAGGCTTCCCATGCAATGACGCTTACTGGTGTTGATA
TTATTGATGGACAACCAACCAAATGGCAAGTTGAAAATAGCTGGGGGAGTAAGGTTGGTGAAGATGGATA
CTTTACCATGTCAGATGACTGGATGGATAATTTTGTCTATGAGGTTATTATTAAGCGTGAGTACCTAACT
GAAGAACAACAAAGAATGCTTACCGAAAAACCAGTTGAATTAGAACCATGGGATTAA
>contig_1_pilon_215 # 246350 # 246772 # -1 # ID=1_215;partial=00;start_type=ATG;rbs_motif=AGGA;rbs_spacer=5-10bp;gc_cont=0.338
ATGAAGATGATTGATACAATTGAAAGTGCTGTTGACGCTGTTAAGAAAAACAGTAACTACAGTATTTCAG
ACTTAAAAATCATCCCTGAAACACCTTATTGGGCTATGGTAGGACTTGTTAACGATGGTGACTGTGAAGT
TCAATTCCAAGTTCATAATGACCACCAGGTACGGGTTTTGATTCCACTACAATTGGAAGATTGGGGCGTT
TTTGATATTAGCGACTACCCTGAGTTATCCACTGTGGAAAACTATTTTGAAAAATTGCCTAATCATCGGG
TTGATGGTAGTAACTTTAAAGTTTATTACTATCGTCCATACCATTGTTTAACAACTACGGTTAATTTAAA
TGATGTTAATTTAACTGAAGTGATTGAAAAAATGATTAGTACTTTTGATGATATTGATAAATCAAATGAC
TAG
>contig_1_pilon_216 # 247077 # 247916 # 1 # ID=1_216;partial=00;start_type=ATG;rbs_motif=GGAG/GAGG;rbs_spacer=5-10bp;gc_cont=0.320
ATGTTTTTAGGAAGTAAAATTGCTCAACAACGCAAGGAGAAGAACATCACTCAAACTGATTTAGCAAATG
ATATTTGTACTCAAAATACGATCAGTAAAATTGAAAAGCACAACGTTCCTCCTACCACTAAAATTTTAAT
CAAGTTATGTCAAAGAATTGATTTAACTTTAAATGATGTTTTTTCTGATTTTAGTCAACCAGATAGTGAC
TTAAATGAACAGTTAAAAAGCATCGAACGTTCATTATATAGCTACAATGATAATGAAGCTAAGCAAATTG
AGGCTAGCATTAAAAAGTTATCTAAGTCCCAAATCGAAGACGAAGATTTGGTTCAATACCAATTTATCGT
TGCATTCTTCAAGTTCCGTCAGGGTCAATTTGAAGACGCCATCTTTGAATGTGATAAGGTATTAGCTAGT
ACCCATAGTGCTAAGGATAATGTCTACACAACCTTAGCATACACAGTTAAGGGTGACTCATACAAAAAGA
TTGATAAAATCAGCAAAGCTGAATATTATTTTGACATTGCAGATGGATTCATTAATAATTATAAATTAAC
ATCCAAAATTGATTATAACTCCATTCAGGTCATCTTCATTTGCAACCAACTTGCTAAGTACTATGTTTTA
ACAAAGGATTTCAAAAAGACAATGAAAATTGCTAAAATCGGGATTCAGTTAAATGACCAACTTCACACCA
CCTACTTTATGAATTCACTATTCAACATTGCGTTCGAAGCTGGAACTGAATTAAAGTTAGATCCTAGACT
AATTAAAAAGTACCAACAATTCGCTAGTCTATTCAATGAATACAATGGATTCGAAAGTATTAACGCTTAG
>contig_1_pilon_217 # 247938 # 248237 # 1 # ID=1_217;partial=00;start_type=ATG;rbs_motif=4Base/6BMM;rbs_spacer=13-15bp;gc_cont=0.357
ATGATTAACATCAAACAACACATTCGTATGTATGCTGAAGAAGCTGTTAAAAATAATGATTTAATGACCA
CTCAATCCGTCCAATCATTAGCACAAGCGGATCATAAAACATGGCGGGTTGCCATAGAAAATTTCCAGGG
GAATGGTCAAAAAATTGAGGTAATCCTCGCACCAGTAGTTAATTCTGATGATTACCAGGTCCTTAATTCT
AAGGGGACCACCATCTGGCAAGGTCAGTTCACTGAGGCTAACTTCAATTCAATTATGCAAAATGTTTTAA
TGAAATTAAATATTAAATAA
>contig_1_pilon_218 # 248279 # 248923 # -1 # ID=1_218;partial=00;start_type=GTG;rbs_motif=GGA/GAG/AGG;rbs_spacer=5-10bp;gc_cont=0.388
GTGAAATCAGAAAATAGAGTACTTCAATTCATCTTTGACTACATTGTACCAATCATTGCGACCCTAGCGG
TGCTATGGTTAGTTAACAATTTCTTAGTTTCAAAGGTACGGGTAAGTGGGCCCTCAATGGAGCCTAACTT
AAGAAATAACCAATCGATTGTTGTTTTACGCCAGGCTAAAATTAAGCACCTAAGTGTAATTGTGTTTAAT
GCCACTGGTGAGGATCCACAGGCATCTGGGAATCCAGATTACTATGTTAAGCGGGTAATTGGACTCCCAG
GGGATAAGGTAGCGTTTAAAGCCGGAACCATTTATGTAAATAATAAAAAGATTCCCCAAACGTTCATTAA
TAAGTACCAACGGACTAGTGGAACCCAAGTTCCAGCCTATAAAATTACTAACTGGGATATTAAAAAGCTA
GCTGCTAACTGGCCAAAGAATAAGCAGGCGGTAACGGTACCAAAGGGTGAATATTTTGTTTTAGGGGATC
ATAGAAGTGTTTCCAATGATAGTCGTTACTGGGGCTTTGTACCTAAGAATAAGATCATGGGAGTTGTTCA
CGTATTTGAATGGCCATGGCCATTCAATGGGAACAATACTAACAAGCAACAACAGAAAAATATTAATTCA
TTAGCATATGAATAA
>contig_1_pilon_219 # 249045 # 249701 # -1 # ID=1_219;partial=00;start_type=TTG;rbs_motif=AGGAG;rbs_spacer=5-10bp;gc_cont=0.423
TTGAAAGAGAAAAATAGGACGCTTCAGTTTTTGATTGATTACGTAGTTCCCGTTGTCATTGTTTTTGTGA
TTTATTTTGTTTTAAACACCTTCGTATTTGGTCGGGTACGGGTCAGTGGGCCTTCAATGCAGCCCAACCT
AAATGATAAGCAAGCATTGATTGTATGGAAAATGGCACCAATTAAACACCAAAGCGTCGTTATTTTTGAT
GCTAACGGAGTTGATCCCAATGCTACGACTAGTGATGATTACTATGTAAAACGGGTTATTGGGATGCCAG
GGGATAAAGTGGCATTTAAGGATGGCACCGTCTACGTTAACGATAAAAAGGTGCCTCAAACCTTCATTAG
TAAGTATGAAGCCACGACTGGAACCCAGGTGCAAAATACTGCTACTGGGATTCCGGCCTTTAAGAATTGG
GATCTGAAGAAGCTCTCTAAGTACTGGAAGGTGGATCAAGGTGCCGTTACGGTTCCTAAAGGAAAGTACT
TTGTGATGGGGGACCACCGGAGTGTCTCTAACGACAGTCGTTACTGGGGCTTTGTACCAAAGGATAAGAT
TATGGGGGTTGCCAATGCGTATGGTTGGCCATGGCCATTTAATAAGTACAATACTGATAGTCAGGAACGA
CATAACGTTAATTCATTAGGATATTAA
>contig_1_pilon_220 # 249839 # 251764 # -1 # ID=1_220;partial=00;start_type=ATG;rbs_motif=GGAGG;rbs_spacer=5-10bp;gc_cont=0.442
ATGAGCGAAATTTTTAGTCATGTAAAGCAGACCTACCAGGGTCCCGATTACGATGTGATCGTAGTTGGAG
CCGGCCATGCTGGCTGTGAAGCAGCCCTAGCAGCTGCAAGAATGGGAAATCAGACTTTATTATTAACCAT
TAATTTAGAAATGGTGGCATTCATGCCATGTAACCCATCAGTTGGGGGCCCTGCTAAGGGCATTGTGGTC
CGGGAAGTGGACGCTCTTGGTGGTGAAATGGGTCGGAATATCGACAAGACCTATATTCAAATGCGGATGT
TAAACACTGGAAAGGGTCCCGCAGTGCGGGCCTTACGTGCACAAGCGGATAAGCATGCGTACCACCGGGC
AATGAAGGAAACAATTGAAAACCAACCTAACTTGACGTTGCGGCAGGGAATCGTTGATTCCTTAATTACG
GAAGATGGGGTTTGTAAGGGCGTAGTTACCAATACTGGGGCTAAATATAATGCCAAAACGGTCGTTTTAT
GTACTGGAACTTCCGCCCGCGGTAGAATTATTATCGGGGAACTACAATACTCCTCAGGGCCTAATAACAC
CCAACCAGCCCTAGAACTTTCTAAGAACCTAGAAGACCTTGGATTTAAACTAAAACGGTTTAAGACTGGA
ACTCCACCACGGGTTGATGGAAATACGATTGACTTTAGTCAAACCACCGAACAACCTGGGGATAAGGAAG
TGAACCACTTTAGTTATGAAACTCCAGATAGTCAGTATCTTGAGCTTAAAAATCAACTTTCCTGTTGGCT
AACTTATACAAATGAAAAGACGCACGCCATTATTCGGGAGAACTTAGATCGGGCTCCGATGTTTAACGGA
ACGGTGGAAGGAATCGGGCCTCGTTATTGCCCTTCAATTGAAGATAAGATTGTGCGATTTGCTGATAAGG
ACCACCACCAGGTCTTCCTAGAACCAGAAGGAAGAGAAACACAGGAATACTACGTCAATGGAATGTCGAC
TTCGATGCCAGAAGAAGTTCAACAAAATATGATTCATTCCGTTGCCGGAATGCAAAATGCAGAATTGATG
CGTCCAGGATACGCAATTGAATATGACGTTGTGGATCCATACCAACTGAAGCCAACTTTTGAGACAAAAG
TAGTAAAGAACCTTTATACTGCTGGTCAAACAAACGGGACTTCTGGATATGAAGAAGCGGCTGGTCAGGG
GATGTACGCTGGAATTAATGCGGCTTTACGGGCCCAGGGGAAGGATCCATTAATCCTAAAGCGTAACGAA
GCCTACATTGGGGTAATGGTGGACGACTTGGTTACCAAGGGGACCAACGAACCATACCGGTTGCTAACCA
GTCGGGCTGAATACCGGTTATTATTACGGCATGATAATGCTGACATGCGACTCACTGAAAAGGGTTATGA
ATTGGGATTAATTTCAGAAGAGCGTTACCAAGCATTCCTAGCTAAGAAGGCTGCTGTGGAGGGTGAAATC
GAACGGTTAAATAAGATCCGAATTAAACCTAATGATGAAGTGAACCAGTTCATCCAAGAACATGGGGATA
AACCCCTTCAAGACGGTGTCTTGGCGTCAGTATTCTTACGGCGGCCGTATGTAACTTACAACATTTTGAA
GCGGTTCATTCCTGAACCAGCTAAGCCACTCGGCCGGCGGGTAATTGAACAAGTTGAAATTAGAACTAAG
TATGCGGGCTACATCAAAAAAGCCGAGGAAAACGTTGAAAAATTAAAGAAAATGGAAGCTAAGAAGATTC
CAGAAAACATTGATTATGATGCGATTGACGGATTGGCAACTGAAGCGCATCAAAAGCTAAAACAAATTCA
ACCCCATAGTATTGCACAGGCCTCTAGAATTAGTGGGGTGAATCCTTCTGATATTGCAATCTTAAGTGTT
TACATCCAACAAGGTCGAATTGCTAAAACTAAATAA
>contig_1_pilon_221 # 251834 # 253231 # -1 # ID=1_221;partial=00;start_type=ATG;rbs_motif=AGGA;rbs_spacer=5-10bp;gc_cont=0.422
ATGGCATTAACAACAACTGAATTTGATACCATCGCTGCGATTTCAACCCCCCCTGGTGAGGGAGGAATTG
CAATTGTACGGGTTAGTGGTGAAGATGCAATGAAGGTAATTACCGCTATTTACCGTGGGAAGGATCTAAA
CAAAGTTGCGAGCCATACCATTAACTACGGTCACATTGTAGATCCTGCCAACCATAATGAAACCGTCGAC
GAAGTCATGGTTTCTGTAATGCGGGCCCCCAATACCTACACCAAAGAAGACGTAATTGAAATTAACTGTC
ATGGTGGAATTGTTGCGACCAACCGAATTTTACAAATTGTGCTCAGTAACGGAGCCCGGATGGCAAATCC
AGGTGAGTTTACAGAACGAGCATTTTTAAACGGGCGGATTGATTTATCACAATCGGAAGCAGTTATGGAT
TTGATTGAAGCTAAAACCGACCAATCGATGAAAGCAGCTTTGAATCAATTAGATGGGAACCTTTCCCATT
TAATTCGGAATCTTAGACAAGCTATTTTAGATGTATTAGCAAATGTTGAAGTGAACATTGATTATCCAGA
GTACGATGATGCCGAAACGATTACTACTAAGTTACTCTTGGATAAAGCGAAGGAAGTTCGGGCTAGTGTC
GAACAACTATTAAAAACTGCCAAACAGGGAAAGGTCCTTCGGGATGGTTTGGCAACCGCAATTGTCGGTC
GCCCAAACGTTGGAAAGTCCAGTATCTTAAACCATTTATTGCACGAAGACAAGGCAATTGTTACCAATGT
TCCTGGAACCACTCGCGACGTTTTAGAAGAATACGTTAACGTTAGCGGAGTGCCATTAAAGTTGATTGAT
ACTGCTGGAATTCGTAAGACTGACGATCAAGTTGAAAAAATTGGGGTCGAGCGGTCACGAAAGTCAATCA
ACAGCGCAGATCTCGTGCTCCTAGTTTTAAATTCGAGCGAACCATTAACGGCGGAGGATCGAGAGCTATT
AGCACTAACTAAGGATACGAAGCGGATTGTAATTTTGAATAAAACCGATCTACCAATGGCGATTGAATTA
TCCGAAGTAAAGCAACTGGTTGGCGATGAAAACATTATCTCCACTTCCGCAATGAAGGCTGACGGACTTA
GTGCATTAGAGCAACGAATTGCGAAACTCTTCTTCGAAGAAGGAATTGAAAACTCCCAATCAAACGTAAT
GGTTACAAATGCTCGCCACATTAGCTTGTTGAACCAAGCCCTTTCAGCATTGGATGATGTCATCAATGGG
ATTGACAGTGGTATGCCGGTGGACTTAGTTCAAATCGACATGACTAGATGTTGGGAACTCCTGGGTGAGA
TTACAGGGGATAGTTATAACGACGAGTTACTAGATCAGTTATTTAGCCAATTTTGTTTAGGAAAATAA
>contig_1_pilon_222 # 253421 # 254179 # -1 # ID=1_222;partial=00;start_type=ATG;rbs_motif=GGxGG;rbs_spacer=5-10bp;gc_cont=0.364
ATGAATACGTTTACCGGAAAAAATGTTGATGAAGCGATTCAAAACGCACTCAACAAACTAGCAATCGAAA
AAAATCAAGCAAACATTAAAGTGATTCAAACCGAAAAAAAAGGATTTCTGGGCTTTGGCAAGCGCGATGC
AATTGTTGAAGTTACGGTAATCCAAGAACCAGAAACTAAAACACCTAAGTCAGCTGCTGATGATCAAGAT
ATTAATACTAAGGCATCAAATGCAGCAAAGTCAGCTAGTATTGAATTTACAAAATCAAAGGATGAAGAAG
CTGAACCAGAAAATGATGCTGAAGATACTAAGCAAGCAGTTACAAATTTACAAAATTATTTAGATGCAAT
CGTTACTCAGCTAAGCATTCATGCTACATCAGAAGTGGTTTTTAAAAATAGTAAAACGATTAAGATTAAT
TTTGATACCAAAGAAGAGGGACTGTTGATTGGGAAACATGGTTTAACGATTAACGCACTCCAGACTTTAG
CAGAAATTTATTTAAATCGATTAGGAATTTACCATGTTGTGGTTGAATTAGATACTGCTAATTATCGGCA
AAGGCGGTTAGATATTTTAGAAAAATTGGCTGAAAAAACAGCTCGGGATGTCGTTGCAGAAGGCAAACCA
GTTTACTTAGATCCAATGCCATCATTCGAACGAAAGAAAATTCATAAGACGTTAGAGAATCACCAACATG
TTAGAACTTACTCGGCTGGACGTGAGCCATACCGCGCCGTTGTGGTAGTTCCCAAGTAA
>contig_1_pilon_223 # 254290 # 255126 # -1 # ID=1_223;partial=00;start_type=TTG;rbs_motif=GGAG/GAGG;rbs_spacer=5-10bp;gc_cont=0.366
TTGAATAAAAAACTAAAAAAATACTTAACGTTAGCTTCAGTTTTTAGTTTAGTTTTCCTATTGAGTGCAT
GTAGTACCACTCCCATTACTAATCACAGTACTGGAATTTGGGATGGCGGAATTGTTTTAAACTTCTCCCG
TGCAATCATTTGGCTATCTAAAATTTTCGGGTCTAGTTATGGAATCGGAATTATCGTTTTTACGATTATT
ATCCGAATCATCATTTTACCTTTGATGATTTTCCAAACCCGAAGTATGAAGAAAACACAAGAAATTCAAC
CACAATTAAAAGCATTACAAAAGAAGTATTCATCAAAAGATACTGAAACAATGCAAAAGTTGCGTGAAGA
ACAACAAAAGCTTTATTCAGAAGCTGGAGTGAATCCAATTGCTGGTTGTTTACCATTAATTGTTCAATTA
CCAGTTATTTACGCACTTTACCAATCAATTTCTAGAACTGAGATTTTAAAATCAGGTCAATTCTTGTGGT
TAAGACTTGGTGATAAGGATCCATATTTCATATTACCAATCCTAGCCGCCCTACTGACGTTCGTCAGTTC
ATGGCTTGCAATGAAATCCCAACCTGAAAAAAACAGCATGACGACTGTAATGACATTCGGGATGCCATTA
ATTATTTTCTTTACCGCTTTAAGTGTTCCATCCGCCCTATCACTTTACTGGGTAATCACTAATGCTTTCC
AAGCAGTGCAAACCCTAGTATTGCAAAATCCATGGAAGATCCAACGTGAACGTGATGAAAAGGAACGGGC
TCAAAAGGAACAGGAACGAAAAGTCGCAAAGGCAATTCGGAGAGCTAAGAAGAGCCGTCGTAAATAA
>contig_1_pilon_224 # 255119 # 255487 # -1 # ID=1_224;partial=00;start_type=ATG;rbs_motif=GGAG/GAGG;rbs_spacer=5-10bp;gc_cont=0.371
ATGCGAAAATCATATCGCGTTAAAAAGGAAGCTGACTTCCAGACGGTATTTGAAAACCATAACTCAGTGG
CTAACCGGATGTTTGTTATTTATCAAATGGCCAAACCTAGCCAGCCTCATTTTCGAGTTGGGATTTCTGT
TGGTAAAAAAATTGGGAACGCAGTTCATAGAAACTGGGTTAAGCGTCGAGTTAGACAATCATTGTTAGAA
TTAAAGCCATGGTTACGTAGTGACATTGATTTTCTAGTGATTGCCCGACCCCATGCATCTGGCCAATCGA
TGAAAGCCATCAAGTATAATTTGATTCATGTTTTAAAATTAGCAAATTTACTTAGTCCTGATTATAGTGA
GGATCAAAAAATTGAATAA
>contig_1_pilon_225 # 255556 # 255690 # -1 # ID=1_225;partial=00;start_type=ATG;rbs_motif=AGGAGG;rbs_spacer=5-10bp;gc_cont=0.444
ATGAAGAGAACTTACCAACCAAAGAAACGTCATCGTGCTCGTGTACACGGTTTCCGTAAACGGATGTTAA
CCAGTAACGGACGCAAGGTGTTAGCACGTCGTCGTAGAAAAGGCAGAAAATCATTGTCTGTATAG
>contig_1_pilon_226 # 256164 # 257519 # 1 # ID=1_226;partial=00;start_type=TTG;rbs_motif=AGGAGG;rbs_spacer=5-10bp;gc_cont=0.388
TTGGATGCTAATTCATTATGGAATGAAATTAATTCCCTTTTAAAAGATGATTTTACCCCAGTCAGTTATC
GAACTTGGTTTGATCACGTTAAACCAATCAAGTTGGATCATAATCGATTAACGCTTCAACTTCCTTCTGA
TTTACACGTTGAATATTGGCAAAAAAACATCACTAGTAAAGTAATCGAATATGCTTTTCAAATTACTGGA
AATGACATTACTCCTATTTTAGTAACTGAAAACCAAGTTAACGATGAAAAACAAGAACAAGCAGAACGCC
AAAGAAATTCACCGATTGAAGAAAAAAATAATCAATTAAATCCTAACTACACCTTCGATAAGTTCGTTGT
CGGTAAGCCCAATATGTTTGCCCAAGCGGCTGCCCTTTCTGTTGCAGAGGATCCAGGGACTACCTATAAT
CCACTCCTAATTTATGGAGGGGTGGGATTAGGAAAGACCCATTTAATGCAAGCGATTGGAAATTACATGT
TAGAACAGGATCCGACCAAAAACGTCGTATTTATTACTAGCGAGAAATTTACAAATGAATTTGTGAGTGC
GGTCAAAAAGGATGCTCATGGTGGTAGCGAAATGGAACGCTTCAAAGAGAAGTACCGAAATGTCGACCTT
TTATTGGTAGATGACATTCAATTCTTCTCCAGTAAGGATAAAACTCAAGAAGAGTTCTTTCACACTTTCA
ATGACTTACACAAGGATGGCAAACAAATTGTCATGACTTCTGATCGGCTCCCAAATGAAATTGCAAAGTT
ACAAGATCGCTTAGTTTCAAGATTTAATTGGGGCCTTGCAGTCAGTATTGATGAACCTGACGTAGCGACT
CGAACCAAGATTCTACAAAGTAAGGCGAAGTATTCCAACATTGCAATAACGGATGAAGCATTGGAATACC
TAGCCGAAAAGGTTGATTCTAACGTTCGGGAGCTAGAAAGTGCTCTCTCCAGGGTAAAAGCGTACTCTGA
ATTTAAGGGGAACCGACTGCGGATTAATACCGAATTGGTGGAAGACGCAATGGCAGGGCTTGATTTTTCA
AATAAAATCGAACGCACTGTTGATATTAATGACATCCTCCGAAAAGTCGCATCTTATTATGATGTTTCAG
TTGATGATATTAAAGGCAAGAAACGGTATAAGGAAATTGTTGCCCCTCGGCAAGTTGCAATGTATCTGTC
TCGTGAACTCACTAAAACCTCCCTTCCTAAAATCGGAAAGGCGTTTGGTGGAAAGGATCACACTACCGTT
ATTCATGCTTACGATAAAATTAAACGGGCTCTCGATAATAACGATCCTCAACTAAAGGACGAAGTGGCTG
ATCTAAAAACAGAAATCCTTCGTTAG
>contig_1_pilon_227 # 257750 # 258883 # 1 # ID=1_227;partial=00;start_type=ATG;rbs_motif=AGGAGG;rbs_spacer=5-10bp;gc_cont=0.389
ATGAAATTTTCGATTAAAAGATCTGCTTTTATCCAAAGTTTAAATACTGTATCAAGAGCAATTTCTTCAA
AAACCACCATTCCCATCCTAACTGGAATTAAAATTACTGCTGATAGCGAAGGTTTAATTCTAACTGGTAG
TAACGCTGACATCTCAATTGAAACCCAAATTAAAATTGATGATGCTAAAAACGAACTGGTGATTGAAGAA
GAAGGTTCAGTCGTTTTAACTGCTGGATTCTTCGTTAGCATCGTTAGAAAGTTACCAGATGAAAAAATGG
ATTTATCAGTTAGCAACGATTTACAGACCACCATTAAGTCTGGACAATCAGAATTCACAATTAACGGCTT
AAACGCAAGTAATTATCCACACCTTCCAGAAATTGATACTGACGACTCAGTAACTTTCTCTGGGGATATC
TTCAAGGAAATTATTGGCCAAACGGTAATTGCGGTTTCCACCCAGGAAAGTCGGCCCATTTTAACTGGGG
TCCACTTTGAACTTAGTGCGGGAAAACTGTTGGCAGTCGCAACCGATAGTCACCGACTAAGCCAACGGTC
AATTAACTTCTCTGGTAGCGATCGGGACTATAACTTTATTATTCCTGGAAAGAGTTTGAATGAACTTTCG
AGAATGATTGAAGAACACCAAGACCTTGAAATGCGCATTGCTGAAAATCAAGTGCTATTTATCTTTGGGG
ATACGTTCTTCTACTCACGGTTGTTAGAAGGAAACTACCCTGATACTTCCCGTTTGATTCCAGAAGAGTC
CACTACTCAAGTTCAATTAGAAGCGCCAACCTTACTTGCATCAATTGAACGGGCATCATTACTTTCCCAC
GCTTCTAGAAACAACGTGGTTAAATTAACGATTACCCCAAGTGATGGTAGAATTGAAATTACTGGTGATT
CCCCTGATGTTGGGACTGTGGAAGAAGAATTAGAACCTGAATCAGTAACTGGTGATGAATTAGAAATTTC
GTTTAACCCTGATTACGTTAAGGATGCTTTGCACTCATTTGGGAAGACGATGATTGAAATTTCATTCTCA
TCTGCTTTAAGACCGTTTACCTTAAAGCCAACTGAAGATGGCGATAGCTTTATCCAATTAGTAACACCAG
TTCGGACCTTTTAG
>contig_1_pilon_228 # 258917 # 260017 # 1 # ID=1_228;partial=00;start_type=ATG;rbs_motif=GGxGG;rbs_spacer=5-10bp;gc_cont=0.431
ATGTCAAAATTAGAATCAGTTCAAAAGTGGACTGCTGACCAGGGTGTTGATTTCACATATATCAGTGATC
CAAAGACGATTGAATACTTAACCGGATTCTTTAGTGATCCAGTTGAACGGGTTTTGGCCCTAGTTGTATT
TGCTGATCAGGAACCATTTATGTTTGCACCAGCGCTAGAAGTTGAGGTAATTAAGGGGACCGGCTTTAGT
CATCCCGTCTACGGGTATCTGGATCATGAACATCCATGGGAAATGATTGCCGACCAAGTTAAAAAACGGG
TGGCTAATCCTAAACGGGTTGCTTTGGATAAGGCATATTTACCAGTTGCAAGGGAAGAAGCCTTACAACA
AGTACTGCCTGGAGCTTCATTTGATACTGACGTCACTTCATTTATCAACAACATGCGGCTATTTAAGACT
GCCGATGAAATTGCGAAGTTAGATGCCGCCGGTCGGGAAGCTGACTTTGCCTTTGAACAAGGCTTTGCTG
CTGTTAAACCAGGAGTAACTGAAATGAGCATTGCAGCCAAGCTGGAATACGAGTTAAAGATGCGCGGGGT
TAGTAACATGAGTTTTGATACCCTGGTTCAAGCCGGGGCCCACGCAGCGAATCCACATGGGGATACTAGT
GAAATTAAGGTGCAAAACAATCAATTGGTACTCTTTGATTTAGGAACAGTTCATGATGGGTATATCTCAG
ATGCGTCTAGAACCGTTGCCGTGGGTAAACCTACTGATAAGGAATTAGATATCTACAAGGTATGTCTAGA
AGCCCAGCTAAAGGCAATGGATGCAGCTAAACCGGGGATTACTGCTGAAGAATTAGACGCCGTTGCTAGA
GAAGTTATTGACAATGCTGGTTACGGGAAATACTTTATCCACAGGCTTGGTCATGGAATGGGAATGAGTG
AACACGAATTTCCATCGATCATGGAAGGAAACCAAATGGAATTACAGCCGGGAATGTGCTTTTCAATTGA
ACCGGGAATTTACATTCCAAACGTTGCTGGAGTTCGAATTGAAGATTGTGTTCATGTTACTGAAAATGGT
GCTGAGCCATTTACACACACCTCAAAAGAATTAACCTATGTTGATAAGTAA
>contig_1_pilon_229 # 260234 # 260461 # 1 # ID=1_229;partial=00;start_type=TTG;rbs_motif=GGAG/GAGG;rbs_spacer=5-10bp;gc_cont=0.412
TTGAAAAAAACTGTTTTTATCTCCACTCCGTATATAACATTGGGACAAATGTTAAAGGAGGAGACAATCG
TTGGCTCTGGTGGTCAGGCCAAGTGGTACCTACGTGAAAATACGGTGTTACTAAACGATGAACCAGAAAA
CCGTCGTGGAAAGAAGTTGTACGATGGTGATAACGTTTCAATCCCAGATGTAGGGATGTTCTTCATTCGA
GCAAAGCAGGATGATTAA
>contig_1_pilon_230 # 260461 # 261576 # 1 # ID=1_230;partial=00;start_type=ATG;rbs_motif=AGxAGG/AGGxGG;rbs_spacer=5-10bp;gc_cont=0.380
ATGAAAATCTCAAAACTAAAATTGAATCATTTTAGAAATTATGAACATGTGGATATTAATTTTGCCCCAG
GAGTGAATGTCCTATTGGGGAATAATGCCCAGGGGAAAACAAACCTCCTGGAGTCAATTTACGTCTTGGC
CCTTACTAAGAGCCATCGCACCAATAATAATTCTGATCTGATTCAATGGAAACACCAAAATGCCCAGCTA
AAAACCCTAATTACAAAGGATTCTGGACAGTTGAATTTAGAATTAGACCTTAGCAAAAAGGGAAAGCGCG
CTAAGGTTAATCATATCGAACAAGCAAAGCTTTCCACCTATGTTGGTCAGTTAAACGTAATTTTGTTTGC
GCCGGAAGACCTCTCAATTGTGAAGGGTTCTCCACAGGTCCGGAGACGGTTTATGGATATTGAATTTGGA
CAAATGAGTAACCAGTATTTATACAATACCGTCCAATATCAACGGGTCTTAAAGCAACGAAACAAGTATC
TCAAGTTACTGCAAATTAAACGGGCATCTGACTTGGTTTACCTGGACGTTTTATCTGACCAATTATCAGC
TTATGGTTCTGAAATTATCTATCAGCGACTCAAGTTACTAAAACAGCTTGAGCACTGGTCGAGTGCAATT
CACTCAACAATTTCACAAAATCAAGAACAGTTGACTTTTAAGTACGTTACTGCATTAAAGCAAACCCAAC
TCCACTCCGTTGATAGTATTTACGAGGGATTAAAAAATGCTTTTCAATCTGAGCGAAATCGTGAGATTAG
AATGGGGACTACTGTGTTAGGGCCACATCGGGATGACTTAAAGTTTCAAATTAATCATAATGATGTGCAG
ACCTTTGGTTCCCAGGGGCAACAACGGACAACTGCATTATCCGTTAAATTAGCTGAAATTGATTTAATGA
AGGCAGAAACTGGTGAATATCCAGTATTATTGTTGGACGACGTGTTATCAGAACTAGACGATAATCGGCA
GACCCACTTGTTAAAGGCAATTCAAGATAAGGTTCAAACGTTTTTAACAACGACTAGTTTAAGTGGAATT
GCTAGGGATTTAATTCATGATCCAAAGGTGTTTCAAATTAATGATGGTAGTTTAAGGGTTGATTAA
>contig_1_pilon_231 # 261591 # 263534 # 1 # ID=1_231;partial=00;start_type=GTG;rbs_motif=AGGAGG;rbs_spacer=5-10bp;gc_cont=0.436
GTGACTGACGAAGAAAAACGCCGTGAAAAAGAGGCTGAAAAGTACAATGCTAGTCAGATTCAAGTCCTAG
AAGGGCTGGAAGCAGTTCGAAAGCGACCAGGGATGTACATTGGATCCACAAGCGTTCAAGGATTACACCA
CTTAGTGTGGGAAATTGTGGATAACGGGATTGATGAAGCTCTGGCTGGTTTTGCGAACACAATTCACGTG
ACTGTGGAAAAGGATAACAGCATTACCGTTACCGATAATGGACGGGGAGTGCCTGTTGATACCATGACCA
AGACCGGACGCCCTGCGCTAGAAACCATATTTACAATTTTGCACGCCGGTGGAAAATTCGGCGGTGGCGG
ATACAAAGTTTCTGGTGGACTCCACGGGGTGGGGGCATCAGTTGTTAATGCCCTTTCAACAGAATTGGAT
GTTACCGTTAAACGGGGTGGTAAAGTTTACTACATCGATTTTAAACGTGGCCACGTTCAAGATCAGATGA
AGCAAATCGGCACCACCTCTGAAGAAGACCACGGGACTAAGGTGCACTTTGTTCCTGATCCAGATATCTT
CACCGAAACAACTACCTACGATATGGATACATTAACCAACCGGGTACGTGAATTAGCCTTCTTAAACAAG
GGGCTTCGAATTACGATTCGTGATAACCGTCCGGAAAAGCCAATCGAACACGACTTCCACTATGAAGGTG
GAATTAAGCACTACGTTGAATACTTAGATGAAAATAAGGATACCTTATTTAATGAACCAATCTACGTAGA
AGGTAATGAAAACGACATTAACGTTGAAGTGGCCCTCCAATACACCGATGATTACCACAGTAATCTATTA
ACCTTCACCAATAATATCCACACCATTGAAGGTGGAACCCATGAAGAAGGATTTAAGCGAGCTTTAACAC
GTGTAATCAACGACTACGCCCGTAAAAACAACCTCCTTAAGGGAAAGGATGCTAAATTAACTGGGTATGA
TGTTCGAGAAGGATTAACCGCCGTAATTAGCATTAAGCATCCAGATCCACAATTTGAGGGCCAAACCAAA
ACGAAGTTGGGGAATTCTGATGCCCGGGTTTCAACCGACCGGATTTTTAGTGAACATTTTAATCGGTTCT
TATTGGAAAACCCAAGCATTGCTAGAAAGATTGTTGAAAAGGGTTCAATTGCTTCTAGAGCACGGGTTGC
TGCTAAGCGGGCCCGTGAAGTTACCCGGAAAAAGAGTGGGTTAGAAATTAGTAACCTTCCTGGGAAGCTG
GCTAATAATACCAGTAATGATCCCGCAATTTCAGAATTGTTCATCGTCGAAGGGGACTCCGCTGGTGGAT
CTGCTAAGCAGGGGCGTTCTAGATTGACCCAGGCAATTCTTCCAATTCGGGGGAAGATTTTAAACGTTGA
AAAGGCCAGTATGGATCGGATTTTAGCAAATGAAGAAATTCGTTCACTATTCACGGCGATGGGAACTGGT
TTTGGGGATGACTTTGATATTTCTAAAGTTCACTACCATAAACTAATTATCATGACCGATGCCGATGTTG
ATGGAGCTCATATTCAAACGCTGCTATTAACTTTAATTTACAACTACATGCGGCCACTGCTTGACGCTGG
ATACGTATATATTGCCCAGCCACCTTTGTACCGCTTAAAGCAGGGTAAATTACAACGGTATATTGATACT
GATCAGGAGTTACACAAGTTATTAAGCGAGTTACCAGGATCACCAAAGCCACAGATTCAACGTTACAAGG
GGCTTGGTGAAATGGATCCTGAACAGTTATGGGAAACAACCATGAATCCAGATAATCGGCATTTATTACG
GGTTGATTCAGAAAACGCTGCTGGCGCTGCCCAGGTATTTGCAATGTTAATGGGGAACCAAGTTGAACCA
CGGCGGAAATTCATTGAAGAAAACGCTAAGTTTGTTGAAAACTTGGATGTTTAA
>contig_1_pilon_232 # 263629 # 266109 # 1 # ID=1_232;partial=00;start_type=GTG;rbs_motif=GGAGG;rbs_spacer=5-10bp;gc_cont=0.430
GTGGCAAACGGAGAGATTGTAAATCACCGCATAACTGATATTGATTTATCTAAAAAAATGAAAACTTCAT
TTTTAGATTACGCAATGAGTGTTATCGTTGCCAGAGCGTTACCAGATGCACGGGATGGGCTTAAGCCGGT
GCACAGAAGAATTCTTTATGATATGCATGAATTAGGGGTTACTCCTGATAAGCCATATAAGAAATCAGCC
AGAGTGGTTGGGGATGTGCTAGGTAAGTATCACCCCCATGGGGACTCTGCGGTTTATGGTTCAATGGTAA
GAATGGCCCAAGACTTTAGTTATCGCTACATGCTAGTTGATGGACACGGAAACTTTGGGTCTGTCGATGG
GGATGGAGCTGCCGCAATGCGTTACACGGAAGCACGGCTAAGCAAAATTTCATTGGAAATGCTTCGGGAT
ATCAATAAGGATACCGTTGATTTCCAAGATAATTACGATGGAACTGAAAAGGAACCAACCGTGTTACCAT
CAAGATTCCCGAACTTATTAGTAAACGGGGCCTCAGGGATTGCGGTTGGGATGGCAACGAACATTCCACC
TCATAATTTAAGTGAAGTGATTAGCGCAATTCATATTTTAATGGGTAACGCTGATGCAACCACTGCTGAT
TTAATGGAGGCCCTCCCAGGACCCGACTTCCCAACTGGGGGAGTTGTAATGGGAAAATCCGGAATTCGGA
AAGCCTATGAAACTGGAAAAGGGACAATTGTCTTACGTGCTAAGGTCGACATTGAAGAAGTTAAGGGCCA
TCAACAAATCGTTGCAACGGAGCTGCCATACATGGTTAACAAGGCGAAGTTAATTGAACGAATTGCTGAC
TTGGTTCGTGAAAAGCGAATTGATGGAATTACCGATATTAAGGATGAATCCGACCGAGAAGGATTACGAG
TTACCATCGACGTGCGGCGGGATGCCAGTGCGGAAGTGGTTTTAAACAACCTCTACAAGCTAACCCTTCT
TCAGACTTCATTCAGCTTTAACATGCTAGCAATCGTTCATGGAGCGCCTAAGGTGCTTAGCTTAAAGGAA
ATTCTGCAAAACTACCTTGAACATCAAGTTCAAGTTATCAAGCGGCGGACTGAACATGATTTGAAGCGTG
CTGAAAACCGTGATCACATCTTGCAGGGACTGTTAATTGCGCTGGACCACATTGATGAAATTATCCGGAT
TATTAGAGAATCCAGAACTGGTGCAATTGCAAAGGCCCAGTTGATTGATAACTACGATCTATCAGATAAG
CAGGCCCAAGCAATTCTTGATATGCGACTAGTTCGGTTAACTGGTCTTGAACGCGAAAAGGTGGAAGAAG
AACACCAAAAGCTTTTGAAGGATATTGAAGAATTTAAGGCCATTTTAGCTAGTCGCGAAAAGGTTAATCA
AATTATCTATAATGAATTACTTGAAATTCAGGATAAATTTGGTGATGAACGCCGGACTGAACTACTGGTT
GGGGAAGTTTTGAGCATTGAGGATGAAGATCTAATTGCTGAAGAAGACGTAATGGTAACGTTGACTCATA
ACGGTTACGTAAAACGGCTACCAACCTCTGACTTTAAGACCCAAAACCGTGGTGGTCGAGGAATTCAAGG
AATGGGGGTTCATAATGATGACTTTATTGAACACCTCGTTGCGACTTCAACCCATGATACCCTACTATTC
TTCACTAACGCCGGGAAGGTTTACCGAATGAAGGGTTATGAAATTCCAGAATACGGTCGAACGGCGAAGG
GAATTCCAATTATCAACTTGTTAGGAATCAAACCCGAAGAAAAGATTGAAGCAGTAATTAACGTATCTGC
TAAGGCTAAGGATCAAGATAAGTACCTTTTCTTTACCACCTTACTAGGGCGTTCGAAGCGGACTTCAATT
GATGAATTCTTCAACATTCGAAGTAATGGGCTAAAGGCAATTAGTCTTAAGGATGATGATGAATTAATTC
GCGTTTCAGTTGTTAATAAGGATGATAACATCATTATTGGAACCCACCAGGGATACGCCGCCAGCTTTAA
GGCCGAGGATGTCCGTTCAATGGGAAGAACTGCCAGTGGGGTACGGGGAATCAACCTCCATCCTGATGAC
TACGTAGTTGGTGCCGATGTATTGACTCCCGATAGTTACGTTTTCGTTATCTCTGAAAAGGGATATGGAA
AACGGACCCCTGCAAACGAGTATGCAATTAAGGGGCGGGGTGGAAAAGGAATCAAGACTGCCAAAATCAG
TGCTAAAAACGGTCCGATTGCTGGATTAGCAACCGTTGATGGTGATGAGGATATTATGTTGATTACTGAT
AAAGGGGTCACGATTCGTTTTGACGCTAACAACGTGTCTGAAAGTAGCCGGGTAACCCTAGGGGTACATC
TAATTAGAATGGATAATGATTCTAAGGTTGCTACAATGGCAAAGGTTGATAAGGAAGATGAATCCGATGA
ACCCGAGTCTGATGATAATTCCGAATCATAA
>contig_1_pilon_233 # 266329 # 266619 # 1 # ID=1_233;partial=00;start_type=ATG;rbs_motif=AGGAGG;rbs_spacer=5-10bp;gc_cont=0.347
ATGGAAGAAAAGAAATATGAAATTACTTACATCATTCGGCCTGATTTAGACGAACCAGCTAAGAAGGAAT
TAGTTGATCGTTTTGACAAAATCTTGACTGATAATGGTGCTAAGATTATTGACTCAAAGGATTGGTCAAA
GCGTCGTTTTGCTTACGAAATTGGCGGTTTCAATGAAGGTACTTACCACATTGTTAACTTAACTACTGAC
AAGTACGAAGCATTACAAGAATTTGATCGTTTATCCAAGTACAGTGATGGAATCTTACGTCAAATGACTG
TTTTAAGATAA
>contig_1_pilon_234 # 266663 # 267250 # 1 # ID=1_234;partial=00;start_type=ATG;rbs_motif=AGGAG;rbs_spacer=5-10bp;gc_cont=0.413
ATGATTAATCGAGCCACATTAACTGGTCGTTTGACCCGGGATGTAGAATTGCGATACACCCAAAGCGGCA
GAGCTGTTGGTAGTTTTACACTAGCTGTTGATCGTCGTTTTAAAAATGGAAACGGTGATCGAGAAGCCGA
CTTTATCAATTGTGTCATCTGGGGACAGTCAGCTGAAAATTTCAAAAATTATGTACACAAGGGGAATTTA
GTCGGCATTGACGGCCGGATTCAAACCCGGAGTTATGAAAATAACCAGGGAAACCGTGTATACGTAACAG
AAGTTGTTGTTGAAAACTTTTCATTCTTAGAATCACGGAACTCTGCTAACTCACGTGGTGGGGCAGCGAG
TGTGAATAACTTCGGTAACGGAGGAATGAATAACAACAATGCTCCTCGTAATAACGGTAATATGAATAAC
TTCCCTAATACCGGAAATGGTGGCGGTGGCAACGCCAATAACGGTGCTAAACAAAACCAGCCTTTCAATA
ATCCGACCCCTAATAATGGTTCGAATAATGAAAATCCATTCTCCGATAATAAAGATGACGGGAATATTGA
TATTTCTGACGATGATTTACCATTCTAA
>contig_1_pilon_235 # 267304 # 267537 # 1 # ID=1_235;partial=00;start_type=ATG;rbs_motif=AGGAG;rbs_spacer=5-10bp;gc_cont=0.436
ATGGCACAAAGAAGAGGCGGACGTCGTCGTCGTAAAGTAGATTACATTGCTGCTAACCACATCGATTACA
TCGATTACAAGGATGTAGCTTTATTAAACCGCTTTACATCAGAACGTGGTAAGATTTTACCTCGTCGAGT
TACTGGTACCAGCGCTAAGAACCAACGTAAAATTACTGCTGCTATCAAGCGTGCTCGGATCATGGGCTTA
ATGGCCTTTGTAAGCGAAGACTAA
>contig_1_pilon_236 # 267644 # 269689 # 1 # ID=1_236;partial=00;start_type=ATG;rbs_motif=GGAG/GAGG;rbs_spacer=5-10bp;gc_cont=0.407
ATGAATAAAAAATTTTCATTCAAGAATATTCCACCATTTCTTAGGAATAAGAATTTAAGGTGGGTAACTT
TATTTACTTCCGTATTATCGATTTTAGGAACCGTAATCGCATTTCTCTACAGTAGTATTACTGGAGTTAT
CCTGTTGGCAATTGTCTGTTTAGGGTTGGCATATACATTTAGTCTCCTGAACCACCTAAGTGCTAACCGG
GATGAATATATTTCAGATTTATCGTATCGAATTCACCGTGGTGAAAGTGAAACGATGTTAGAGATGCCAA
TGGGGGTCATGATTCTAAGTAATGACCAAAAAATCGAGTGGGTAAACCCATACTTACAACCATACTTTGG
GGATCAAGATGTGCTAGGGAAGCCAGTCGTTGATGTGGCTCCTGGCTTGAATTCATTGATTTCCAAATAT
TGGAGCGCTACTGAACCTAACGATGTGACGTGGAATCACCATCACTTTTCACTGCTGGTTCAAAAGGAAT
TTCATACTGTTTACTTAATGGATGTTACTAAGTACTACGACATTCAGGAACGTTATAATAACGAAAAGGT
CTCAATTGGGGAGATTTTCCTGGATAATTATGACGAAATTACACAGTCAATGACCGATCAGGAAATTTCG
AATCTGTTGAATTACGTTACGAATGAATTAACTTCATGGGCGCGTGAATTCGGGATGTACTTAAAGCAAA
TTGACGATGATCACTTTATGATTATTGCCTACGCCAGTTCGTTGAGGGAAATTGAAGAGGATAAATTCAA
GATTTTGGATAAAATTCGAGAAAGTACCTCAAAGCAAAACTTCCCATTGACGTTGAGTGTTGGGATTGCT
TATGATGATAGTAACCTAAACAACTTAGCTGACCAGGCCCAAAGCGATTTGGACCTTGCACTAGGCCGTG
GGGGGGACCAAGTTGTTGTTAAGGCCAAGGACCAAGAGGCCCGTTTCTACGGTGGAAAGACCAACCCAAT
GGAAAAGCGGACGCGGGTTCGAGCTCGAATGACTTCTCAAGCGTTACAAGAAATCATGAAAGAATCAGAT
CAAATCTTTGTTCAAGGCCATAAGCGTCCTGATATGGATGCGATTGGAGCTTGCTTCGGGATCAGAAGAA
TTGCTAAGATGAATAATAAGCAATGCTGGATTGTGGTTGATCAATCACAACTTCATTCTGATGTAAAACG
GTTGATTGAGACCAGTAAGGATTATCCTGAAATATACGACTCAATTATTACCCCTGAGGAAGCTATCCAA
AAGGCAACCGATAATAGTCTATTGATTATGGTTGACCATTCGAAGCCGTCAATGAGTATTTCAGAGGATC
TCTATAAGCGACTAGCTAACCGGGTGGTTATTATTGATCATCATCGTCGGGGTGAGGAATTCCCACCAAA
TCCAATTTTGGTTTACATTGAACCATATGCGTCATCAACCTGTGAATTAATTACTGAAATGTTTGAATAT
CAATCTCAAGATGCTGAGCCAATTAATAAATTAGAGGCGACTGCCATGTTGACCGGGATTTTCATTGATA
CCAAATCGTTCTCAATGCGAACTGGAACGCGAACTTTCGATGCAGCTAGCTATTTAAGATCAGCGGGAGC
TGATTCTGAAGAAATGCAGCAGTTTATGGAGGAAAACGTTGATGATTACTTATCCAGAAACCATTTGATT
TCACTGGTTAAGTTTATTGATAAGGACCGCCATATTGCGCTAGTAATTGGTGAGGATGATCATGATTACG
ATCCAGTCACTGCTGCTCAAGCAGCTGATTCGATTTTAACCATGGCTGGCGTAGAGGCCTCATTTGTTGC
AACGAAGCGGCCAAGCGGAGCCGTTGGGATTTCTGCCCGGAGTAATGGTGACGTTAACGTTCAAATTATT
ATGGAACGACTCGGTGGTGGTGGCCACCTTTCTAGTGGGGCTACCCAAATTAATGATAAGACAGTATCTG
AAGTTGAACCAATCTTGGTGGAAACGATTAAAGATGTTCTTTCAGACGAGACGGATTCGGATAGTAATGA
TAAAATAGATGAGTAA
>contig_1_pilon_237 # 269744 # 270196 # 1 # ID=1_237;partial=00;start_type=ATG;rbs_motif=AGGAG;rbs_spacer=5-10bp;gc_cont=0.406
ATGAAAGTTATCTTCTTAGAAGATGTTCGCGGCAAGGGAAAACGCGGCGAAGTTAAGGATGTCCCACAAG
GATATGCACAAAACTTTTTGATTAAGCATGGTAAGGCTAAGGAAGCTACTGGTTCTGCAATTGGGAAGCT
TAAGGCTGAACAAAGAGCTGAAGCTAAAAACGAAGCAGAAGAACTTGCTAATGCTAAGGAACTTAAGACG
ACTTTGGAAAATGATAAAACAGTTGTTGAGTTAACTGCTAAGGCTGGTTCTGACGGTCGGTTATTCGGTT
CCATCCCAAGTAAGCAAATTGCCCAAGCGCTAGACCAACAATTTAATATTAAATTGGACAAGCGAAAGAT
TGAATTATCCAACCCCATTCGTTCACTTGGTTACACAAATGTACCTGTAAAGCTACACCCAACCGTAACT
GCTACGATTAGAGTACACGTTGGTGAAAAATAA
>contig_1_pilon_238 # 270288 # 271670 # 1 # ID=1_238;partial=00;start_type=ATG;rbs_motif=GGAG/GAGG;rbs_spacer=5-10bp;gc_cont=0.440
ATGAGTAATGAAGTAATGAGTCAAGTCCCTCCACAGAATATCGATGCTGAACGGGCGGTATTAGGGGCGA
TTTTCCTGGATACGGAATCGTTACCAGATGCCATGGAACAGCTGCAGTCTGATGATTTTTACAAAAATGC
TCATCGGATTATCTTTCAGGCGATGGAAACCCTTAGTGATCGGGATGAAAAAATAGATCTGTTAACCATT
AGTAACTATTTAGAGTCCAACCACCAAATGGAAGATGTCGGAGGCGTTCCATATCTAACTGAATTAGCCC
AGTCCGTTCCGACGGCCTCTAATATCATTTACTATGCAAAAATTGTTCATAACAAGGCGGTGGCTCGAAA
GTTAATTGAAACGGCGACTAGCATTGCAACCGAAAGTTACAATAATAATGATGATATTACTTCATTGTTA
GACGATGCTGAAACTAAGATTCTAAGTGTTTCTGATAATCGTGATCAATCCGGATTTAAAGCAATCGACG
ATGTTTTAAAGGAGTCGTTTAATGAAGTTAACCGCCTTTCTGAAAATACCGACACCGTTACCGGGTTATC
AACTGGGTTTAAGCGGCTCGACGATATTACGACGGGATTACACGGAGGGGAGTTAATCATCCTGGCCGCC
CGGCCTGCCGTGGGGAAGACCGCCTTTGCGTTAAACGTTGCCCAAAATGTTGCTACTAAGTCGGATAAAA
CGGTTGCTATTTTCAGTTTGGAAATGGGGGCCGAACAGTTAGTTAACCGGATGATCTGTGCCGAAGGAAG
CATTGATGCGAACCACTTACGGACGGGGAATTTAACTAACGATGAATGGAACAACTTGGTGGTTGCAATG
GGGAGCCTCTCAAACGCTAGTGTTTACATTGATGACACACCTGGAATTCGAATGTCAGAGATTAGAGCAA
AGAGTCGGCGGCTTGCTAAGGAAAAGGGTAACCTAGGTCTGATTGTGGTTGATTACCTTCAACTAATTGA
AGGGGGCAATCGGGAAAACCGCCAACAGGAAGTTTCTGCAATTTCACGACAGATGAAGAAGTTAGCGAAC
GAACTAGAAGTGCCAGTAATTGCGCTTTCCCAATTATCCCGGGGGGTTGAACAACGCCAGGATAAGCGGC
CGGTTCTTTCCGACATTCGTGAATCAGGATCAATTGAACAGGATGCCGATATCGTTGCCTTCCTTTATCG
GGATGATTATTATGAACGGGATGGTGACGATGCCGATAGTAATGGTGGTCAAGAAGATGGTAACAATGAC
ATCGGTGAAGTTGAAGTAATTATTGAAAAGAACCGTTCGGGAGCTCGTGGAACGGTTAAGCTGTTGTTTG
TTAAATCGCATAATAAATTCTCCTCCATCTCGTACATGGAGGATGGACAATAA
>contig_1_pilon_239 # 271811 # 272299 # 1 # ID=1_239;partial=00;start_type=ATG;rbs_motif=GGAG/GAGG;rbs_spacer=5-10bp;gc_cont=0.407
ATGCAAATTACATTTAGACCACCGACTCAAGATGATTTAGACGGAATGTTACACGTGGAACAAAGTTGTT
TCGAACCGGAAGAACGGCTTAGCGAAGATGAGTTTGTTGACTTAATCAATCACGTTGCTAAAACGACCGT
TATCGCTGATATTGACGGTGAAGTGGCGGGGATGATTATTGGACGGACCACTAGTGAAAACCTACTAAAC
AACGATAGCTATTCTAAGGACTTAGATCAAAAGCCGAATGATAAATACGTTGGGATTTTAGGCCTAGCAG
TTTCACCTGACCACCAAGGGAAGGGAATTGCGACTAAGTTATTAGCACAGCTTGAAGAGTTAACTAAACA
AACAGGACTATCCGGCTTAATTCTGGATTGTCGGGAACGTTTAATTCCATTTTATGAAAAACATGGCTTT
GGCCTTGTTGGCCGCTCAAATTCCAATTTTGGTGGCATCGAATGGTTTGGAATGCAAAAAAATATGTAA
>contig_1_pilon_240 # 272444 # 272773 # 1 # ID=1_240;partial=00;start_type=ATG;rbs_motif=GGxGG;rbs_spacer=5-10bp;gc_cont=0.327
ATGATTGTTCTACTATTATTGTTATTACTTTTTGGTGGATTATCTTTCTTCTTTAGCTGCTTAGGGACGG
CGCTAGTAATTATAATCTTGATTGCATTAATATTTGTTGCCGCATGGCTAGTATTTTATGGAGCATTAGT
CTTATTAGTTTTATACATAATCTATATTGGATGGCGGTGGTTACTCAATAACCACCCTAACTTAGCGCGG
CAGTTGAACCTATATGTAATCAACAATTGGATTATTAAGAACAATGGTGGTCATACCAAACGAAATATTT
TTTTGATTTTAATTGTGATTCTACTTGTTATCTGGGCAATTCATAAGTGA
>contig_1_pilon_241 # 272852 # 273529 # 1 # ID=1_241;partial=00;start_type=ATG;rbs_motif=GGAG/GAGG;rbs_spacer=5-10bp;gc_cont=0.369
ATGCTATGTATTATGAATTTTAAGACTTTAATGCCAGTTAGAGAACAACAAAAAATGATGGAAGATGTTG
AACAACATACTTTCGCACCCGATTTGATTATTTCACCAGTTATGTTACAGCCTAATCACTTTAAAAACTT
CCAAGAAGCATCCCAAAACATTACGATTACTAAGCGAACGGTTGGAGAGCCATCAGCTGATGAACTCCAC
TACCTAGGAATTAAGTATGCTTTTGTAGGGCACTTAGAACGGCGGATTCAGCTTCATGAAGGATATGACA
TTATCCATAATAAATTGGAAAATGCCCTTCGTCATAAAATTATTCCCATTATCTGTATGGGTTCACAAAA
CGATGAAGACGGGATTGAAGAAGAATTTAATAAAATTGTTGGGGACTTAGACCTAAGTAACCATGAAGTA
ATTATTTCATGGGAATCCATTAAATCAACCCTTGAAGGCAAGCGTTTATACACGGATGAAACCGCGGAAC
GGACCTTTAAAGAATTAAAAAAGATTCTATCTAAGTACGATAACGTTAAGTATCGTTTGGTACTAGGGGG
ACACGTGGAACCACGTGAAGCCGAATTAGCTAAGAAACTTGGCATTGATGGCGTTTTGATTGGCGATCGC
TTCAAGACTTTTGATCAACTAGATACCATTTTAAAACCATTATCATAA
>contig_1_pilon_242 # 273576 # 274565 # -1 # ID=1_242;partial=00;start_type=ATG;rbs_motif=GGAG/GAGG;rbs_spacer=5-10bp;gc_cont=0.414
ATGTCTTATAACCATCGTTTTAAACAATTGGCAATTACCCTCGTAACAACAGTTACGTTTGGGGCGGTTG
CTTCAACTTCAATTGTAAATGCTAGCTACACTCCTGACTATTACGCCAGTGATTCAACCACTCAACTGGG
TCAAAATCGGCTAATCACTTCCGCAACTGCACTGGGGCAATTAAAGAATAACGCCCGGGCGGCTGCAGCA
ATGGATGCTGAGAGTGGTCAATTCGTTTACTCTAAGAATGGTACTACTAAATATGCCATTGCTTCCACTA
CTAAGTTGCTCACTTTATACTTAGCAATTCAAAAAGCCAAGAAGCTTAACCAATGGGGCCACTTAGTTAG
AATTTCCGGGAGCCTCAGCAGAATGAGTAAGAGTTCTGACTTAGGAAACTTCAGAATGAACACTGGTAGT
AGATATACTGTTAGAAGTCTTTACAAGGCGGCCATAATTGCTTCATCCAATAGTGCTGCAATTGCACTTG
GCCAATACGTCGCTGGTTCTAATAGTAAGTTTATTAAAATGATGAACAAGCAGGCTAGTGCATGGGGAAT
TGCTAGCCAAGCCCATTTTGTATCCGCGTCCGGGTTGGAAAACTCAGATCTTTATCGGTACGGATTCAAG
GTTGGTAGCAGGGGTGATTACAATAAGGTTAGTGCTCGCGCTTTAACAATTATCGCTCAACACCTCTTGA
AATTGTATCCATCAATCGTTAATCAAGCTAAAGTTCGTTATGCTACATTAGATGGGCAGACCCTTAAAAA
TGAAAATGAATTGCTCCCGGGTGGCAAAAATTATCACTCATCACTTAAAGTTGATGGTTTAAAGACCGGT
TACACCCCACTCGCTGGCTATTGCTTAGTAAGTACCAGTAAAAAGGGAAACCACCGATTGATTCTTACCA
CCCTTAACGATAGAACCGGATCTAAGGATCAAGCGAAAATGATTGCAGCAATTTACAAATACTCATCCCT
TTTTAACTAA
>contig_1_pilon_243 # 274695 # 275129 # -1 # ID=1_243;partial=00;start_type=ATG;rbs_motif=4Base/6BMM;rbs_spacer=13-15bp;gc_cont=0.326
ATGAAATTAATTAAACTAATTTTCAATGGATGTGTGATTGGCATTTCGATCGGCTTTATCATCGCACTAT
TCTTTTCATTAGTAGCTGGAAGTTCACAATTCGAACCATCCGCACCAGTTTTCACAAGCAAGTTTACATC
AAATGTCAGTGCAACCATGGTTTCACTATTTCTCTGGGTATTAATGGGGTTAATATTTCAATTCTCATCA
TTAATATTCAAAGCTGAAAGATGGAGCATTACCAAGCAAAGTATTATTCATTTCTTGATTACCTATTCAT
CATTAACCGCTTTAGGAACGATTGCTGGTTGGTTCCAATTCATCCCGCTTATCTCATATACAATTACATT
TATAATTATCTACTTAGTAATTTGGATAATCTCAATGAAAGTTGCTAAGCAACGTGTTGATCAAATTAAC
CATTTAATTAAATAA
>contig_1_pilon_244 # 275116 # 275571 # -1 # ID=1_244;partial=00;start_type=ATG;rbs_motif=AGxAGG/AGGxGG;rbs_spacer=5-10bp;gc_cont=0.289
ATGGAAATCAAAATCAACATATCGAAGCAATTTAAGATCCCATTCATATCAATTAATTCTGCCGAACAAA
CCAGTGAAATTAATTCCGTATATGAAAATATTCAAATTATTAATAATTCATGGCAACTAAGGGGAGCATT
ATCTGATAAGCTAAAAACAATTTATTTATATCAGATTATTAGTTTTCACACTGAAGGATCAAAAGTTGTC
TGCGAAACTTGGCATGATACTTACCAGGTTCAATTTAGAATCTATGAACTAGCCAATAAACTTCCAGCAA
ATTTATTCATTCAAATTTCTAGTTCAGAGATTGTGGCAATCAGTTGTATAAACAACCTTGAATTAACTAA
GTCTGGAAGCTATAAGGTTTACTTGAAAAATAAAAGAATTACCTATACTTCTAGAAGGTACGTTAAAAAA
ATAAGGGAGCATCTTTTAAACAATGAAATTAATTAA
>contig_1_pilon_245 # 275726 # 278263 # 1 # ID=1_245;partial=00;start_type=ATG;rbs_motif=AGxAGG/AGGxGG;rbs_spacer=5-10bp;gc_cont=0.454
ATGTCAATTCAACATAAGGAAACCATTCCTGACGATATTAAGGTTTATGGTGCCAAGGTCAACAACTTAA
AAAACATTGATGTATCAGTTCCACTGAACGCCTTTGTCGCAATTACCGGGGTGTCTGGCTCAGGCAAATC
CTCACTTGCGATGGGGACCCTGTATGCAGAGGGAGCTAGGCGTTATTTGAATGCCCTTTCTACATATACA
CGCCGGCGAATTGGTCAAGATGCCCATCCTAACGTTACTAAAATTGAATACCTACCATCAGCAATTGCGC
TCCGCCAACGGCCAACCGTGCCGGGAAATCGTTCCACGGTCGGTACAATGTCAGAGGGATTGAATGTTTT
GCGGCTGATGTTTTCCCGTCTGGGTTCCTATACCTGTCCAAATGGCCACACAGTTCCACCAACAATTAAG
GTTGCTCAGGCGATGGATGTTCAGGGCCATGAGATGGGTAAAATCAAGTGTCCTACCTGTGGGGTGAAAT
TTGCGGCCCCTAGTGCGGAGTCGTTCGCCTTCAACGCAGAGGGGGCATGTAAGGAGTGCCAGGGAACTGG
AAAGGTCCGCCAAATTTTGAAGTCTGCGCTGATTGAAGATGAAAATGAAACCATTGAACAGGGGGCGGTG
GCTTCATGGCATTTACCAGGAAGAAACTTTATGCCTAGCGTTGCCCGTGAAGTCGGCATTCGTATTGACA
TTCCCTTTAAGGATTTAACTGATCATGAAAAGGACTTGGTTTTTAACGGCCCTGCCAATAAATATCAAAT
TAGCATGCCATCACGAACCGGACGGGTATTTAATTTAAACGCTAAGTATGAAAATGCATTTGCTGCGGTT
GAAGATAGCATGAAGACGACTAAAAATCCGCGTTCAATTAAGCGTTTAAACCGCTTTTATGAGTTTGGCA
CCTGTCCCCGTTGTCATGGGGCCCGATTTGATCCGGATGTCTACAAGACCAAACTAATGGGGAAAAACAT
TGCGGAAGTAAGTGACATGTCGTTGCTGGATTTAATTCCGTTTATGGATCAGCTCGCCAAGGCACTTCCT
AATGATATGCACGAACTAGCAACCAGCTTAATCAACGAATTTAAGGGTTCCATCAAACCGCTTTACGATC
TGGGGTTGGATTACCTAACCTTGTCTAGAGCGGGGAATACACTGTCAACTGGTGAGTTACAACGAATTCA
ACTAGGGCGAACGTTACGAAGTCAAACTACCGGAGTTTTATACGTACTGGATGAACCATCAGTCGGGCTA
CATGCAGCTAACGTAGCCGGATTGATTAATATCTTGCATCAATTGGTGAGTCAGGGAAATTCGCTTGTTG
TCGTTGACCATAATATTGATATTATTGCGGCCGCCGATTACATCATTGAAATTGGTCCCAAGGCAGGACG
CCTTGGTGGGCAGGTGATTGATTATGGAACACCAGCTGAAGTTAAGCAAAAACCCAATTCAATCATTGCG
CCATTTTTAAAGGGCCAGGGGAAAATTATTGAACGGCCCCAAGCGCCCGAAAATGAGATTTTTAAACATG
GGCAAATCGACCTCCACATTACCAAGCGGCATAACCTAAGCGATGTTGGAGTTAAGATTCCAAAGAACCG
GTTAACCGTCTTTTCTGGTTACTCTGGTGCTGGGAAGTCGACATTGGTAATGGGTGGACTAGTAACCGCA
ATGCAACGGCAAGCTAATGATCAACCGCTTCCGGACTACATTGATCAATTTAACAGCGCCGGGTTAAGTC
GGGTAATTGAAATTGATTCAGTCCCCATCGGTAAAAACGTCCGGTCTACAGTGGCGACATACTGTGGGAT
TTGGGATTCAGTTCGAAAATTATTTGCCAGCACTCCGTTGGCTAAACGGCACCACTGGAATGAGGGGCAT
TTCTCTTACAATGTTAAGGATGGGGCTTGTCCTAACTGTCAGGGAACTGGGACGATTTCACTTGATGTCC
AGTATCTTCCAGATATGACGATGACTTGTCCAGTTTGCCACGGGAAGCGTTACGCTCCAGATACGTTGGC
TGTAAAGTGGCATGAATACAGTATTGCTGATATCTTAGGGTTGTCAGTTGTTGAAGCCGAGCAGGTATTC
AAAGCCGAACCTAAAATTTTAAACACCTTAGAAGCACTTGATCAAATGGGCTTAGGATACTTAATTTTAG
GTGAAAGTACGCCAATTCTGTCTGGTGGTGAAGCCCAACGACTTAAATTGGTTTCCCAGATGGGACGTAA
GCAGGATGATACACTCTTCGTTTTCGATGAGCCATCGGTCGGACTTCACCCTAAGGATGTTGAAGTTTTG
AACCAGGTTTTTCAACAGTTAATCGATAAGGGTGCAACGCTTGCGGTAATTGAACACGACTTAGACGTAA
TTATGAATGCTGATTATGTAATTGATTTGGGTCCTAAGGGCGGTAACCTTGGTGGAAAGGTGGTTGCTAC
TGGGACTCCTGCTGATATTGCAAGGGCTAATGATAGTCAGACTGGAATTTACTTGGCTAAACGGATGAAG
TTGGATCATTTACTATAA
>contig_1_pilon_246 # 278450 # 278668 # -1 # ID=1_246;partial=00;start_type=ATG;rbs_motif=GGA/GAG/AGG;rbs_spacer=11-12bp;gc_cont=0.297
ATGAAAAAAATTATATTGTGTTTACTAGCTGTTGCTAGTCTATCAGTTACAACACCAGTTATTTCTCATG
CTTCATCAATTAACGGCTATTGGCACAACAGTGATTTAAAAGTTTATATTAGTGGTAATCACGCTACTGC
TAATGGCTATTACGCTAAAATTAAAAAGACTGGATATAATAAATGGGTAAGCATATATAATAAGAAAAAT
CCTGGATAA
>contig_1_pilon_247 # 279370 # 280071 # 1 # ID=1_247;partial=00;start_type=ATG;rbs_motif=GGAG/GAGG;rbs_spacer=5-10bp;gc_cont=0.423
ATGAAAAAAATACTTGTAGTAGATGACGAAAAGCCAATTACTGATATCGAGAAGTTTAACTTGGTGAAGG
AAGGCTACGATGTTTCAGTAGCTTATGATGGTGAAGAAGCACTCGAAAAGGTAGACGAAGAAAATCCAGA
TTTAATCATCTTGGACTTAATGCTACCTAAGGTTGATGGACTAGAGGTGGCCCGGCAAGTTAGGAAGAAT
CATGACACCCCAATCATCATGGTAACTGCAAAAGATTCTGAACTAGATAAGGTGTTAGGCCTCGAACTAG
GGGCTGATGATTACGTTACTAAGCCGTTTTCCAATCGGGAATTGGTCGCCCGGGTTAAAGCTAATCTTCG
CCGGCAAACTGCAAATGATAGTTCTTCAGATGATGATAATCAAGACATCAAGATTGGGGATCTTGTTATT
CATCCGCAAGCTTACTCGGTTACCAAGCGGGGCGAAAGCATTGAATTAACCCACCGTGAGTTTGAATTAT
TACACTATTTAGCACAACACATCGGGCAAGTTATGACCCGGGAACATTTATTACAGACGGTGTGGGGATA
TGACTACTTTGGTGATGTCCGCACCGTTGACGTAACGGTAAGACGTTTACGTGAAAAAATTGAAGATAAT
CCTAGTCATCCCGTATGGTTAGTAACCCGGCGTGGTGTTGGTTACTACCTTAGAAATTCTGAAAACGAGT
AG
>contig_1_pilon_248 # 280103 # 281959 # 1 # ID=1_248;partial=00;start_type=TTG;rbs_motif=GGA/GAG/AGG;rbs_spacer=11-12bp;gc_cont=0.401
TTGAATAAGCGATTCAAGTTCTTTCAATCAATTGATTTTAAAATGGCATTGGTGTTCGTTTTAATGCTGT
TAGTAACACTGGAAATTGTGGGTGGGGTTTTTGTTACCCAACTAGAAAAGAAAAATGTGCAAACGTTTGA
AAACCAACTCCAATTGCCGACCTATGTTAATAATTCGTTAACTAATCAGCTCTCTAAGACTAATACTAAG
AAGGCTGACTCTGTGATTCGTTCACTCCTTTCTGATGTTGATAATAGTAATGATGATCAGGTTCAAGTCG
TTGATAGTAAGGGGATTATCAGGGGAACTAACCAGGTTAATAATCAATCAATTGTCGGTCAAAAATCAGT
TGATTCTGGAATTAAAGATGCAATTCATAATAATAAGACGGTTACAAAGACGATTCAGCCTGATAGTAAT
AAGTACTTTATTAAAATTACCCCACTATTAAGAAGCCAAAATGGGGATGTAGTAGGAGCAATTTACATTC
GGGCGAGTCTAAATCCGGTTTATACGACAATTAATAATATTACGATCATCTATTTGGCAGCTGCTGCGAT
TGCGGTCCTCCTTGGGATTTTAATGTCAATTGTGATTTCACGGGCGATTACACGGCCAATTGACGAAATG
AAGAAGCAGACCCTCCAAATTGCACGGGGGGACTACTCCGGGCAAGTTCAGGTTTATGGAAAAGATGAAT
TGGGTCAACTAGCAATGGCGGTTAATAACCTTTCCGTAAAAGTTGAAGAATCGCAAGAAACAACCGAATC
AGAACGGCGCCGGCTTGATTCAGTGCTGTCAAACATGACCGATGGGGTGCTAGCTACTGATCGCCGCGGA
AACATTATTATTGCCAATTATGAAGCTGCCAAGTTTTTAGATATTGCGGAAGAACACATTATCGGGCATT
CAATTCTTGATATTTTGGGGATTCAGGATCAATACTCACTAAGACAACTGCTAGAACAACCAGAAGAAGT
AACGCTTGATTACACCCAAGAGGGGCGTGATTTAATTTTGCATGCCCATTTTACCTCCATCCAAAGGGAA
TCTGGGTTCATTAGTGGATTGGTTTGTGTTCTGCGTGACGTTACCGAACAACAAAAAATCGATAAGGATC
GGAAACAATTCGTTTCTAATGTTTCACACGAACTAAGAACCCCGTTAACCAGCGTTCATTCATACATTGA
GGCACTTCAGGATGGTGCATGGCAGGATAAGGAAATTGCCCCACAATTTTTAAAGGTGGCGCAAGATGAA
ACCGATCGGATGATTAGGATGATTAACGACCTGCTTACACTTTCACGGATGGATTCTGGAACCCAAAAGA
TCAATAAGGAAATGATTAACCTAAACGAACTATTTAATTACATTTTGAACCAATTCGACATGATCATTAA
GAATGGTAATAAGACCGAACGGGGGATTGACGTTAGCAAGAACTATAAAATCATTCGTAAATTTACCCAG
CAAACCCTTTGGGTAGAGATTGATGCGGATCGATTTACCCAGGTAATTGATAATATTATGAATAATGCGA
TGAAGTATTCACCAGATGGTGGTGAAATCACATGTTCACTCTATGAAACCCACAATCAAGTTATTTTAAG
TATTGCTGATCAGGGGTTAGGAATCCCTAAAAATGCGGTTGACCATATTTTTGACCGTTTCTATCGGGTG
GATAAAGCCCGTTCTAGAGCGCAAGGTGGAACTGGATTAGGGCTTTCCATTTCACGGGAAGTGATTGAAG
CGCAGGGCGGCCGAATTTGGGTTCAAAGTGAGGATGGTAAGGGTTCGACGTTCTTTATTTCGCTCCCTTA
TGAACCAATGGAGGAGGATTTATGGGATGAGAATTAA
>contig_1_pilon_249 # 281949 # 283253 # 1 # ID=1_249;partial=00;start_type=ATG;rbs_motif=AGGAGG;rbs_spacer=5-10bp;gc_cont=0.367
ATGAGAATTAACCGTTTAGGAAGGTACTTACTACCTACACTATTAACTTCTGCAGTCGTGATTAGTATTG
TGCTATCTGGATCATTGTGGCTAAATCCATCGCATTATAAAAACAATGCTTCCAGTAGTGCAGGGACTAA
TATTAAGAACCAGCTAAATAATAAGCCTATTTATGATGTGTATTCGCCAACTCAATTGATGCATAATGAT
AAAAGTGGGTCGCAACACCTACTGGTTAACCAGTCGATTAACTTAATTGGTGAAATTAAGGAAGATATTC
AAAACTTCCAAAACGTCAAGTTACAATCAACCAGTGAGGGTTCAAAGAATAAGTACCTGAAAATGATTCA
GCGGCCTGATTCTTACGTGCTGAATTACTCTAGTGCGGTTTCAATGCCGATTTTAAATGAATTTATGAAC
AAGCGCTTCAGTAAGTTTCCTAACCATAATGTGAATCGGATTGTGATTCCACTGGATGATTCACAGCACA
TCTATCTACTGGGGGATGATGATTACAAAATCTATACGGTTTCTGTAAAGCGGCATAATCTTGAGAGCTT
AAATGATTTCTTGGATACTAAGATGAAGCGGATTAACGTTTCCACTAAGTTATTTAACAATCGTCCGTTG
ATCTACTTTAAAAAGGATCAGGCAATGCCACAGTATGCTTATTTAGTGAACGTTCAACAACAAAATTACT
ATGTGATTCGATTAATGGGAGAATCGCAAAACTTCAATATTAAACACCGGAGTAATGGGACCGTTTATAA
TGACCAGGACTCTAAGCAACTAACCTTCTATAACAATAATGATGTTAAGTATGTCGATGAACGGCCTAAG
TCAATTCCAAGTGACTTGAATCAATTACTATACAATAACTATAGTGCCCTACTTAACTCAGGGATTTCGC
TGGATAATGTTAAGTTCTTTGGGTATAACCAAGATGATCAAACTACGATTTATCGTGGCTACGTTGAAGG
ATTCCCGATTTTTAACAACATTAATTCCGGTTTTATTAAAATGCAGGTTGTTGACCATTCTTCCTTGCGA
TACCAATTCTCATTGGCGAGCCTTCAAATTCCAGTTCCTAGTGGGGTCCCCGATGTTAAGTTACCAAGTA
CTGAAGACGTTTTAAAGAGTCTAAAGTTAATGGGGTATAAAACGAATAAGATTAATGGAATTGAGCTAGG
GTATAGCTGGCAGGGAAGCTCTAAGACCGATGTTTTAGTGAATTTAATTCCAACTTGGTACATTCGTTAT
GGAAACACATGGCTTAATTACAATGATATTTTGGCTAATCGATAG
>contig_1_pilon_250 # 283266 # 284090 # 1 # ID=1_250;partial=00;start_type=ATG;rbs_motif=GGxGG;rbs_spacer=5-10bp;gc_cont=0.352
ATGAACTTTAAAAGAATTCAGATTATTTTTCTAATTACCTTTGTGATTATTGATATCATGTTATTTTCCA
TTATGAACCAAAATATTAATCCACAGTCACAAACTGATGGTTCTGGTGATTCCAACATCATTAAGGAGAT
GCGGAATGATCAAATTACGCTTAAAACGCCAACTAAGAACCATGGGACTGGTTACTACCTTTCTGGGGCT
CGTGATAATCTAATTAGACAATCGGTGGGGCAGTTGGAAAATCAAACCACCCACTTTTCAGGGTATACGC
TACAAAGTACTTTTAAGCGTCCAATTGCAATGTACTCATCCCATCCGGAAGAAAAGTTAAATCAATTAAT
TCAGAGCGATTCGTTTGTGATTAACGGAGATCAATACCAATATAATAGTCAGTTATCCACTAGCTCTACA
ATTGTTTATTCCCAAAAAGCCTATGGATCACAGGTTTACTCCAGCTATGGTGAGATTCGATTCAGCATTA
GTGATAATAATGGAGATAAGCGACTGGAAAGTTATACCCAGACCTATTTAAATAACCTAACTTCGTTGCG
TGAAAAAGCACAAACCATTTCTGAGGAACAAGCGTTAAGTGCACTCTACCAATACAATGAAATCCCAAAT
AACTCTAAAATTGAATGGACTAGTTTATCATATACTAAATATATTTCGGTAAAGCGAAACTATATCTTCA
TTCCAACTTGGGTGGTTGCATATAAAACATCCAATTCATCTAGTGTTCAAATTAAGTGTATTAATGCATT
TAGTGGCTCAATTATTGATGATGAAAATTCCAAGAGTGCGGTTGAGAATATGTAG
>contig_1_pilon_251 # 284117 # 284929 # 1 # ID=1_251;partial=00;start_type=TTG;rbs_motif=4Base/6BMM;rbs_spacer=13-15bp;gc_cont=0.379
TTGAATACAGATTTAGATTCACTTCAGGTTTCCATTCTTTCTAGTGGAAGTTCTGGAAATGTTGCATATA
TCCAAACTGACCAGCACCAAATTTTACTTGATGCTGGATTAAGTGGAATTAAAATTAGAAAGCTATTGAA
AAAAATTGGGCGGTCGATTGATGATATTGACATGTTATTTATTTCACATGAACATTCCGATCACACCCAG
GGGGTCGGTGTTTTAGCAAGACGCTGCCCGAAAATTAAAGTATTTGCCAATCAGGAGACTTGGGATTCAC
TTCCGGACTCACTCGGGGTCATTCCAGCTAATCAACAGGTAGTCTTTCCAGTTGGGACGATTCAAGCGTT
TGGTGACATAACAGTTCAAAGTTTCGGAGTTTCTCACGATGCAGCGCTGGAACAATGCTATGTATTTAAA
CAGGGAGCTAAGCAATTCGTCTTAATTACTGATACGGGATATATTTCAGAATCAATTCAACATTACATTG
CAGATTCAACTGCGTTCGCTTTAGAGTGTAACTATGATGTTGAAATGTTAATGAACGGTCCGTATCCATG
GCCGTTAAAGCAGCGGATTTTATGTGATACTGGACATATGTCTAATGAAGATGAAGCAGAGGTATTAGCC
AATGTGATCGGTGATGATACAAAGGCAGTTTTTCTTACACACCGTAGCCATCACAATAATACTAAGTTAG
TTGCCCATCAAACAGTTTCCGAAATTTTAACTGATCGAGGACTAAACGTTGATGTTGATTTTAATTTGTA
TGATACGGATATTTGTGAACCTACAAAGTTAATAAAATTATAA
>contig_1_pilon_252 # 285028 # 286296 # 1 # ID=1_252;partial=00;start_type=ATG;rbs_motif=None;rbs_spacer=None;gc_cont=0.404
ATGAAATCTAAATCATTACTATTCAAAGTTGGGCTTACTTCATTAGTAACGGGGTTAGTTGGTGGTGGGA
TCGCCTATGGTGGAATCTCATATTTTCAAGACTATAACCCCCTTAGCAGTGAAGTGGCTGCCCCAGTTGG
TTCCAATTCAGGCGGGACCACTAAAAATAGCAACCTAAAAGTGAACGTCCAAACCCAAGCTGAAACGGCT
TTCAAAACGGTTAAAAATTCAGTAGTTTCAGTAATTAATTTGCAAAAAGTTAGCTCATCTAGTGACTCTT
TTGCATCGTTATTTGGTGGTTCTTCAGGCTCATCTAAGTCCAGTTTACAGACTAGTAGTGAGGGATCTGG
AGTAATCTATAAGACTAGTGGTAACACTGCCTATATTGTTACTAATAATCACGTGGTTGCTGGTTCATCA
GCCCTGCAGGTTATTTTAAGTAACGGTCAAAAAATGCAGGCTAAGATTGTTGGTCGAGACTCAGTGACCG
ACTTAGCAGTGATTAAAATTAGTTCCAGTAAGGTAACTCAAGTTGCTTCCTTTGGCGATTCTGACAATGT
TAAAGTGGGGGAAACCGCCCTTGCAATTGGGTCACCACTTGGGACAACGTATGCATCTTCACTGACCCAA
GGGATTATTTCTGCGAAAAACAGACAGGTCCCATTAACAACTGAAAGTGGTCAGTCAACTGGAAACTATG
CTTCTGTTATTCAAACTGATGCTGCAATTAACCCTGGAAATTCTGGTGGACCGCTAATTAACCTCGCGGG
ACAAGTTATCGGGATTAATTCAATGAAGTTATCCTCTGATACCTCTGGAACCAGCGTTGAAGGAATTGGT
TTTGCCATTCCAAGTAACGAAGTGATTAAGATCATTAACCAGTTGATTAAGAGTGGTAAAATTGTTCGGC
CCGCACTAGGAATTGAATACGTTGATATTTCAAACGTTTCTAGTGCTGATCGGAAGTCAGTCTTGAAGTT
ACCAGATAGCGTTACTTCCGGTGCAGCAATTATGACCGTCAATTCTAATTCCCCAGCTGCTAATGCTGGA
CTTAAGAAGTACGATGTAATTACCGAATTAGGTGGTAAGAAGATTACCAACCAGGATCAAATTAGAAATA
TTCTTTACACTTACAAGCTAGGTGATACGGTTTCACTTACCTATTACCGTGATGGTGAAAAGAAGACTAC
TAATGTTAAGCTAACTGAACAGTCTTCTCAATTGAAGATGAACGAGAATAGTAGCAGTAGTAGTAGTTCT
GCAAAATAA
>contig_1_pilon_253 # 286467 # 286802 # 1 # ID=1_253;partial=00;start_type=ATG;rbs_motif=AGGAGG;rbs_spacer=5-10bp;gc_cont=0.399
ATGGAACATAAAGTTGCGGAAACAAACGGCGAACACGTACATTCAATGAAGTGTGGTCATACAAAGTTAT
TACACAACGGGCATGTAGACTTTGTTGAAAGTAATGGGCACTTACATCATCGTGATGGTGACCATTTTGA
TGAATGTGAAATTGCAGTAGATAGTAACAACCCAGACCAAGAATCAGTTGTAATTGATTCTGAAATTCAT
AATGATAATTGCGGCCACCAAAAGGTAATTCATGGTGACCATGTAGATTACATTGTTAATGCACGCCTCC
AACATGTCCACGGTGATCATGTAGATGATCACGGCACCGTTGACCCAATTGCTTAA
>contig_1_pilon_254 # 286855 # 287652 # -1 # ID=1_254;partial=00;start_type=GTG;rbs_motif=GGAG/GAGG;rbs_spacer=5-10bp;gc_cont=0.402
GTGAAAAAAACGATTAGATTGACTAGTATTTTAATTATGTTTTTACTTATCATTACTAGCCTAGCCGGTT
GCGGTAAAAAATTAACCCGCGTCAAAATGGGCATTATTGATACGGACGTTAAAATATGGCAGCCAACGGT
TCAAAAACTAAGGCGCCAGGGGATTGATTTGGAGCTTACCCAGTTCAATTCATACGGACAGCCAAACAAC
TCCCTGTTTCATAATGAAATCAATATTAATGCATTTCAAACTACCGCCTTTTTAAAGGCCTGGAACCGTG
AAAATAAAGGAAACCTGGTCTCAATTGGGAAAACATACGCAGCTCCAATGCGAATCTATTCTAATTCAAT
TCACCGGCTTAGCCAGCTTAAAAGCGGTGATACCATTGCCCTACCAAATGATGATGCCAATAAGGCCCGA
GCACTACGCTTACTTCAGTCAGCTGGCGTACTCAAATTAAACCACGCGAATGTTCCACAGGTAAGCGACG
TCACTAAAAATCGGCATAAATTCCGTTTCTTCACAGTTGATGCAGCCCAAACGGTTCGTGATATGAGTGA
TTCCACCATTGCGGTCGTTAATAATAACTTTGCTATGGAAGCTGGGCTAAGTCCTAAAAAGGCCCTCTAT
TCAGAAAATCCTGCTAAGTTAACTGATGCCGATGTAAACGTAATTGTAGTTAATAAGCAGGATCGGCATC
AAAAAATATACCGTAAAATTGTGCGCGCGTTCAGAAGTACTGCTAACAAGAAATACATTCAAAAGAAATC
AGTCGGTTCTAATATTCCAAAGTGGTAA
>contig_1_pilon_255 # 287791 # 289158 # 1 # ID=1_255;partial=00;start_type=ATG;rbs_motif=AGGAG;rbs_spacer=5-10bp;gc_cont=0.418
ATGCGGATTGAAAAAGATTGTGTTGGCAAAATGGAAGTACCTGACGATGCTTTATATGGAATTCATGCAC
TACGGGCAGTGGGAAACTTCCCGATAACAAAGGAAAAGACGGACCCATTACTAATTGAAAGCTACATTGA
AATCAAGAAAGCAGCTGCTCAAATGAATGCCAATGCTGGAACTTTGGATCAGGCAAAAGCAGCCGCAATT
GTCGATGCATGTGATAAGTTATTACATGATGGTGATCAATCTGCATTTATCGTTCCATCCATTCAGGGTG
GTGCCGGAACATCTACAAACATGAACACGAATGAAGTAATTGCAAATGTTGCAATGCGTCTGCATCCAGA
GGTTAAGGTTCACCCAAATGATGACGTTAACCAGAGTCAATCTACTAACGATACCTATCCTACAGCTGGG
AAGATGGCAATGTTAAAATTATTACCGCCACTTTGTGATCAGGTAAAACGCCTAATTGACCAGTTTACTA
AGCTAAGCGAAGAATACAGTGACACCATTAAGGTTGGTCGGACTCAGTTGCAGGATGCCGTTCCTACTAC
ATATGGGAAGAGCTTCCATGCTTATGCAACACTATTTACCCGGGACTTTAAACGAATTAAGGCAGCTATG
AATGAGCTAACTACCGTTAGTCTTGGTGGAACCGCCATTGGAACTGGAGTTAATACTACTAAGTATTACC
AAGAGCACGTCGTTGATGCGTTGAACGTTGTTTCAGGCTTGCAATTAAGTACTGACACTGACTTAATCGA
TGCAATTCAAAATAGTGACCACTTTATTACCTTCTCCGGAGTGTTAAAGACATTGGCTTTGGATCTTTCC
AAGGTAAGTAATGACCTTCGTCTTTTGGGAAGCGGTCCTAAGGCTGGATTAAATGAACTTGCCTTACCAA
AGCGTCAGGCTGGTTCCTCAATCATGCCTGATAAAATTAACCCGGTTATTCCAGAAGTAGTTAACCAGGT
TGCGTTCGAAGTAGCAGGGTTTGATACGACCGTTACCATGGCTGCTGAAGCTGGTCAATTGGAGTTAAAT
GCTTTCGAACCAATTATGTTCAAGAGTATTTTAACCGGTGAGGAACACCTAACTGGAGCAATCAAGACAC
TGGTTGATAACTGTTTGAAAGGACTTAAGGTTAACGTTGAACAATGTGCGAGTGATGTCGATAATTCAGC
CGTTACAGCTACGGTTCTAAGTCCTAAGATTGGGTATGAAAACACCACCAACCTGATTAAAAAGGGGCTT
GCTGAGAACCGGTCAGTTAAAAACATCGCAATTGAAGAAAACCTCCTCCCAGTTGATGAAATTGAACATC
TCTTTTCACCAGCCGTACTAACTAATGATGAAAAATAA
>contig_1_pilon_256 # 289526 # 290005 # 1 # ID=1_256;partial=00;start_type=ATG;rbs_motif=GGA/GAG/AGG;rbs_spacer=5-10bp;gc_cont=0.427
ATGAACGTTAAATTAGTCGTTGTTGGCAAACTAAAGGAGAAGTACTTTAAGGCTGGGATTGAAGAATATG
CGAAGCGCCTTTCTAGGTTTTGTAAGTTTAAAATCGTTGAAGTACCAGACGAACAGGCTCCTGAATCTTT
AAGTCAGGCGCAAATGGATGAAGTGATTGAAAAGGAAGGTTCTCGAATCTTGGGGAAAATCAGTGATCGA
GAATATGTATACGCATTGGCAATCTTAGGGAAGGAACGTTCCTCTGAGGAATTTGCAAAGGAAATTGACC
AGCTAACCACTTACGGGCATTCTGACATTACGTTTGTAATTGGGGGTTCATTAGGCCTCTCCGCTGCAGT
TCTAAAACGGGCAGATACCCAGATTTCATTTGGCCGGTTCACGTTGCCCCACCAGTTAATGCGGTTGGTT
TTAACAGAGCAAATTTACCGGGCTTTTATGATTAATGCGGGTTCTCCTTACCATAAGTAG
>contig_1_pilon_257 # 290054 # 290971 # 1 # ID=1_257;partial=00;start_type=ATG;rbs_motif=AGGAG;rbs_spacer=5-10bp;gc_cont=0.408
ATGGCTAGAAAAATTGGAATTATTGGATTAGGACACGTTGGATCAACCGTTGCCCACCAGATTATCGTTT
CTGGATTGGTTGATGATCTAGTGTTGATTGATACAAATGAGAAGAAATTACAAGCGGACGGGTTGGATTA
CCTTCAGGCAATGCCAAACCTAGCCACTAAAACCAACATTATTATGAATGATTATCAAGCACTAAGCGAT
GCGGATATTGTTATTTCTGCATTGGGGAACATTGGGGTTGAGGAAGATGGTGATCGGTTTGGTGAGCTGG
CGTTTAATATTAAACAGGTTAAGCAGGTCAGTGCCAATTTAAAGCAGATTAACTATTCAGGAGTACTAAT
TGTGATTACCAACCCCTGTGACGTTATCACCCAAGCTTATCAACAGTTTACTGGCTTTGATAAAAAACGG
GTCTTTGGAACTGGAACGATGCTTGACTCTGCCCGGATGAAAACCATTGTGGGGGCGGAATTTAATGTTG
ATCCCCGTTCAGTAAATGGATTTAACCTTGGTGAACACGGTAATTCACAGTTCACAGCTTGGTCAACGGT
ATCTGTCCGGGGACATTCAATGGCGGAATTAAATCAAGATGGGCACTTGGATTTAGAGGCCCTTTCTAAA
AAATCAATCATTGATGGGGATAAAGTATTCTTCGGGAAGAACTACACAAACTACGCAATTGCTGCTGCCG
CAACTAGGTTAGCCACCATCGTTTTAAACGACGGAAATACCGAAGTGGTGGTTTCAAACTATCGTCCTGA
TTTCAATAACTACATGTCATACCCAGTAATTGTTGGTCGGCATGGAATCATTGAAGACGTGCCAATCGAT
TTAACCGCTGATGAGCACGATAAATTAGCTAAGTCCGCTCAATTTATTACCGATAACTTTAATAAGTTTA
AAAATTAA
>contig_1_pilon_258 # 291048 # 291812 # -1 # ID=1_258;partial=00;start_type=ATG;rbs_motif=AGGAG;rbs_spacer=5-10bp;gc_cont=0.454
ATGCAAACACTTGGAATCACCTCATTTTGGAATGGCGTTCGCCGCCTTCCGAATGATTTAAAGGTCATTT
TTGACCCCCAGCGAATTATTAACGAGTTGGTATCGCTCCGCCCGTTTACCCTAATCTTATTAGTGTTGAT
GACCATTACTAACATGATTGTCTTCATCTTTGCTAAGGATTTTTCATGGCTCGGGTGGGTTGGGTTAGCA
ACCACCATCTCAACGGTTATCAACCTCATCCTAGTTGATCAGGGTCGCATCACCAATTACTTTTGGGGAT
TAATTAGCGTCACCGTCTGGCTCATCATTGCCGCTGTGAACCATCTAATTGGCGACATTGCCGCCCAGTT
ATTTTATTGGATCATGCAATTTGTCGGGTTATCAGTTTGGAACGCTGAAATAAATCACCAATCAGACAAT
CAGGAATTAACTGCTCGTAAAATGACATTCGTCCAGGGAGTCTGCTGGGCAATTGTATGTATCGTTAGCT
ACCTGATTGTCCTCCACTTTAGCAAGGCCCTAAACGGGACCCAAATTTATTTGGACGCCGCCCTCCTTCC
ACTAGGAATTGTGGGGCAGATTCTAATGACGTATGGGTACAGCTCCCAGTGGGTGGCATGGATCATTTTA
AACGTCATCAGCTTAGTCATCTGGTTTAATCAATTCCAGGCCCTTAGCCCCGCATCCACCACCATGCTAG
CCCTCCAGATAATGAAGCTTATCAACTCCATTTATGGTTACTGGCTCTGGCGGCATAACGAATAA
>contig_1_pilon_259 # 291970 # 293604 # -1 # ID=1_259;partial=00;start_type=ATG;rbs_motif=GGAG/GAGG;rbs_spacer=5-10bp;gc_cont=0.450
ATGGAAACCCGTTTCAAGCAAGTTAGTAAGTTAGGATTAACCGCAGTCGCTGCAGCTTTGGTGCTTGCAG
GCTGTGGAAGCACTAAAAACTCATCAGATGCAACTTCAAAGAAGACCCTCAACTGGATGAGTCCGGCATC
AATTACCACTTTGGACCCATCCAAAGCAGTTGATCAAACTAGTGATCAAACGTTATACAACAGTAACCAA
GGGTTATTAGTGCTTGCCGGTGAAAATAAAGTCGCCCCTGGAATTGCAAAGAGCTACTCCGTTTCAAAGG
ACGGCAAGACGTATACGTTTAACCTCCGCCATTCTAAATGGAGTGATGGCAAGCAATTGACCGCCCAGGA
CTTTGTTTATGGAATTCAAAGAAGTGCCAATCCTAAAACTGCTTCTCAAATGGGGTATTACCTTGGCAAC
ATTACTGGATACGACCAGATTCAAAATCAAAAGGCCGCATTGAGTACCCTAGGGGTTAAGGCTGAAGGAA
AGTACAAGCTGGTCTTCCACCTGGTAAAACCACAGACCTACTTTAAGACATTGGTAACCCTCCCGATTTT
CTACGCCCAGAGTGAAGCTGCCGTTAAGAAATATGGCAATAGTTACGGGACCACCAGCCAAAAGATTGTG
TCAAACGGACCATTTACGGTTACTAAGTGGACCGGAAGTAACGACAAGTGGACACTAAAGAAGAATCCAT
ACTACTGGAACGCCAGCGCCACTAAGTTGAACAACATCAATTATCACGTGGTGAAGGATCCCCAAACCGG
TTTGAATCAATACCAAACTGGTAAGTTAGACGAACTACAACTCTCCGGTAAACAACAGGTTAAAAACTTC
AAGAATAGCAAACAACTAGTTACCCGGCCTACACTTTCAATGAACTACCTCTCAATCAACCAGGCAAAGG
CTCCTGCATTTAAGAACTGGAAGCTTAGACGCGCCCTCTCGCTTGCAATTAACCGAAACCAACTGGTTAA
CGACCTTCTAGGTGATGGATCGCTAGTTGCTAAGGGATTCGTCCAAGAAAACCTTGCTTCCCGAAATGGA
AAGGACTTCGCAGATGCATCCTACGTGCCCGCAGCCGCAAGCTACAACCTCAAGCAGGCTAAGCAACTCT
GGAACGAAGGGTTAAGAGAACAGGGCCTCAAAACGGTTAGCGTTTCAATCATGAACAGTGATGATGACGC
TAGCAAACAACTAAATGAGTTCCTCCAAAGTCAGCTTGAAAAGCTCCCCGGTTTGAAGGTAACCAATGAA
CTCCTTCCCCACACTACCGCATCTGGCCGCTCACTTAAGTCCCAATACCAGATCAGCGTCTCTGGTTGGA
ACCCATCAATTACCGATCCGGTTTCACCATTACAAACTAAGGTCTCCACTAATCCGATTAACACGTCCAA
GTGGTCAAATAAGCAATACGATGAACTGGTTAACCGTTCTAAGGATCAAGATGCAAATAATCCTGCTAAG
CGCTGGGACGACCTCGTGAATGCTGAAAAGATTATCATGCAAGACCAAGGGGTAATCCCACTCTACCAAA
AGAGTATGCCTGAAGTTATCAAATCCAACGTTAAGGGAATTAAATACTTCCCGAACGGACCAATTTGGGA
TTTCGCAAATGCATATGTAAAATAA
>contig_1_pilon_260 # 293747 # 293839 # -1 # ID=1_260;partial=00;start_type=ATG;rbs_motif=GGAGG;rbs_spacer=5-10bp;gc_cont=0.312
ATGTCATTTAAATTCGCCAAAACTGAATGTTTGATGTGTTCAATTTTAGTCGACATTGACGGTAGCAATG
TTTCTAAAATCTTTTTGTGCTAG
>contig_1_pilon_261 # 293917 # 295257 # -1 # ID=1_261;partial=00;start_type=ATG;rbs_motif=AGGAGG;rbs_spacer=5-10bp;gc_cont=0.471
ATGCAAAATCCGCAATATGACTACGATGTAATGTTCATTGGGGCCGGCCATGCTTCAGATGGGGCTTCCC
TACTGGTTAAAAACGGCTACAAGGTCGCTAAGATCGAAGCCGAACGCGTGGGTGGCACATGTGCAAACTG
GGCTTGTAACGCCAAAGTTGTCTTAGATGGGGCCGTTGAATTAGCCCGGACGCAAGAACGGTTAGCCAAA
ATTGCTCAGGGTAATTTAAAGCTTAGCTGGGACGCTAATATGGAACACAAGCATCAGGTAATCAGACCAC
TTGATAAGAACATGGAAAAGCGGTTCGTTAACGCTGGAATTGACGTTATTCGTGGTTGGGCAACATTAGT
TGATGCCCACACTGTTGATATCGATGGCAAGAAATACACTTCAGATAAGTTCGTTATCGCAACCGGGTTA
CACCCTAATAAGTTGAACGTTCCTGGCGTTGAACTAACCCATGATAGCAAGGATTTCTTGGACTTAGAAC
CGCTTCCAAAACACATGACTATCGTCGGTTCAGGATACATCAGTATGGAATTTGCTACGATTGCAAATGC
ATTTGGTAGCAATGTCACCGTCATGATGCATGGCGACCGGGCACTGCGTAAGTTCCACCAGCCATACGTT
GAAAAGGTAATGGCTGATTTAACTGACCGGGGCGTTCGGTTCATTAAGAACGCTAACGTAAGTGGATTTA
CCAAGGATGGCGACCAGTTATTCGTTGAATATGGTGATGGCCAAAAGCTAGCAACTGATTGGATCTTAGA
TGCAACCGGTCGGAACCCTAACTTAACTGGCTACGGACTGGACGAATTGGGAATCGATTATAGTGACCGG
GGCGTTACCGTTAATGGTAAGCTGCAAACCAACGTTGCCAACATCTTTGCTGCTGGGGACGTTGCCAATA
CCGATCAACCCAAACTAACCCCAACCGCAACCCACCATTCTAACTACATTGCCCACGTCATCATGGGTGA
CACTAACGCAGATATGAAGCCATACGTGGTGCCAACGGTAACGTTCACATCCCCACGAATCGCTGAAGCC
GGGGTTTCAATTGAGGAAGCTAAGGCTAACCCTGACAAGTACCAACTAGTCGAAAGTGACGTTACAGGGG
CCTGGTTCCGCCAAATCACTCAGGATCAAATCGCTGATCAAGCGTTGATTTTTGACCACGATGACCACCT
TGTTGGTGCGACCGAAGTTAGTGAAGAAGCCGAAGATTTCATTAATGGGGTTCTTCCTGCCATCGCACTG
AAATTAAACCGGGAACAACGGGAACAACTAGCACCCCTATTCCCATCAATTATGCATGAGGGTTGGAAAA
ACTTAATTTAA
>contig_1_pilon_262 # 295535 # 296362 # 1 # ID=1_262;partial=00;start_type=ATG;rbs_motif=AGGAG/GGAGG;rbs_spacer=11-12bp;gc_cont=0.347
ATGAAAACGTGTCCAAATTGTGGAAGACAAGTTGAAAATAATTCAAAATTTTGTACATATTGTGGGTATA
AATTTATTGACCCAAGCAATGACTCAGTGGTGAGTAATCCTGAAAACAAGCAATCACAATCTCAATCCCG
TCAGCAATCAAATCAGCATTGGGATGAGAAAACCAAAGAGGCAAAGCGTTTCTCGAAGAACTACTTTCAA
TGGTTTAAGGATACTTTAAAACACCCAACTGCGTTGAATGATAGTTCCCATAAATTTTTTGGACTTACAT
CGTTGATTATTTCATTGGTATTGATTGCCTTGAATATTATCCAAGGGTTCCGTGCATTCGTTGCACTTGG
ACTTAGGATGGCCGGTGGAATCTTGGGTGGAGCAACTAGCGGACTGGATGCGACTTCATCACTATCAACA
ATTACCGGCAGTTCTGAGTATGGGAATATTGTATCATCAGTTTTTATTCACTTATTTGTCTACATAGTGT
TAGCACTATTAATAACGGTTTTAATTCCATTTGCAATTCGAAAGGCGTTTTATAAGGATCGAATTTCCTT
ATGGAACTTCATTAATCAATTCGCATCCTATTCCAATTACGTCTTGTTAATTGAACTGTTAGCATTAATT
TTCTTTACGTTAAGCGTGTTTGTAATTTTCTCATCAATCTTATTATCAATTGTTTCATTAGGTTACTTAA
TCGCATTCCTATTCTCCATTTTCTCTACCAATGAAAGAAATGGATTAGACCGGATTTATGCAGTGTTAAT
TGGATTGTTTGTTGAAACATTGCTAATTATGATTATATCAGTTGGAATTGCATTTTAA
>contig_1_pilon_263 # 296392 # 297186 # 1 # ID=1_263;partial=00;start_type=ATG;rbs_motif=AGxAGG/AGGxGG;rbs_spacer=5-10bp;gc_cont=0.413
ATGAAATTTTGTCCAAATTGTGGCACCAAAGTTACTGATAATACTGAATTTTGTCCAAATTGTGGTTACC
AATTTAAAGACGTAGCTGATCAACCACAGCCAAATCATATTTATGATAGCGCTGAACGCAACGATGCTGG
TGCAAATAGCAATGTTAATGACCAGAGCCAAATGCGTACCCAACCGAAAAAGAAGGCAAACAAACTAGTG
ATTTCATTGGTTGCGATTATCGTGTTACTACTAGCTGTGGGTGGCTTTGCTGCTTACAAGTTGGTCTTAA
CCCCAGGAAATCAACAGTCAGCTAAGAGTAGTTCTAGTTCCAGCTCCGCTAGTACATCTTCTGCAAGTAG
TAGTTCTGCAGCCAGCGTTAGCTCGGCATCCAATTCACAAAGTAGTGCCTCTAATACCACGATTTCAGCT
AACGATGCCAATGATGTTTTAAGTGGGGTGTTTAGCTCTGCAGCTGATGATATTTCAGGTGATGGCGATG
CTAGTGATATTGCTAGTAACTTTGTCGGAGGAACTGGAAATTCTGGTTACCAACAATTAGCAAGCTGGGT
GAAAGGCCAGAACGGTAGTGATAGTATTAGCTCTGTAACGATGAATGTTCAAAATCTCACGACTCGTGGC
AACGATGTAAACTTCCAAGTTAAGTATGATTTCTCACATACTAACGGGGAACGGGATCACATCCAAGTGT
TTGATTGGCATGGTAAGATGGAAAATGATAACGGCCAATTGATGATTCAAACATTAACTGGTTCCCATAC
AGCAGCATCTGATTATTATGAATAA
>contig_1_pilon_264 # 297255 # 298607 # -1 # ID=1_264;partial=00;start_type=ATG;rbs_motif=AGGA;rbs_spacer=5-10bp;gc_cont=0.442
ATGAAAAAATACGATGTTATCTTTATTGGGAGTGGCCATGCTACTTGGCACGGTGCTGTTAAACTAGCCA
AAGCTGGTAAATCGGTTGCGCTTGTTGAAGGGGACAAAATTTTTGGAACCTGTACCAACTACGGATGTAA
CGCCAAGATCCTATTAGACGGTCCTGCAGACGTTATCCACCAAGCAAATGCATACCAAAACACTGGATTA
ACAGGCGAATTAAAGATCGATTGGCCTAGTTTAATGCAATACAAACACAAAATTTTGGATTCAGATCCCG
ACCACAAGGCGATTAGAGAAGCATTTCCTAAGATGGGAATTGATATCCTAAATGGCTGGGGCCAAATTAG
TGACCCCCACCACGTTAAAGTTGGCGACGATGAATTTGAAGCTGACTACATCGTCATTGGGGCTGGACTT
CGCCCCGCTAAATTAGATATTCCAGGAAAGGAATTCCTTCATGATAGCCGTGACTTCCTCGATATTCCTG
AAATGCCAAAGCGGATTACGTTTATTGGAGCTGGGGTAATTTCATACGAATTTGCCGACCTTGCCCGGGC
TGCTGGGGCAGAAGTAACCATCGTTCATCGATCGGACAAACCGCTCAAGGCCTTCTATTCTAAGTACGTA
CAAAAGCTAACTAAGCAACTTAAAAGCCACAGGATTAACTTTGAATTCAACCAAAACGTTGAATCCGTAA
CTAAAGCTGAAGATGGCCTCGTAGTCAAAACCGATGCAGGGAAGGAAATCTCAACAGACTACGTGCTTGA
TGCAACCGGTCGAATTGCTAATTACGAACAACTGGGCCTAGCTGAACTAGGTATCAAGGCCGACTCTGCC
GGAATTGAGGTTGATGACCACCTAAGAACTAGCGTTGAAAATATTTTTGCTAGTGGAGACGTAATTAAGA
AGTCAATTCCAAAGCTCACCCCTACCGCAGCATACGAATCTAACTACATTGCTAAGCAAATCATTGGCGA
ATCTAGCGAAGCAATCAATTACCCGCCAATTGCCGAAGTTCTATTTTCACTACCACGGCTTTCTCAAGTG
GGGGTTAAGGTTGAAGACGCTAAGGATGACGACCGTTACCAAGTTAAGACCATCCCATACGGCATGCTTG
TTTTTGAAACTAAGAACGAGCCAAGGGCCGAAGCTACGGTTGTTTTAAACCAAGCAAACGAAATCGTGGG
CGCCACAATTTTAGGAAACCAAGCCGTTCAATTGGCGAACCTATTGGCAGTCATGATTAGCAAACACATG
AAACCAGAAGATGTGGATGAAGAAATGATTATGGCATTCCCAGACGAAAGTTTTGGGCTATTCCAGTTAT
TAAGTGGTGGCTTACCAGGATAG
>contig_1_pilon_265 # 298676 # 298792 # -1 # ID=1_265;partial=00;start_type=ATG;rbs_motif=AGxAGG/AGGxGG;rbs_spacer=5-10bp;gc_cont=0.350
ATGAAAGTTAAAGCATCTGTTAAAAAACGGGATGAAAATAGTCAAGTGGTTCATAGAAAGGGCCACGTAT
ACATTATTAATAAGAAGAACCCTAAGCTAAAACAACGGCAAGGTTAG
>contig_1_pilon_266 # 298957 # 299481 # 1 # ID=1_266;partial=00;start_type=ATG;rbs_motif=None;rbs_spacer=None;gc_cont=0.406
ATGTTTAATATCGAGGCTTTAATCGAACAATGCACGGTAAATGATGTTCGACAATTACAAACGGTTAGTC
GGAATACCTTTGCTGATACATTTGGTGCGGATAATACACCTAAGGATATGGCTAGGTATCTTGAAGCAGC
TTATAATATCGATAAATTAACGCGTGAAATTCAAGATCCAAATTCATTTTTTTACTTTATTAGGGTCGAC
CAGAGCATTGCTGGATACCTTAAATTAAATATGGATAGCGCCCAAACCGAAGACATGGGGCCAGAGGCTC
TAGAAATCGAGCGGATTTATATCGATGCTAACTACAAACACCAGGGGCTTGGGGGCCAATTACTTGATAA
GGCAGTTGCAGAAGCTAAGCAACACCACAAGCATAAAATCTGGTTAGGCGTCTGGGAACATAACGAAGCT
GCCAAGGGCTTTTACGACCACAAAGGATTTAAACCATTTGGCGACCACGATTTTATCGTTGGCTCAGATC
GACAACGGGATATTTTAATGGCTAAATCAATTTAA
>contig_1_pilon_267 # 299557 # 300300 # 1 # ID=1_267;partial=00;start_type=ATG;rbs_motif=AGGAGG;rbs_spacer=5-10bp;gc_cont=0.422
ATGACATTAAAAGATAAGGTAATTGTAATTACGGGGGCAAGCTCTGGAATGGGTGCTGCTACGACTAAGT
TAGCGGTTGAACAAGGCGCTAAAGTAGTGATTGGTGCACGGAATAACGAAAAACTCTCCGCTTTGAAACA
ATCCACTAGTCATCCAGAAAACGTGGTTACTAAGGTTACCGATGTTTACAAACTAGCCCAAGTTGAAGCA
CTGGTTAAAACAGCGGTGGATGAATTTGGAAAATTAGATATCATCTATAATAATGCTGGAATTATGCCTC
AAGATACGATTGCTGACAGTGATCCAAATTCTTGGCAACAAATGGTGGATACTAATATCATCGGGGTTTT
AAATGGAATTAAGGCTAGTCTTCCATACATGCACAAGCAGGGGTATGGATTGATTATGGCAACCGACTCA
GTTGCAGGGCATGTTTTATACCCTGGTTCAGCTACTTATAATGGAACTAAGTTTGCCGTTCGGGCAATCA
TGGAAGGGCTCCGTCAAGAAGAACATGGTAATGGCATTAAGACTGGAATTGTGTCACCAGGAGCGGTTAA
TACGAACCTCTTTGATAGTGTTGGTAACAAGGATATCGAAGCTGGTTTAAGAAAGATGGCTGAAGACAAA
AATATGGCATTGAGCCCAGAAGACGTGGCTAACGCTGCAATCTTCATGATGAGCCAGCCACAAACCGTTG
ATGTAAATGAAATTATCGTCCGGCCAACAGGGCAAAGCATCTAA
>contig_1_pilon_268 # 300300 # 300656 # 1 # ID=1_268;partial=00;start_type=ATG;rbs_motif=GGA/GAG/AGG;rbs_spacer=11-12bp;gc_cont=0.367
ATGCGGATTACCGAAGTCGCAAAGCGATTCTCAATTACCACCCAGACCCTTCGCTACTGGGAACGGATTG
GTTTGTTAACGAACGTTAAAAAGGACGCCAGTGGTTACCGTAATTACGATGATGATAATTTGGAACAATT
AAAATTCGTTACTTGCATGCGGAATAACGGGATGTCTATTGCCGCCCTGCAAAATTATCTAGCACTATTT
AAACAGGGTCCCGCAACATTAGGTAAACGAAAAAAAATCATTCGAGATCAAATCTACAATATTGATCATC
AAATTGATTCATTAAATGAAGCGAAGCAAATGCTAAGTTATAAATTAGAGCATTATGATGAATTATTTGG
TAAATAA
>contig_1_pilon_269 # 300701 # 302056 # -1 # ID=1_269;partial=00;start_type=ATG;rbs_motif=GGAGG;rbs_spacer=5-10bp;gc_cont=0.406
ATGTTTAGTAAAATTGGCCAAGTTATTTTTGATAATGAAGCTGTTTCTAAAATTTCCGACTTTAAGATGG
GCCTTGAAGTTGAAATGGATCGGGCCGATGAAACTGGTCACCTAAGCGTTGAACCATACCCCAATACAAT
TGGTGATGAAATCACGAACCCATGGATCACAAACGACTTTCTAGAAGCCATGTCCGAAGTCGTTACCCCA
CCAGCAAATAACGCCATTGATGCTGTTCACTACCTATACAGTATTAATACAGCATTAAGAACTGCATTGT
CACCTGGTGAGATCTTATGGCCACTATCAATGCCCCCAATTATGCCTAAAGTTAAGGATAAGTCCTTAAT
TGCCCATACCACACCTAAAAAGCAAAAATACTTTGAAACCTGGTTAAAAAAGCACAGTATTTCCGAAGGA
GCTCCTTGTGGAACCCACGTCAATTTAAGCATTAGTCCCCATATCATTAGAATTATTCATGAAAACTTTC
CGAACCGATTTAAATCGGAACAAGAGGTTAAAAACTACTTATACATGACAATCGCACAAGGTTTTATTAG
ATACCGGTGGTTAATCACATATCTCTTTGGCGCAAGTCCCATTGCAGAAGAAAATTATTTTGATAATGAA
AACCGTCCTAAGCATCCGGTACGGAGCTTACGGCAAAGTACCAGTTTCGGGTTTGGAGCAAAGTTTTTTG
CTGACTATACGAATCTAGACTCATACGTAGATTCGATGAATGAAGCCGTTAAGAATAAGACCTTGTTAAC
CACTGCTGAAGGACAAGGCCCCGTTAGATTACGTGGTGATAACGATCTAGATAAGATGAAGCAGTCTGGA
ATTCAATATATTGAACTACGGATGCTCGATCTGGATCCAAGCAGTTCGATTGGAATTAGAACTGGAACGA
TTCGGTTCTTACGGCTGATGGCAACCTACTTTATCATGACCCCTTCATTAAAGCCAAGTGAGGTGGTTAA
GACATTGAATCGGGCAAATGAAATGAACGATACAGTTGCCCTCGAAAAGCCCGATGAATGTACCTACCGG
ACTCATGCAACATCATTGATTCGGCAATTAAAGTTCTTTGTTAACTCTATTCAAGCTGGTCCTGAATACC
AAGAAATTATTCAGGATATGGGACTACGGGTTAAGTACCCTCAATTAACCCCAAGTGGTCAGCTTCAGGA
AAAAATTAAGGATAACTCACTAGTTGAATACGCAGTTAAACTAGGTAGTGATTACCAAAACGGTGCGCTA
CAAGCATTAAGACCGTTCCGTGGTTTTGAAGATAATGACCAACCGAGTGCCGAAGATTTAAAGGAATATC
TATTTGGCGGTAGCTGGGAAGTATAG
>contig_1_pilon_270 # 302540 # 303730 # 1 # ID=1_270;partial=00;start_type=ATG;rbs_motif=AGGA/GGAG/GAGG;rbs_spacer=11-12bp;gc_cont=0.421
ATGAGTAAAACTGGATTTATAAATGCAAATATCTTTGATGGGGTTAATAACACGATTCATCGGAATGCTT
GGATGGTGGTTGATAACGAAACTGGACGCATTGTTGATACTGGGGATGGTGCCGTACCAACTACCGATCA
AGTGGTTGATATTAAAGGTAAGTACATAATGCCTGGTTTGATAAATGCACATACCCATATCACAAATGAT
CCGGAAACCAGTGATGGAAACGTTGGTCGTAATATTACTGAAACCGCAGTGGATGCAATTCACTTTCTTC
AACAGCTACTTAAATCTGGGTGCACTTACATTCGGCAATGTGGATGTACGTACGGAATTGACATTACCCT
AAATGAACTAATTAAAAAGGGGAAAATCAAGCACGTTCCAAACATGATGGCATCCGGACGGGCGTTTACG
ATGACTGGTGGCCATGGTGACTACGAAAACGGTGGTTATATTGTTGATTCTGAAGATGAAATGCGCAAAA
AGGTCCGTGAAGACTTTAAGCTCGGTGCTGACTGTATCAAGATCATGGCCGGTGGTGGCGTTATGTCACC
CGGTGATGCGATGGATGAGGCCCAACTCACGGTTGATGAAATGAAGGTTGCTGTTTATGAAGCCCATAAT
AAGCACGTGATTGTTGCCGCCCATGCTGAAGGGAATCCTTCAATTCAAAACGTAATTGATGCGGGGGTTG
ATTCCATTGAACATGGTTTTTACTTAACTGAAAAACAAGTGGAAGAGGTTAAGGAACGCGGAATGTACAT
TGTGCCAACCATTGTTGCGACTTGGTCAGTGGTTACCTTTGGGGCTAAGGACCTACCAAAGTGGGAACAC
CAAAAGATGGATAACGCAATGGATGCAGTTTATGGAAACATCAAACGGGCTTACAAGATGGGGGCCAAGA
TTGCATTGGGAACCGATGCTGGAACCCCATTTAATTACTTCGACACCACAACCCCTAAAGAATTGGAATT
GTTAGTAGAAAAGGAAGATTTCACCAACTTTGATGCGCTTCATACATCGTATGTTTCAGCTGAATTGATG
CGAATCGACCACGATTACGGTTCAATTGAAGCTGGTAAATTCGCTGATTTTATCATCTTAGATAATAACC
CACTGGATGATGTAAAGGCCGTTCAACAAGTTGATAAGGCTGTTTATAAAAATGGAGTTAAAGAATTTTA
A
>contig_1_pilon_271 # 303768 # 304664 # -1 # ID=1_271;partial=00;start_type=ATG;rbs_motif=GGAG/GAGG;rbs_spacer=5-10bp;gc_cont=0.394
ATGTTATTGGGAAGCATTGAATTTCGTGATGATGAAGTAACTTGTGCCGTTGGCGATGGACACGTAAATA
TTAAAGATAAAGTTGATTTTCCACTATCAAGTCCTAAGGAAACGCTAAGTAAGGTTGTTAAGTACTTCCA
AAATTTTGATCAAGTAAAGGCAATTGGGGTTTCTTCATTCGGTCCCCTAGAACTCCGTAATTACTCATCT
AAGTATGGTTATATTATGGATTCTTCACGTAAAAACTGGTCAAACATTAACCTACTCGGAACTTTAAAAC
AATACATTAAAATACCAATGTCGTTTACTACCGATGTTAATAGTACCGCTTACGGTGAATACATTGACTC
AATCATCAATGATAAACCCGTTTTATCATTGGTTTACATTACGATTAGTAAGGGGGTTGGAGCTGGAATC
GTTAATGACGGGGACTTAATTGGTTATCAAGGTAGTCCTGAAATTGGCCATATTTATCCAGAACGCCATC
CAGATGATCAAACCTTCCCAGGAACCTGTCCATACCAAGGCGATTGTTTGGAAGGCTTAGTTTCAGAACC
CGCATTTGAAGCCCGGTTCGGGAAGAGCTACAAGGAAATTTCGATGTTCAACCCCATCTGGGATATCGTA
GCTTACTACATTGCTCAATCAGCAGTGCAAGCAACCCTCCTGATGCGTCCAGAAAAGATTATTATTGGTG
GTGACATCATTAATGAAGTCGAACTTGAAAAAATAAAGGTTCAATTTAATAAGCTTTTGGATCACTACGT
TGACGTAGGTCCAATAGATGACTACTTGGTCCTACCATCAAGCTCCAACCGGAAGCTTTCCATCGTTGGT
AACCTATCACTGGCTAAGAAAGCCTACTATTCAGAAGCAGATTCATATAGTGAATAA
>contig_1_pilon_272 # 304906 # 305799 # 1 # ID=1_272;partial=00;start_type=ATG;rbs_motif=AGxAGG/AGGxGG;rbs_spacer=5-10bp;gc_cont=0.426
ATGCTATTTGGAAGTATTGAAGCTGGCGGAACTAAATTTGTTTGTGCGGTCGGCAATGAAGATTTTGAAA
TTAAAGATAGTATTCACATTCCAACAACGACTCCAGAGGAAACCCTGGGCCAATGTGTGGAATATTTTAA
GAAGTTTCCTGAAATCAAGGCAATTGGAATTGCATCGTTTGGACCAATTGAAGTCAGAGTTGATAATCCC
AAGTTTGGCTACATTACCGATACCCCTAAGAAGCATTGGTCAAATACAAACTTTCTCGGAACAATGAAGA
AGTACTTCGACGTTCCAATGTACTGGACAACCGACGTTAATGGTTCAGCATATGGTGAATACATTACTTC
CATTAAGAACCACAATCCAGTTCATTCGTTAGTTTACTACACGATTGGAACCGGGGTTGGTGCCGGGATC
GTTAATAATGGTCATTTTCTTGGCTACATCGGCCACCCTGAAGCTGGTCACGTTAAGATGAAGCGTGCTG
AAGGAGACAAGGACTTTAAGGGAATTTGTCCTTACCACGGCGACTGTTTGGAAGGACTTGCCGCTGGGCC
CACTTTTGATGCGCGGACTGGTAAAAAAGGGAAGGACGTTCCGCTAACTGATCCTTCCTGGGACTACGTT
GCTTACTACGTTGCTCAAGCTGCAGTTCAAGCTACATTATTCATTCGTCCCGAAAGAATTATCTTTGGTG
GTGGTGTCGTTAGTGAAGCATTCCTCGATATGGTACGGGTTCACTTTAAGAACATCTTCAACGATTACGT
TGCAGTGGGTGATTTGAACGAATACATTCAAATGCCAAAGGTTGAACATAATGGTTCAGCAACCGTTGGG
AACTTCTCACTAGCCCTTAAGCAATACTACAAAGAAAACATCGTTAAAATTTAA
>contig_1_pilon_273 # 305824 # 307227 # 1 # ID=1_273;partial=00;start_type=ATG;rbs_motif=GGAG/GAGG;rbs_spacer=5-10bp;gc_cont=0.410
ATGACAAATGTATCATTTGATGAATCAGCATTAGCTAACTTTGTTGAACCAAACGAACTAAAGGAAATCA
AGCCAATGCTCGACACGGCACGGGATGAATTAGTTAACGGAACTGGGGTTGAAAGCCAAATGCGTGAATG
GCTAACCCTCCCTACTGATTATGACAAGGAAGAATTTGCCCGGATTCAAAAAGCCGCAAAACAAATTCAA
TCTGACTCCAAAGTACTTGTAGTAATTGGAATTGGTGGCTCATACCTTGGAGCTAAGATGGCGCTCGATT
TTCTACATGATAATTTCTATGAATCCACTCCAGATGATCAACGTGAATTTCCACAGGTGATTTTTGCTGG
AAACTCAATCAGTGGCTCATACGTTCATGACCTAGTAAAGCTAATTGGTGACCGGGACTTCTCAGTTAAC
GTAATTTCTAAGTCTGGGACCACTACTGAACCCGCAATTGCTTTTCGGGTCTTCAGAAAATTACTAGTTG
AAAAGTACGGTGAAGAAGCTGCTAAGAAGCGGATTTACGTTACTACTGATGCTAAGAATGGTGCTTTGAG
ACAAGAAGTAAAGGCAAATGGTTATGAATCATTCATTATTCCTGATGGAATTGGGGGTCGTTATTCCGTT
CTTTGTCCAGTTGGGCTATTACCAATTGCCGCTTCTGGTGCTAATATCGAAGACTTAATGAAGGGGGCTG
CTGATGCGCAATCCTTCTACACTAAGAAACCCCTTGCTGAAAACGGCGCTCTTCAATATGCAGCCTATCG
GAACATCCTCTATCGGAAGGGCTATACGAATGAAATTCTAGAAAACTATGAACCAAACTTACGGTTCCTA
GCAGAATGGTGGAAGCAACTAGCTGGTGAAACAGAAGGAAAGGATAATAAGGGTATCTACCCTAGTTCCG
CAAACTTCTCAACCGACTTGCATTCACTAGGTCAATACATTCAACAAGGAATTCGGAACCTAATGGAAAC
CGTTGTAACAATCGAACAACCATCATTTGACGTTGATGTACCAAAGACTGGTAACAATGGTGATGGAATT
GAATACCTTGAAGGGCGGACGATGAACTACGTTAACAAGAAGGCCTTTGAAAGTGTGATTCTTGCTCATA
CCAATGGTGGCGTTCCTAACATGGTTGTGAACGTGAAGGACCAAAGCGCATATAGTTTAGGTGAATTAAT
CTACTTCTTTGAATTTGCAATTGCTGTTTCCGCATACTTAAATGGCATTAACCCATTTAACCAACCGGGG
GTTGAAGATTACAAGAAGAACATGTTTGCACTTCTTGGTAAGCCTGGTTACGAAGAATTAAAGCACCAAA
TTGAAATTAATGCTGCTGCTAAAAATAAGAAACAATCAATTAAGAGTCAAGAATCAGAAGATGCTGCTAA
GTAG
>contig_1_pilon_274 # 307343 # 307450 # 1 # ID=1_274;partial=00;start_type=ATG;rbs_motif=AGxAGG/AGGxGG;rbs_spacer=5-10bp;gc_cont=0.361
ATGCAATTAAAGATGCTGCATCGATTAATCATTGCGAAAAAGATGAACGTGATTGTAATTGTAATTGATC
GGGTCCGAGCGGTGTTAAAGCCTCTTTCAAATATTTGA
>contig_1_pilon_275 # 307482 # 307919 # 1 # ID=1_275;partial=00;start_type=ATG;rbs_motif=GGAG/GAGG;rbs_spacer=5-10bp;gc_cont=0.457
ATGAAATGGATTTGCAAACGCTTTGATGAACTAACGAACCACCAGATTTGGGAAATGTACCATATTCGAG
CTGAAACGTTCTGTGTGGAACAAAATCGAACGACGGTGGATGCAGATGAACAGGACCTAACTGCTTATCA
CGTTCTGGGCTTTGATGCTCAAGGAAAATTAGTTGCCTACGCTCGTTTTTATGAAGTGGATGGGACCTTA
GACTTTGGTCGGGTTCTAACCGTGCCTTCCGTTCGTGGGACTGGCATGGGCAAGCAACTAATGGACTACT
TGTTAGACCAAATGGAGCTGGTCTTCCCAGGGAAGCGAAAGATTGTGATTACCGCACAAGCTGATAAACA
GGGCTTCTATGAAAAGTTTGGGTTCAAGACCCAGGGGGATGTTTTTATCCATGCGCAAACGCCCCACATT
ACAATGGTAAGGGAATAA
>contig_1_pilon_276 # 307935 # 308453 # 1 # ID=1_276;partial=00;start_type=ATG;rbs_motif=GGxGG;rbs_spacer=5-10bp;gc_cont=0.418
ATGGCTGATATTTATGTTCGTAAGGGTACGCTAGCTGATTTACCATCAATCATGCAGGTAATCGATGAGG
CTAAGCAATTGTTGAAGGCCAGTGGTAGTTCACAATGGCAAGACGGCTATCCATATGAATCGACGCTACA
AGCGGATATTAAAAATGGAATTAACTACGTTTTGATTGATAATGGTGAAGTTGCGGGGACGGCCTCATTG
ATGTTTACTGAGGAACCGACATATTTAGATATTGACGGCGCTTGGCAAAATCCTAATGAACAATATTCAA
CCATTCATCGAATTGCGATTTCGAGTAAGTTTCGGGGCCAACACCTGAGTTCCTACTTCATGTCCAATTT
AATTACCATTACTGAACTTAACGGGATCCAAAACATTCGCTTTGACACCCACCGGTTAAACAAGGCGATG
CAGGCAGTCGGGAAGGGCTTTAATTTTAAATACCGTGGCATTATCGAAGTAGATCATCCTGACGACCCCA
AGCGACTAGCATACGAATTAAATCTATAA
>contig_1_pilon_277 # 308491 # 309282 # -1 # ID=1_277;partial=00;start_type=ATG;rbs_motif=GGAGG;rbs_spacer=5-10bp;gc_cont=0.394
ATGATACTAGTTACACTATTAATTGGTGTATTTGGAACGTTCATTAGTTTTGTGTACGTAAAAAACATTC
CATTGAGAGCATTGTTAACTGCAATTTGCTTGGTCATTCTATTTGGTTCCACCTGGGCTTCCATCGCAAA
TGATAATAACCACTTCATGATGGAAAAGAAAAACACCACCAGTTCAAGAACCATCTATGCCACCAATAGT
AACAACGGACTCAACCTAATGGTATACCAAAACTTAGGGACCCAAAAGAAGCACACCGTACAAACTTACA
AAAAGACCAAGAATCAAAAGACCCCTAGCCACACTCAAGTTGATGAGTTTACCACTAATAAGATCAAGTA
CGTAAGTGGAAATAAGGCCACTTTAAAGACCACTACCACTAACTGGGAATTTACTAAAGCTGGTAAGTTC
TGGTTTGGGATTAACGACTGGAAACTGGGTAATGATAAAAGCGACTTTAAGATTGTGAAGCGAGTGAACA
CCTTCTCAATTCCAAAGCGCTGGATTCACCTATCCAAAAATCAAGCGCAACAGCTTAGCAAGGAACTAAA
GAAGTCTCAATCTGGTGCCAGCGCTAAGCAACAACAAGCAGCCATTAAGCAACAAGCTCAAACTTTTGTC
CAAGCTAAGGTGAAGGCAGCCGTAACTGCAAATCCTAAGCTAGCTACTGACAAATCTGCCCAACAAAAAT
TAGCTAAGCAAGCTGCTGCTGAGTTCCAAGAACAACTAGTTCAAAAGAAAGTTACCCAAATCAAAACCAT
GCTTAAGTCAATTAAAGAATAA
>contig_1_pilon_278 # 309296 # 310738 # -1 # ID=1_278;partial=00;start_type=ATG;rbs_motif=AGGAG;rbs_spacer=5-10bp;gc_cont=0.423
ATGAATAAAGTGAATAAAGAAGCTAAGAGTAGCGGAACTGGAATCATTTCTGCAATCTTACTAATTGGGA
CGTTTGCCTGTGTCCTCTCACAAATGTTATTAACCACCGCACTGCCAAAGTTAATGACAGCATTTGATAT
TAATACATCAACTGTTCAATGGTTAACAACTGGATTTTTGATGGTTAATGGAATTATGATTCCCATTTCT
GGGTTCCTGGGTCGGAGAATTAATACCAAGTGGTTATTTATCGGTGCAATGACTGTGTTCTTAATTGGTT
GTATTATCTCATACGTTGCCCCTAACTTTGCAACCCTATTTATTGGCCGGATCGTGCAAGCCTTCGGGAC
TGGGATCATGATGCCACTGCTACAAACAATCATGTTCTCCCTTTTCCCACCTGAAAAACGGGGGGCTGCG
CTAGGGTTAGTCGGAATTGTGGTTGGGGTTGCTCCTGCTATTGGGCCAACCCTTTCCGGATGGATCGTTG
ATTCATTTAACTGGCGGGACCTATTTGGAATGGAAATTCCAATTATCATCGCCGTTATCATCCTCGGGCT
TATTTTTATGCGGCCCGTCCTTCCTACCACTAAGGAAAAAATTGACCTTGTCTCCATCCTATTATCAACA
GTTGGATTCGGGGGCTTACTATACGGATTTTCATCGGTTGGAAATGACGGCTGGGGATCTGCAAAGGTAA
TTTCATCATTAGTTATCGGTGCCATCGTGGTTGCTATTTTCGTTTGGCGTGAACTTAAAATTAAGAAACC
ATTCTTGGAAATGCGGGTATTTAAATACACTCGCTTTACCCTTGGAACCATCCTAAGTACAATCATGATG
ATTGCCATGTTCGGAGTTGAAACCATTTTACCTATCTACCTCCAAAACGTTCACGGACTAAGTGCCTTAG
ACTCCGGTTTAACACTATTAGTTGGGGCCCTTATGATGGCTTTAATGAGTCCAATTACTGGGAAGGCATT
TGATAAATTTGGTGCTAGACGATTAGCAATGGTCGGAGTATTGCTCCTGACCGTTGGAACGATTCCATTT
ATGTACCTAAACGCTACCACTCCAGTAATGTTCATCGTATCATTCTACACCCTCAGAATGATTGGAATTG
CAATGGTATTGATGCCCGTTACTACTTACGGAATGAACGCCCTTCCTAACGATTTAATTTCTGATGGAAC
CGCTGCTAACAATACGGTTAGACAAATTGGTGGTTCAATTGGTTCTGCCATAATCGTATCAATCCTTTCC
AACGTTACCTCAAATGCAAAACCTGCACACCACCTGCTAACTGAAAACCCAATTGCATATAAGGTTCAAG
CCATCAGTGCCGTAATTGATGGGTACCACGCTGCCTTCTTATTCGCAGCCGTATTCTGTGTGTTGGGCCT
AATCGTAACGTTCTTCTTAACTGATAAGAAGAAAACTAAGTAG
>contig_1_pilon_279 # 310870 # 311451 # 1 # ID=1_279;partial=00;start_type=ATG;rbs_motif=GGAG/GAGG;rbs_spacer=5-10bp;gc_cont=0.308
ATGGCACAATACTTAAATAAAATAACCCAAACCGATAATCTGATTATTAATAGCATGATTAACCTTGCAA
AGCAAAAGGGATTAAATAAAGTTACGATTAGTGACATTGTTGCAGAGGCTCATATTAATCGGAGTACCTT
CTACCGTCATTTTATTGATAAGGATGACTTAATTGAAAAGTCTGAAAACATGATTTTAAATCGCATTTAT
GATTATCATAATCAAATGGTCAGTACAAAATTAAGATATCTAAAGATGACGGACCAACAACAGTTTTCTT
TAAAAACATTCCTAACGATTATTGATGATAATCACGAAATCATTTCATTTTTTTTGAGCAATAAAAGTGA
CTCCAGTTTTAGTTACAAGCTAATTGATTTATTTTTAAAGATGACATACGAATCATGGGATTACTTACTA
CCTAACCGTAAGAAAATCGATCGGAAGCTGTTTGCCTACTACAGTTTTGGAGCTATTATTGCTACCATCA
AACTGTGGGTTGACAACTATGATGATTATTCCAAGGAAGATATTTATAATTTCATATTAACGATTCGGAA
TAACGAAATTCAGAATCTGTGA
>contig_1_pilon_280 # 311455 # 312066 # -1 # ID=1_280;partial=00;start_type=ATG;rbs_motif=GGAG/GAGG;rbs_spacer=5-10bp;gc_cont=0.379
ATGGAGAATAATAATAGTAGAATTGCTAAAAAAGCATTGGTCGTTGAAATGTTTTCAATTAGTTGGATGT
TAGTTGAATTTCTAGTTGGCTTCATTGCAGGTATTAAGGCCCATTCAATATTATTAATTGCATTCGGACT
CGATAGCATCTTAGAAGTAATTGCTGGTTCCATCTTAATTTGGCGTTTACGCAAGGAATTTAATGGTAAT
AATGTAACTGGAATTAAACGCGCGGAAGAGCAAGCTGAGAAATTAATCAACTGGATTCTAGTGCTTCTTT
CAATCTACATAGTTGCTAATTCAATATTTAACCTTGTTACACGTGAAACATCTGATCGCAGTACCAGTGG
AATCATCATTTCAATTGCTTCTTTAATCATCATGCCGATTTTAATTGTTTTAAAGCGGCGCCTGGGCCAT
CAATTAAATTCAGAAGCATTAATTGAAGAAAGTATGTGTAACGTTACCTGTGCAGCCCTAGCTGCAACGG
TCTTAATTGGGATTGTCCTGACCCAGTTATTCAATCTCTGGTGGGCCGAATCAGTTGCCGCTTTAGGAGT
GGCATTCTTAATTGCGAAGGAAGCCGTCCCAGAATTAATCACAAAGGATTAA
>contig_1_pilon_281 # 312056 # 312382 # -1 # ID=1_281;partial=00;start_type=ATG;rbs_motif=AGGAG;rbs_spacer=5-10bp;gc_cont=0.352
ATGAATTCTAAATTTAAAATTGATCAACAACACCTTTTAGAGGTTCAAGATATTTTCAAAATGCTCAGTA
ATATTAACCGGCTCAAAATTCTCTACCTATTAGATAACGAATCTAAAACCGTTAACGAACTGGTGGAATT
ATTGGGATTAGAGCAATCGGCGGTTTCCCATCAGCTAAGAATTTTGCGTGATTTTCAGCTCGTTAGTGTT
AAACAAGTTGGTAAAACTAAGGAATACCGAGTTGATGACCCCCATATTTTTGATATCATCAATGAAGCAG
TTGAACATTCAGATCACGTTATGAGAGGTGCTAACCATGGAGAATAA
>contig_1_pilon_282 # 312735 # 314549 # 1 # ID=1_282;partial=00;start_type=ATG;rbs_motif=AGxAGG/AGGxGG;rbs_spacer=5-10bp;gc_cont=0.374
ATGAAAAATAATTACAATTATAATAATCTATCATATGCAGAACAGCTTAAGTATGTAAAGGTGCCTAAGT
TTCAACGTTCATTAGTTTGGAATAAACAAAAAAAGTTAGACCTCCTAAAGACGCTTCATAAAAACTTCCC
GTTCGGAGCACTGTTGGTTTCCCCAGTAAATGGTAATAAGCAGGCCTATCGACTGTTAGATGGGCAACAA
AGACTATCAACGATTCGTGACTTTGAACAACACCGGCTTAGCTACTGGAAAGAATTAAACAAGCATGAAT
ATATCGAAATGTTGAACCGGATTAATGAAGTCCTATTAACTAATCATTTGAATAAAATTAACGAAAAGCA
GTTTGATCAAATACTTGATGATGATTTTGAAGTGGCAGATTGGACCGACAGCTTGGAGAGTGAAGATAGC
CACCCAGTTGATAGAAAACGCATCCGGAACCTTATCGGTGAATTTAAGGATGTAATCAACGATTATATTC
ATTTAAATACCCTGTTAATTCCGGTGATTGAATTCACGGGAGATGAGGCTGATCTACCAGAAGTCTACGA
GAATCTTAACCGTGGTGGGGTGCCCCTTACTAAATATGAGGTGCTAAACGCCTCGTGGTCGGATGAGAAA
ATTAAAATCCCGAGTCACTTTGAGCTGGGGGACACGATTTTAAACTCAGTCAAGGAATACTATAATCAAC
TTAAGAACGATGGTTCATTTGATATTGAAAACTTTTCAGAAGATGAAATTACCATGAACCGTGAAATTAA
CCTCGCTGAGTTTGCCCGTTCAATTGGAAAGCTGGTTGTTAATAGAATGCCGTCACTACTTTCTGAAACC
CCGAAGTTGGTCAATGAAATGGGATTTGGCCTACTTGGCATTATTACTAACACCGATAATAAGAAAATCG
CGACCATCCATAATAAAAACAGTGAAATTCAAGCCAATGTAGTTGAAATCTTAACCCAGTTGGATAAATT
AGCGAAGGTGATTAACGCTCCTTTTGACGAGCTATTGAAGCAAAATATCGCGTTTGGAAAGCATAAAAAG
GCGAAAAAGAATCAGTACTTAAATGGCATTTCAACGACTTTTAAGATTCTCTCCTACTTTGCAGCATTGT
GGGATCGGGATGATAGTTATATTCAGAGCTCCATGAAAAATATTCCTTCATATTATGTCTATGATTACGT
TGCGATGGCATGGAACGCACATGGTGATCAACGATTATTTAGCTACTACCGCTCCAATAGTAAACGAAAT
TACACCAAGCCAATCCCGGAGAATGAATTTAAAACGGTCTTTTACAATTGGATTTCTGACAATCCCGGAA
TTAAAAAGCGGTTTAGCAAGGAAATTCAAACCTTAATTACAATTCATGCTAACCGGACCTACCTAGCAAA
TGGTTTATCAGCAAGTGAGGACTATGAATTTGAGCACGTTATCCCAAAGGCTAGAATTTTAGAAAATGAT
GCAGGCCCTAGTGTCGTGCACCTTAGTAGTTTAGGGAATGGAATGTTTTTACCCAAGTCATTAAACAACA
GTAAGAGTAGTAAAACACTATACGAGTTCAATAAGGATGCGGATACCGTTGACTACCGGTTACTGAGAAA
ACAATCCGATTACTTTACGGAATCACAATTTGAAACCATTTTTCATAAGTTAGATGAAAAGCAATTTGAA
AACGTTAATAATTTTATTGATAATCGAGCATACAAAATGGCTGACCAAATCGTTGCCGGACTAAACCCGA
ATAACGATTTCTTTCATAAAATTAGTGCCAATCATACCCAACAAGATCACTTGAAACGGGATTAA
>contig_1_pilon_283 # 314762 # 315460 # 1 # ID=1_283;partial=00;start_type=TTG;rbs_motif=GGxGG;rbs_spacer=5-10bp;gc_cont=0.406
TTGCGAACGGCTAATAGTTACGTGCTAATTTTAATGAACGATGACGGGCTAATTTCATTGCCGAATAGTT
TGGCACTAGGCACGGATGGGGTTAACGTCCCATCCTACGTGCTATCTGCTTACGCGTTAAAAGCAAGGGA
TGGTGTGATTAGGATTCCACTATCCGAAATTGGGGAAGTCAAAACGGCGGATCTGAATGAGGATAATTAC
ATTAAGCGGCGTTTATTTCCATACCGACCTTACTATGCTAGCACTTCAATTGAGATTGCCAAATTCTTTT
TGAGTAAGGCTAGTATTAGCCACCGTAAGTTGAACTACTTGATTTACCTGGCGTTCGTTGATTATCTAAT
CTGTAATAACCAGAGTAAAGATCAGATTAAACGGCTGTTGTTTAGTCGCCAGATTAAAGTTTCTGCCCAG
GGACCGAACTGTCTTAGAAAACTTAGGTGGATTAAGGATAATCATGGTAAATACCAACAGCTACCACCTG
CCCAGTGTGACTATGAGCTAGATTCAGCCACAATCAACCTATTGAATCAGGTCTGGCATAAGTACCAATT
TACCAGTGCCAGTGGATTGGAAAAGCAAATTGCTAACACAATTGCAATGAACTTAGCATGGTATTACGAG
TCAGAAATTGATGTTGACTCAATGAGTCCCAACGATATTTATCAGTGCTATGAGAATGAAGATTTTTAA
>contig_1_pilon_284 # 315516 # 315746 # 1 # ID=1_284;partial=00;start_type=ATG;rbs_motif=AGxAGG/AGGxGG;rbs_spacer=5-10bp;gc_cont=0.342
ATGGTATACGTAGTAATAATCTTAGTAATCCTCTTCGGACTTTATATTTGGAGGGCTAGCAGGCATCAGC
ACAAGCAAGCTCAAAACGTTAATCATCGGTTAAACGTTATTAATGATAGTGATGACAACGATGTCCAACT
GAAACACTTAAAAGAATTGCTTGACTCTGGTGTAATTGATAAGGAAGATTATCAACAATCCAAGCAAAGA
ATTTTGAAGAATAAGATTTAA
>contig_1_pilon_285 # 315860 # 316753 # 1 # ID=1_285;partial=00;start_type=ATG;rbs_motif=AGGAG/GGAGG;rbs_spacer=11-12bp;gc_cont=0.418
ATGAATAAGCCATTCAAAAAATTTGTTTTTATATCAGCAACATCATTAACTTTATTTGGGAGCCTCGCCC
CAGCATTAACTAACGTCGTTACCACGACTGCTAACGCAAGTTCCACTAGCGCACTGAAGAAGCAAGCCGG
TAAGCAGATTAAGCTTTCCGGTGCCGTGAACGTTCGGGACCTCGGTGGTTACACAAATAGTAAGGGTCAA
ACCATCAAATCTAAAATGTTAATTCGGGGTGCCCAGTTAAATAAATTAACTAAGGCCGACATTAACAAGT
TAACTAAGACCTATCGGGTTGCTGTTGACGTTGATTTCAGAACGCCAAAGGAAGTTGCTAAGGCTAAGGA
TCCTAAAATCAAGGGTGTTAAGTATGTAAAGGCACCGGTAGTTTCTGATAAGGAAAACGAAGAAGACATC
AAGGTATTCAATAAGGACGGAGAAAAGGGAATGATTCTTTACTACACCTACTTCGTTAACAAAACGGGGC
GGACTGAATACCGGAAGCTATTTGATGAACTCCTAAGCACCCCTGCAAATAAGGCCGTCCTCTACCACTG
TAGTTACGGTAAGGACCGGACTGGATTTGCAACGGCGTTGATTTTAACCGCGCTCGGGTTCGATAAGAAG
ACTATCTACAAGGACTACTTACTTTCTAACAAGTACCGAGCTGCCGCAACTAAGGCTGATTTAGATGAAA
TGAAGAAGAACGGGGCTTCCAAAAAGGAACTCAAGAACGAATACTACAATGACATCGTTGAAAAACAATA
CTTAGATAAGGCTTATTCACTGGCTGAAAAGAAGTACGGTTCAATGATGGGCTACCTTAAGAAGGGGCTT
GGGTTAACTAACGCTGATATTCAAAAACTCCAAAGCAAATACTTAACGAAATAA
>contig_1_pilon_286 # 316849 # 317271 # 1 # ID=1_286;partial=00;start_type=ATG;rbs_motif=GGAGG;rbs_spacer=5-10bp;gc_cont=0.300
ATGAAAAAATTCGTAATAAAGTTAATAACGTGTACTACACTATTAGGATTTTTAAGCATAACCACTAACT
TATTTGTTAGTGCTAACAGCACTTATCATAAAGTTAAGCAGGGAAAAAATAATGGTACCAGCCATTATTG
GACAAGTAAAGACCGGACTATTAAGACTTCTAAGCCAATTCGTGCCTATGATATTAAAGCTGATAATAAT
CAAAATGTTTATGCTACTAAAAGTAAAATTATTCCTAAGGGAAGTATTATAGAGGGTAGTTTTAGTATTA
CGGTTCCAGGTGGTTTTCAAATTTACAAGGGAGACGGAATTAAGCCATATTCTAAAAAGAATCCAAATGA
ATGGATAATTAACCCTAGTATTAAAAACGAGAAAAATCCTTATAATACCTACTGGATTTCTAAAGTTAAA
TAA
>contig_1_pilon_287 # 317329 # 318459 # -1 # ID=1_287;partial=00;start_type=ATG;rbs_motif=AGGAGG;rbs_spacer=5-10bp;gc_cont=0.440
ATGACTAAATTAATTCACACATATGCTCAATTCCCCATCGAACCAGTTGATGGGCATGACTACCATTTAA
TCGATAAAAACGGTAAGGAATACGTTGATTTAACTGCTGGGATTGGGGTTTGTAACCTCGGTTACAGTAA
TCAACCCGTTAAGGATGCGGTAAAAAAGCAAATTGACCACGTCTGGCACATCTCCAACCTATACGAAAAC
AGCAAGGCTGAAGAAGTGGCTGAAAAGCTTTGTCCAGCTGGCTACCTCGCCTTCTTCTGTAACTCTGGAA
CTGAAGCAAATGAAGCAGCTATGAAGTTAGCCCGGAAAGATACTGGTAAGTCTAAGATCGTTGCCTTTAA
CTACGGTTTCCACGGCCGGACTTACGGATCATTGTCAATGACCGGCTACCCGCACATCAAGGATGGTTTT
CAAGCATTAGTCCCAGATATTCAATTTGAAGAATATAATGATGATGCTTCACTAGCTGCCATCACTGCAG
ATACCGCGGCCGTAATATTGGAAGTCGTTCAAGGTGAAGGTGGCGTTAACGTTGGTAATAAAGAATGGCT
CCAAGCAGTTCAAGCTAAGTGTCATGAAACTAACACCCTCTTAATCGTTGATGAAGTACAATCTGGAATG
GGACGGACTGGTTATAAGTTTGCCTTTGAACAATTTGACCTCCAACCTGATATCATCACGGTTGCAAAGG
GCCTCGCTAACGGACTGCCAGTTGGTGCAATGTTAGCTAAGGAATCCGTTGCCAAGGCGTTCCAACCAGG
TGACCACGGAAATACATTCGGTGGTAACAAAGTGGTAATGGCTTCTGCTAGCGCTGTGTTAGATCAACTT
AACCCTGAATTCTTAAAGACGGTGCAAGCTAAGGGCGATAAATTAGCGGAACTACTCAATGCTGAAATTC
TTCCATTGGACCACGTTAAGAACATCACTGGGAAGGGCTTAATGATTGGAATTCACCTCACCGATGATGT
AAAGGTTGGAGACGTAATCAAGACCCTTCAAGATAACGGGGTCTTAACCCTTTCAGCCCGTGGCAATACC
TTAAGATTGTTGCCACCACTAATTATCGATGAAGCGGCATTAAAGGATGCGGTTGCCAAGATAAAACAAG
CAATTGGATAA
>contig_1_pilon_288 # 318472 # 319197 # -1 # ID=1_288;partial=00;start_type=ATG;rbs_motif=AGGAG;rbs_spacer=5-10bp;gc_cont=0.428
ATGATCGTAATTAAAATCGGTGGGAACATGGTTAAAAATTTAACCCCCGCCTTCTTCGAATCAATTAAAC
AGCTACAAGCCCAGGGTGAACAGATCTTAATCGTTCATGGTGGCGGGAATTTAATCTCAGAATGCGGTAA
GTTTGTTGGTCAACCAGCCACCAAAATCGATGGAATTCGGGTTACCGATCAACAAATGATGGCAATTACT
GATAACGTTTTAACTAAAATTGTTCAACCAGAACTACATAATCAATTTACGGCCCACTCAATTGATAGTA
CGATGATGAACGATGGCGACTACCCATTCCTAATCGGTGATTACATCGATCAAGCTACCTATGGTGAAGT
GGGTGCAATCAATGCAGTTAAAGCAAATTACATTGACGTAATGACATACCAATCCGTTGGATTATGCGCT
CCCATTACCCTCGGCCCAGCCGGTCAAAAGTTAAATGTAAACGCCGATACAGCGGCAGAAGCAATTGCTA
GTTTGATTCACGCTGATCAACTCGTCTTGTTAACTGACGTTCCCGGCGTAATGTTAGACGACCAAGTCCT
AAACCAATTGGACTGTCAGACCGCAACGAAACTATTCGAAACCAAGAAGTTGGTTAACGGAATGGTTCCA
AAGGTTAAGGCTGCATTTAAGGCCCTCGACAACGGGATTCAAAATGTTTCAATTACTAACGACCTCAGTA
AGGTCGGCACTGCAATCGTTCACTAG
>contig_1_pilon_289 # 319203 # 320390 # -1 # ID=1_289;partial=00;start_type=ATG;rbs_motif=AGGAGG;rbs_spacer=5-10bp;gc_cont=0.451
ATGAAAATTATTGAATTTAAATGGCCTAAGGGCTTTAAATCCGGTGCCGTTCACGCAGGATTTAAGGATG
ATAATAAACTCGACATGTGCTGGCTCGTTTCTGACGAGCCATGTGCCGCTGCTGGGGTCTACACTAAAAA
CCAATTTCAAGCTGCCCCAGTAATCGTTACTAAGCAAAACATCAACCAAAACCATGAGTTAAAGGCCGTT
GTTGTGAATAGCGGAAATGCTAATTCATTTACTGGTAACCAGGGAATGAAAAACACTCACACTGAAGCTC
AGATGGTTGCCGATCAACTCGGGGTGGCACCAGACCAAATCGGGGTTGCCTCCACTGGAATCATCGGTAA
GCAACTCCAGATGGACTTAATCGAAAATGGAATTGATCACCTTACGTTATCTGATAGTACGGATGCTCCA
GAAGCCATCATTACTACCGATACCACTTCTAAGAAGGTCTGTGTAGAAACCACCATCGACGGTAAAGCCG
TTACCATTACTGGTTTTGCCAAGGGTTCTGGAATGATTCACCCAAACATGGGAACCACCCTTAGTTTTAT
TTCTACCGATGCTAATATCGATGGGGAAACCCTTCAATCAATCCTGAGCGACAAAATCATAAGTTCCTTC
AACCAAATTACCGTTGACGGCTGTATGTCAACTAACGACATGGTAATTACCCTCGCCAATGGCGCAGCTC
AAAACGAACCACTCACGACTACCCACCCTGATTTTGCAGAATTTGAATCTGCATTCAACTACGTTCTAAC
CGGCCTCGCAAAGCTAGTGGCCCGTGACGGAGAGGGATCATCTAAATTAATCGAAGCGGATGTCTTCCAC
GCCGCTAACCAAGAAGACGCTAACCACGTAGCGAGAGCGATTGTGGGTTCAAACCTAATTAAGGCCATGA
TTTTTGGTGAAGACGCTAACTGGGGGCGGATTGTTCAAGCCCTCGGCCAAACCGAAGCCAAGATTAGCTT
AGACCACCTCGCAATTAGCATTGAAAATACAACCATCGTTGAAGATAGCACCATTCAAAACTTTGACATG
GACGAACTTAGAAAGCAACTTGGCAAAGATGAGGTTAACATTACCGTTGACCTTGCCGCTGGTGAATATA
ACGGCGTTGCCTGGGGTTGTGACTTAACTTATAAATACGTTGAAATTAACGCAGCATACGAGGAGTGA
>contig_1_pilon_290 # 320402 # 321430 # -1 # ID=1_290;partial=00;start_type=ATG;rbs_motif=GGA/GAG/AGG;rbs_spacer=5-10bp;gc_cont=0.429
ATGAACGTTGCAATTATTGGAATCACCGGTTACGCAGGAATGGTCCTCTTTGGCCTTCTTCAGAAGCACC
CCGGCATCATTAAGATCAATATTTACCAACATGATATTGAAGAATCCATTCCATTGAAGACGCTGGCACC
TCAATATGAATACTATACTAAGGCTGTTAAGCCATATGATGCCCAAAAAATTATTGCTGAAAACGATGCC
GTTTTCTTCGCTACCCCAGCTGGAATCACTTCGAAGCTTGCCAAGCCATTCTTTGATGCCGACTTTCCAG
TAATTGACCTTTCAGGTGACTTTAGATTAAAGGACCCTAAGGAATACGAACACTGGTACCAAAAACCAGC
CGCTCCTCAATCAGAACTAGATAATGCATACTACGGATTAGCTGACATTACCCCTAACCCAGGTAAGAAC
TACGTTGCTAACCCGGGTTGTTACGCTACCTCAGTTCTATTGGGCCTTGCCCCACTGGTTAAGGCTGACA
TCGCTGATTTGGATAACATCGTTATCGATGCCAAGTCAGGATTATCAGGTGCCGGTAAGAAATTATCAGA
TTCCAGCCACTTCGTTCAAGCTAACGACAACCTCCAGATTTATAAACCTAACGAACACAAGCACATTCCA
GAAATTATGGCAATGCTCAAACAATGGAATCCAAAAATCGACCACATTCAATTTATGACCACCCTAGCAC
CATTTAACCGGGGCATCATGAGTTCTATTTACGTTAAGATTAAGGATGGCGTTGATGAAGCCACCATTAA
GAAGGAATTTGATAACCTGTACCACGACCACCCATTTGTAAAGGTTTCACAAGACACCCTCCCAACGGTT
AAAAGCGTTGTTGGAACCAACGAATGCCACATTGGACTCAGCTACAATCCTGTTACTAAGTACCTTCTGG
TCGACAGTGTAATTGATAACATGATCAAGGGCGCAGCTGGTCAAGCAATTCAAAACTTCAACCAACTTTT
TGCCTTTGATGCTGACTACGGGCTTAAATTAACGCCAGTATTACCATAG
>contig_1_pilon_291 # 321452 # 322489 # -1 # ID=1_291;partial=00;start_type=ATG;rbs_motif=GGAGG;rbs_spacer=5-10bp;gc_cont=0.414
ATGCAAAATCAATTTAACTTCTTCTCAAACCAATTTCACGGTAAGAGCATCCTTGCCGAAACCGATTTAA
CCCCTAGTGAAATGAACTACCTAGTTGACTTTGGACTACACTTAAAGGCTGAAGCAAAGCAAAATAATTA
TACAAAATACTTAGAAGGTAAGAACCTTGCCCTCATTTTTGAAAAAAACTCCACTAGAACTCGATCTGCA
TTTACTACCGCTGCATTTGAATTAGGTGCTAACCCCGTTTTCTTAGGGAAGAATGATATTCACCTTTCCC
ATAAGGAATCAGTTGCTGATACTGCCAAGGTCTTAGGCAGCATGTACGATGGAATTGAATTTCGTGGTTA
CAAGCAATCAGACGTTGAAACGCTAGCTAAGTATTCTGGCGTTCCAGTTTGGAATGGATTAACTGATGAA
TGGCACCCTACTCAAACGATTCCAGATTTAATCACCATCAAGGAAAACTTCGGTACTTTTGATGGCGTTA
AACTCGCCTACCTTGGTGACGGTCGAAACAACGTTGCTCACAGCCTCCTTGTTGGTTGTGCAATGGTTGG
AATCGACGTTGCCATCGTTAGTCCAGAAGCCCTTACCCCAGCAGATGATATTATTAAAATCGCTAACCAA
TATGCCCAACAAAGTGGCGCTAAGATTGAAATTACTTCTGATCTTGCAAGCGGCTTAAAGAACGCTAACG
TGGTTACCACTGACGTTTGGGTATCAATGGGTGAAGATAACTGGAAGGAACGAATCGACCTCTTAAAGCC
ATACCAAGTTAACATGGCTGCCCTTGAAATGACTGGTAATTTAGATGGTAAGTTAATCGTAATGCACTGC
TTACCAGCATATCACGACTTAAATACAGAGGTTGGTCAGGAAGTATTTGAAAAATACCACCTCAGTGAAC
TAGAAATTACCGACGAAGTTTTCAATAGTAAGTACGCCCGTCAATTTGACGAAGCCGAAAATAGAAAGCA
TGGAATCAAGGCCATCATCGCCGCCACGCTCGGTAATATGTATATCCCGCAAATTTAG
>contig_1_pilon_292 # 322758 # 323720 # 1 # ID=1_292;partial=00;start_type=ATG;rbs_motif=GGAG/GAGG;rbs_spacer=5-10bp;gc_cont=0.426
ATGAATATTTTAGTCGCAATATCAAATGAAAACTTTAATAATGAACAAATTAAACATATTTTTGATACTG
ATCAGGCTCTGGCGGGAAATCAAGTCTACTATGAATTTGATTCTCCAGATGTTGATTTAGATCAAATTGA
CGTAATGATTGGATACGATCAGAAAGTTTTAAATCAAATTCTAGCTAGCCCAACGGCGCACTTAAAGTGG
ATTCAAGCTTTGTCAGCAGGAGTGGATTACTACCCATTAAAAGAATTGCAAGCTAAGCAAATCCTACTAA
CTACGGTGAACGGAATTCATGCGGAACCAATTGCAGAATCAACAATTGGAATGATTCTGGGCCAGTACCG
GTTCCTAGTGGAGTCCGCACGGAAACAAGGCTGGATTAAACCAACCCACAGCTTGAACATGATTAAGGGC
AAACGGGCGGCAATCTTTGGAACTGGGCACATCGGAAGTCGGATTACTGAATTACTTGAAGCCTTTGGCG
CTGAAACGGTAGGGGTTAACCATAGCGGGCACCCGGCAGCAGGGTTTAAGGCCACCGTTAGTACCGCTGA
TTTACAGACGCCTCAAATTACCGGAGCTGACATTATTGTTAACGCCTTACCTTTGACGAAGGCCACCACG
GGAATGTTTAACCAAGCCTTTTTTGAAGCCCTGACTAACCAGCCAATCTTTATCAGTATTGGACGGGGAC
CTAGTACCAATACTGATGCGCTCTTGGCCGCGATTGATGACGGGAAGCTAGGCGCAGCTGGATTAGACGT
TACTGATCCAGAGCCACTACCAGCTGATAATCCACTATGGCATCGCGATAACGTGTTAATTACGTCCCAC
ATCTCAGGAATTCATGCTGAATATTTAGAAGAAGCATTACAGATCTTGAATCAAAATGCGGCTCAATTTA
AACAGGATGGAACAGTTGTAATTAATGAAGTAAATTATGATAAGGGTTATTAA
>contig_1_pilon_293 # 324022 # 325173 # 1 # ID=1_293;partial=00;start_type=ATG;rbs_motif=AGxAGG/AGGxGG;rbs_spacer=5-10bp;gc_cont=0.455
ATGAATAAAGAGGCAACCGTACAGCAGCAGGTACATCCAATCAAGGACTTTCTCTTTAAGGTCTTGAACG
GATCTGCACAGGGAATCTTAATTGGGGTCTTACCATCTGCAATTCTTAAGTATATTCTAGCGCCGCTGAT
TAAGGATGGCGTTACCTGGGCAATTCAACTCAACTCCATTTTAGTTCTGTTTGGCTCCTTCATTCCACTG
TTGATTGGAATGGCAATCGCAAGTCAGTTTAAAATGCGGCCGTTGGATATTGGGACTATTATGATTGCAA
CCGGGGTGGCTTCTGGTTCTATTAAATGGGCGTTAGCTCAACCTGGTTTTGTTAATCCGATTACAAACGT
CAAAAATCCGATTGCAAGCACCGTGTATATTGCGAACGGCTCTGGTGATATTATTAATGCCATGTTGGTC
GCCTCAATTGCTGTAATCGCTGTTAAACTGGTGGCGCGGTATTTAAATGGCTTTGGTTCGGTTGCGATTA
TTTTTACCCCGCTACTAATCGGGGGACTGGTTGGGCTATTGGGGTTAAACATTGCCCCCGCAGTGGGCTT
AATTACCAGTGAATTAGGGGACGTTGTCGAAACGTTTACCAAGCTCCAACCGCTAATGATGAGCATTTTG
ATCTCGATGGCGTTTTCGTTCATCATTATCACGCCAGTTTCAACGGTGGGGATTGCGCTTTCGATTTCAC
TAGCGGGTCTCGGCTCTGGTGCCGCTGGAGTTGGGGTCGTTGCAACCACGGTGGTATTACTAGTGAACTC
GCTCTTTGTTAATAAGCCCGGAACGACCATTGCAATCCTATTGGGAGCAATGAAGGGAATGATGCCCTCG
ATTTTCAAAAAGCCAGTGATGATCTTGGCATTCATGGTTTCAGCAGCCATTTCCGCAATCCCAGTAGCGC
TGTTCGACGTTCAAGGAACGCCTACCTCGGCTGGATTTGGGTGGATTGGTCTAGTGTCGCCAATTCAATC
CATGTTAGTTAACGAAAGTGAGCAAAAGTTTATTACCCATACGATTGGAATGGGGGCGTCGTTAATTACC
TGGTTGGTTGTGCCCGTCATAGCAGGATTATTAGTCAACCTACTATTCACAAGGGTCCTTAAACTATATT
CAGCGAGTGATTTGAAGCAGGAAATTAAATAA
>contig_1_pilon_294 # 325173 # 325472 # 1 # ID=1_294;partial=00;start_type=ATG;rbs_motif=AGxAGG/AGGxGG;rbs_spacer=5-10bp;gc_cont=0.363
ATGAAAATGAATAATAAATTCAGAGATATTTTCCATGGAATTGAAATCATCGTTTATTTGGTGGGGATGT
ATTTACTGCTAACCCGTAAATATGACGGGAGTGGCGTAGAACAAACCACGACGATTAAGATGGCATCGGT
GGCAATCCTTTCAATTTTTATGGCAATCATTCAAATAATTGAGTTCTTTTTCCAATTTTGGACTAATTTA
ATTAAACGACGAAAGTGGTCTCAAGGACTGGGCTTTTCGATATTAATGCTAATGCTAGTGGGGGGGCATT
ACCATCTTCGTCATGAATAA
>contig_1_pilon_295 # 325843 # 326988 # 1 # ID=1_295;partial=00;start_type=ATG;rbs_motif=GGAG/GAGG;rbs_spacer=5-10bp;gc_cont=0.435
ATGCCAAAATTTAACGGACAACCACTACACTACGATATCGTCGGAAGTTTCTTAAGACCAAAGGAACTTA
AAGATGCTAGAAAAGACTTTGAAAACCATGAAATTGATCATGATCAACTAACTAAGGTTGAAAACGAAGA
AATTACAAAATTAGTTGCTAAGGAAAAGGAAGTCGGCCTAAAGATTGTGACCGATGGTGAATTCCGGCGG
AGTTACTGGCACCTCGATACGTTCTGGGGCTTCGAGGGCATCAAGCATACTAAGCAGGAACACGGCTACA
TCTTCCATGATGTTGAGACGCGAAATGATTCTGCACAAGTGGAAGGCAAAATTAAGTTCAACCCCAGCCA
TCCTGACTTGGAAGCATACAAATTCCTCTACAACTTAACTAAGGATGACGATTCAATCGTTGCGCGGCAA
AGTATTCCATCACCAGCACAGCTATACGCTGAACTTGTCCGGGGACCTGAAAATATTGCGGCACTAGAAA
AGTTCTATGGGAAGGATACCGAAGCATTGGTTCAAGATATCGGAAAGGCTTACCATGACTTAATCATTGC
CCTATACGAAGTTGGTTGTCGGGACGTTAAACTGGATGATTGTACTTGGGGCATGCTTGCTGATAAGAAC
TTTTGGAAGACAATGACGGATAATTACGATGATATTGAAGACCTTCAAAAGCTCTACCTACGCTTCAATA
ACGAAGCGATTAAGAATCTTCCAGACGACCTCCGGATTAGCACCCACGTTTGCCGGGGAAACTATGCTTC
GACCTGGGCAGCTAGTGGCGGTTACCAACCAGTTGCCCACACCCTCTTCGCTGAAGAAAACGTTGACGCC
TACTACTTGGAATTCGATGATAACCGTTCAGGTGACTTCGCACCATTAAAGGAAGTTACCCCTGGTAAGG
AAGTTGTATTAGGGTTGGTAACTAGTAAGAAGCCAGAATTAGAAGATTCAGTTAACTTGGTTAAGCGCAT
CCACGAAGCTGCCCAGTACGTGCCATTGGAAAACCTATCATTAAGCACCCAATGTGGATTTGCTTCAACT
GAAGAAGGCAATCACTTAACTGAAAAGCAACAATGGAAGAAGATTAAGTTAGTAATCGATACTGCGGATG
AGGTTTGGCAAACGGTCCAAAATTAA
>contig_1_pilon_296 # 327267 # 328307 # 1 # ID=1_296;partial=00;start_type=ATG;rbs_motif=GGA/GAG/AGG;rbs_spacer=5-10bp;gc_cont=0.379
ATGGCAACAGGTGTAATTAATTTTAAAAAAGTTAATAAATCTTTTGATACTGATGAAGGTGTTAACCATG
TTTTAAAAGATATTGACCTTTCAATTCCGAAGGGAAAGATTTTCGGAGTGATTGGTTATAGTGGAGCTGG
TAAGTCAACTTTAATTCGTTGTATTAACGGCTTAGAAAAACCAACTGATGGTACAGTGACGTTCAATGAT
CAAATAGTCAATCAGTTAGACCACAAATCATTATTAAATTTGCGCGGCAAAATCAGTATGATCTTCCAAC
AGTTCAACTTGATGCCAGGAAGAACGATTGCTGAGAATATCTCTTTACCAATTAAGTACCAGGGTTTTTC
CAAGGAAGAGGTTTCAAGTAAGGTCCGCAAGCTCTTGGACTTGGTCGGGTTACCAGATAAATATTCTGCA
TACCCATCATCATTATCAGGTGGCCAGAAGCAACGGATTGCGATTGCACGTGCGTTGATCAATGACCCAG
AAGTACTACTCTGTGATGAAGCAACTAGTGCTTTGGATCCTGAAACGACCGATTCAATTTTGACCTTACT
AAAGCAGTTGAATAAGGACTATGGGATTACGATTATAATTGTTACCCATGAAATGCACGTAATTGAATCA
ATCTGTGATGATATTGCAGTTTTGGATAAGGGAAGCATCGTTGAACAAGGAAATGTTTATGCGGTCTTTT
CTGATCCGAAGGAAGAGTTGACGAAGAAGTTCATTAATACGACTTCAAACTTGAAGATTTCTCAAGAACT
TGTCGACACCATTAATTTGAGACCTGGACAGAAGTTGATTAGATTGAGTTATCGGGACGGTGAGACGGTA
ACACCTTTGATTTCAGATATTTCACGACAATTCAACGTGAATGCCAACATCATTATTGGTGATATCAAAC
TGATTCAAAAGCAGTTACTGGGTGGTTTGATTATCGTCTTAGATGGTGACAAGGCGGCTGTTGATTCAGC
TGAACAATACTTACAACAACAAAAAGATGTTGAAGTGGAGGTGATTAATCATGCTAGATAA
>contig_1_pilon_297 # 328297 # 328968 # 1 # ID=1_297;partial=00;start_type=ATG;rbs_motif=GGAGG;rbs_spacer=5-10bp;gc_cont=0.365
ATGCTAGATAAGTATTTCCCAAACGTTGCTGCAAACTGGCAAGCATTTACAGAGTCAATCTTAGAAACGA
TTGAAATGGTAATTATCGCTGGATTAATCTCCTTCGTAGTTAGTTTATTATTAGGAATTATCTTAGTTGT
TACCCAACAGGATGGAATCTCACCTAACCGGGTTGTTTGGAACATCATTGATAAATTGATCAACCTCTTT
AGATCAATTCCATTCATTATTTTGATTGTAGCCCTGATTCCATTGACGACCGTTATTTCAGGAACTGCAA
TTGGGGTTCGTGGGACGATTTTCCCACTAGTAATCGGAATCACCCCCTTCTTTTCCAGACAAATTGAATC
AGCACTGAACGATACCAATTCTGGTTTAATTGAAACTGGCGAGGCAATTGGGTTAACTAATTTTCAAATC
ATCAGATCAATTTACTTACATGAAAGTATTTCTGGATTAACCAGAATGACCACCACGACTATTGTTAGTT
TAATCGGTTTGACAGCCATTGTTGGTGTTGTTGGTGGAGGAGGCTTAGGAAACTTTGCTATTCAATATGG
TTATCAACAAAACCAATTCGACGTTACGTTAGCATGTATTATCGTGCTTTTGATTATCGTAACAATCGTT
CAAATTTTAGGAACATTAATATCTGAAACACTAAAACATTAG
>contig_1_pilon_298 # 328982 # 329851 # 1 # ID=1_298;partial=00;start_type=ATG;rbs_motif=AGGAG;rbs_spacer=5-10bp;gc_cont=0.364
ATGAGTAAAAAGAAACGATTACAGTGGACATCCTTAAGTATTGTTGGAGTATTAGTAGTTATTTTAGGAT
TTATCATTTTCTCAGGAAAAGGGAATTCATCGTCCAGTAGTTCTAATAATAGTAAGACAAAGGTCGTTAA
TATTGGTGTTACTGGTTCCACCGATATCCCAATTTGGAAGGAAATCAATAAGAAATTAGCTAAGGAACAT
ATCTATGCAAAGGTAAAGGTCTTTAGTGATGGGGATGCGTTGAATCAAGCTACTTCCAATGGGCAAATTG
ACATTAACTCATTCCAACACTATGCCTTTCTAAAGCAAGAAGAACAACAGAAGCACTATAAGTTTGCTGT
GATTGGTCAAACATACATCCAGCCATTGAACATCTACTCCAAGAAAATCAAGAGCGTTAAGGAATTAAAG
GATGGCGATAAGATAGCGATTCCCAATAATCCTACCAATGCTGGTCGGGCTTTGAAAGTACTTGAGAAAG
CTGGTTTAATCAAAACCAACCCTAAAAAGGGATATTCACCAACCTTAACTGACATTACTAGCAACCCTAA
GCACCTCAAAATTATTGAAGTTGACCCTGCTGCAATTTTGAAGTTATTACCAAACTTTGCAGCTGGAATT
ACTAATGCTAACTATGTGCAAGCTAACCACATGAACCCAGCAAAGGATTCTATTTTCCAAATTGCACCAG
ACCTTAAGGACCCATACAACAAGCCTTGGATTAACGTTTTGGTAACTCGTGAATCAGAAAAGAACAATGC
TACATTTAAGAAGGTGGTTAAAGCATACAATTCTAAATCTGTTTATGATTTAATTAAGAAAGAATACAAG
GGCGTTGATGTCCCAGCATTTAATTACTAA
>contig_1_pilon_299 # 329888 # 330361 # 1 # ID=1_299;partial=00;start_type=ATG;rbs_motif=GGA/GAG/AGG;rbs_spacer=11-12bp;gc_cont=0.426
ATGGCTAAAGTAGAAAGTTTCACCCTTGATCACACTAAGGTTCAAGCACCATACGTTCGTTTAATTACTG
AAGAAACTGGGGAACACGGTGACGTGATTTCTAACTACGATTTACGATTAGTACAACCTAATGAAGAAGC
AATTCCAACCGCTGGATTACACACGATTGAACACCTCCTGGCAGGATTACTTCGTGACCGCTTGACCGGT
GTGATTGACTGTTCGCCATTTGGTTGTCGGACCGGTTTTCATTTAATTACTTGGGGTTCACATTCCACCG
AAGACGTTGCTAAGGCATTGAAGAGTTCATTAGAAGAAATTGCTAACAACGTGGAATGGAAGGACGTTCA
AGGGACGACTGCAGAAAGTTGTGGAAATTGGCGTGATCATTCGCTATTTTCAGCTAAGGCATGGGCAAAT
ACTATCTTAGAGCAAAAGATTAGTACCGACCCATACGTTCGAAAAACGATTTAA
>contig_1_pilon_300 # 330573 # 331127 # -1 # ID=1_300;partial=00;start_type=ATG;rbs_motif=GGAGG;rbs_spacer=5-10bp;gc_cont=0.371
ATGGACTTAAGAGTAAAACGCACCCTTCGTGAAATTGAAAATAGCTTTATTGATTTGGTAATCAGCATCG
GTTTTGATAAGGTTACCGTTATTCAAATTGCTAAGAATGCAGAAATCAACCCGAAAACATTCTACGATCA
TTTTCAAGATAAGTATGACCTAGCCAAACATATTGGTGATAAGTTTATTGAAGAGTATTTTGAAATTGTT
CAAAATCACTTTAAATCAATTGAAACTAACTCTGATGCAGACCGAGATGCCGTCGTCAGCATTGTTAAAT
CAATGATCAACGATAATTCACTCCGTAAATCATTTTTAGCGTTACAAATGATTAAGGTGGAGGATATCGA
CATTAATCTAGAAATGAAAAAGATGATTGCAGGAGCTTTGAATTCACGGCACGTCTCTAACGACCCCCTC
GTAATTGAACTAATGGCGGTCATAGTGTTGAAGGCCATTAGCTACTACATCCAAAATCCGGAAACGTTTT
CGGTTGAACATCAACTGGAAGTGATTAAGGAGCTCCGTGCCATCCTAGGATCATTCAGTGAATAG
>contig_1_pilon_301 # 331267 # 332118 # 1 # ID=1_301;partial=00;start_type=ATG;rbs_motif=GGA/GAG/AGG;rbs_spacer=11-12bp;gc_cont=0.394
ATGGCAGATTACACAATTAAATTCAGCGTTGACGGGCGGACAATTTTACAGTCAGAAATTTTAGACATGG
AACTTAGTCGTTACCACCATGTATTCGATGTATTTGCTTCCAAGGGCATTGATATTAATTTGAATGGTAA
GAAGCAATCATTGAGCGAACTGAAGGCCCTTAGTTTGGATGATGCTAAACTAGCACTAGCTCAAACGAGA
GAATCAATTGGTAAGCCTAAGACATTGGAACTTTTCAAACCTGAAATTGAACGTAGTGATGAAATGTGGC
AGACTATCGCTAAGAATGCGGATCCTAATCAACCCCTCCAACAAGCAATCGTGGAAGTTGAAACTGACAA
CATCTCGTTGATTCAATTCATGTTATTCAACCAATCATTGGCAAAGGAAAACAACCTCTACCTCCCATCG
ATGATTCATCCAGAACACTACTACTTTGATGCTCAAAAGGGCGGTCGCCAAGTAATCATGGAAACCTTTG
GGATGTACAAGGATCCTTCTTACTTGGATTTACAACCAGCAGCAATTAAGAAATACCCAATTACGCCCGA
TGCGGACGATGATTTAATCATGGCTGGAGATACTTTCTTAGCTGATAGTGGCATTAATACTACGATCGTT
GGAATGCACCAATTGAAGAACAAGCCGAATGGGATGAAGGTTAAACTAGGGGTCTTTCTTCCTCAATCGG
CACCAAAGGAAATCTTGGAAGGTCATAAGTGGCACTTGATGGTTGAATTTAATAACGGGCTTCATTTCGC
CGTTAAGAAGCAACCTAATTTCTTCCAAAAAATGATTTTTAAAACGGTCCTTAAGAAACTTAAAAAAGAT
ATGAAGAAATAA
>contig_1_pilon_302 # 332221 # 333084 # 1 # ID=1_302;partial=00;start_type=ATG;rbs_motif=GGAG/GAGG;rbs_spacer=5-10bp;gc_cont=0.475
ATGAAAATTGGATTTATTGGAACCGGGGTTATGGGAACCGGCATGGTTCTCAATTTAATTAAGCATCATT
ATGATGTAACCGTTTATAATCGGACCAAGGCGCACGCCGCGGATGCAATGAATGCTGGGGCTAAGTGGGC
GGATTCACCAAAAGAATTGGCAGCTGAAGTTGACGTAGTCCTAACGATTGTGGGCTTTCCCCAGGACGTG
GAGGAAGTTTACTATGGTGATAATGGATTGTTCCAGTCTGCTAAAGCGGGGCAAACGTTGATTGAAATGA
CCACCAGCAAACCTAGTTTAGAAGTTCAGATTGCTGAAACTGCTGATGCTAAGGGAATTAAGACGTTGGA
TGCTCCCGTTTCTGGTGGAGATGTTGGCGCGAAGAACGGGACTTTAACCATCATGGTTGGTGGCGAACAG
GCTGTCTTTGATGAAATGAAGCCGGTTTTGAGCGCCATGGGTAGCAACGTAAACTTGTTTGGGGGTCACG
GAAAGGGTCAACACACCAAGATGGCCAACCAAATTATGATTGCGGGAACCATGACCGGATTATCCGAAAT
GTTGGCCTACGGGAAGTCAGCTGGCTTGGATCTTTCCGCATTGGTCAAGACCGTTTCCCAAGGTAGTGGT
GATAACTGGAGCCTTGATAACTATGGTCCCCGAATCCTCGCTGGTGACTTCAAGCCAGGGTTTGCTGCTA
AGCACTTCTTGAAGGACTTGCGGATTGCCCTGCAAGAATCTGAAAAGATGGATGTGCCACTACCAGCTAC
TGAAAAGGCCAAGGAACTCTATGAAAAGATGGTTGATCAAATGAACCTGGGAAACGATGGAACCCAGGGG
TTAGTGAAGTTGTATGAGAAATAG
>contig_1_pilon_303 # 333287 # 333457 # 1 # ID=1_303;partial=00;start_type=TTG;rbs_motif=GGAG/GAGG;rbs_spacer=5-10bp;gc_cont=0.275
TTGAAAAAAGATAAGGCTATTTTAGGATTAATGTTGCTTATAAATATTGCATTAGTATCTTCTGGATCTA
GTAATTTATTCGTTAAGCTCGTCGCAATGTTTCTATCATTTGCAATTTTAATAAAGGGCTTTAAACTCCT
AAAGGAAAAATTTAAAGCTGGTAGTAATTAA
>contig_1_pilon_304 # 334218 # 334412 # -1 # ID=1_304;partial=00;start_type=ATG;rbs_motif=None;rbs_spacer=None;gc_cont=0.303
ATGATTATAGATATAATGATTTTAAAACGACAGATGTCATCAAAAGAACTCGCAAATAAAATTGGAATTA
CTCCGGCTAACTTATCCATTTTAAAGAATAATAAAGCTAAGGGAATTCGTTTTGAAAAGCTCACTAAGAT
TTGTGAAGCTTTAGATTGCACCCCAGGTGACATTATTAAATACGAAAAGGAATAA
>contig_1_pilon_305 # 334596 # 336050 # -1 # ID=1_305;partial=00;start_type=ATG;rbs_motif=AGGAG;rbs_spacer=5-10bp;gc_cont=0.437
ATGTCAATTTGGAAAAAAATGAATGAAAAAGTGGACTTCCGCTTTTATCAACAGAAGGATAAAGCCCTTG
AAAAGAAGCTAACCGTTAAGGACTTCTTGGCTTTAGGACTTGGAACCATCCTTTCAACATCAATCTTTAC
GCTGCCCGGAATTGTGGCTGCATTGCATACTGGTCCAGCGGTTGTGTTCTCGTATTTAGTTGCCGCCGTG
GTTGCTGGTTTAGTTGCTTTGAACTATGCTGAAATGGCGTCATCACTACCATTTGCTGGATCTGCTTATT
CATGGGTCAGCGTGGTATTTGGAAAGTTTTGGGGCTGGATCGTCGGTTGGGCGTTGCTAGCTGAATACTT
AATTGCCGTTGCCTTCGTGGCGTCTGGACTATCAGCCAATGTGCAAGGATTAATTTCCCCATTAGGCTGG
AAGTTACCAAACGCACTTGCATTTGGACTAGGAACTAACGGTGGGGTGGTTGATATCATCGCCGTTCTAA
CCGTTGCAATTGTTTCCTTCATCCTATTCTTAGGTGATGACAAGAGTTCCAAGGTTGCAAACCTATTGGT
TGTTCTAAAGTTACTTGCCATCGTTACGTTTATCGTTGTTGGTGCTACTGCCATCAAGGCTCAAAACTAC
GTTCCATTTGTTCCTGCTCATAAGCCAGGAACTTCCTTCGGTGGTTGGCAAGGAATCTACGCCGGGGCTT
CCACCATCTTCCTATCCTACATTGGATTTGATTCAATTGCTTCTAACTCTGCTGAAGCAAAGAACCCTAA
GAAGACAATGCCACGTGGAATCATCGGTTCACTAATTATCGGTACCATCTTCTTCGTTTTAGTATCATTA
GTATTGGTTGGAATGTTCAAATACACTAACTACGCTAACAACGCTGAACCAGTTGGTTGGGCATTGAGAC
AACAAGGTCACGTTATCATCGCCTCAGTGGTTACTGCAGTTGCCGTTCTTGGAATGTTCACTGCATTGAT
TGCCATGATGATGGCAGGTTCACGGTTGATTTACTCATTCGGTCGTGACAAGATGCTTCCTAAGGGTGTT
GGTAAGCTTAACAAGAACCACTTGCCAAGTACTGCTCTTTGGATTATCACGATTGTTGGAATCGTAATGG
GTGGGGTCTTCCCATTCACCTTCTTGGCTGAATTGATTTCAACTGGGACTTTGATTGCATTCATGTTCGT
ATCACTTGCAATGTACCCACTTAGAAGACGTGAAGGTAAGGACTTGCCAGTTGCTCCATTCAAATCACCA
TTCTATCCTGTCTTCCCTGCCCTTGGTTTCTTGGGTTCTCTTGCAATTTTCTTGGGACTAGATGCTGATG
CTAAAATTTATTCAGTGGTTTGGTTTATCATCGGGGTAATCATTTACTTCACTTACAGTATTACCCACGC
TAACTCAGCAATTCCTGATCAACGGGATTCTGAAACTAGTGAAGAAGTTAAATAG
>contig_1_pilon_306 # 336071 # 337414 # -1 # ID=1_306;partial=00;start_type=ATG;rbs_motif=AGGAG;rbs_spacer=5-10bp;gc_cont=0.423
ATGTCTAATGAAAATAAGCATTTAACTAAAGAAGAACGTAAATACTTTGCCAAGGGTTCTCGAATCAAAT
ATTTTGATATCGTAATTGAATCTGGCAAGGGTGCGATTCTAACTGATGCTGATGGAAATAAGTATATCGA
CTTTCTATCGAGTGCTTCCTCTACAAATACCGGTCACTCACACCCGACGGTGGTTAAAGCAATTCAAAAT
CAAGCTGCGAAGTTAATTCAATATACACCAGCTTACTTTGCAAATGAACCGGCCACTAAGCTAGCTAAAC
GGCTTGCGGAAATCGCACCAATTGATGGCCCTGCCAAGGTTACCTGGGGTAACTCTGGATCAGATGCTAA
TGATGCAATCATTAAGTACGCAAGAGCCTATACGGGTCGACAATACATAGTTAGTTTTACTGGCGCCTAC
CATGGTTCCACTTATGGTTCCATTACTACTTCTGGGGTTAGCCTTAATATGACCAGAAAGATCGGTCCAA
TGTTACCAGGGGTAATTAAAGTTCCATTTCCTAGTCCTTGGTATAAAAAAGATGGCGAAACGGAAGATGA
ATTCATCGATCGGATGTTCGATGCCTTTAAGTTACCATTTGATACCTACTTACCGGCAGATGAAACTGCT
GTAATCGAATTAGAGGCCATCCAAGGGGATGGTGGTTTTGCTAAGGTGCCCGAACGCTACTTAAACCAAG
TTGCTGCGTTTGCCCGTGACAACGGCATTTTATTAGCAATCGACGAAGTTAACCAGGGAATGGGCCGGAC
TGGTAAGATGTGGTCAATCGATCACTTCCCTGAAGTCCACCCTGACTTAATTGCGGTTGGGAAGTCAATT
GCCTCCGGTCTGCCATTAAGTGCAGTTGTGGGTCGGAAAGAAATTATCGATTCACTGGACGCTCCTGGAA
ACGTATACACTACCGCTGGAAACCCAGTTACGACAGCTGCTGCTAATGCTACCCTGGATGTGATTCGCGA
TGAGAAGCTAGTTGAACGAAGTCACGACTTAGGTTTATATGCCGAAAAGTACTTCAAAGAATTGCAAAAA
CAATTTGACTTCATCGGCGATGTTCGATTATATGGCTTAAATGGCGGAATTAACATTGTTGATCCTAAGA
CCGGAAAATCAGATAGTAAGGCTGCAACTAAGTTAATCTATCGCATTTTTGAATTAGGAGCCATCATGAT
TACTGTACGGGGGAATATCTTACGATTCCAACCACCGTTAGTAATCAAGAAGGAAGAACTTTACGAAGGT
CTTGAAATTATTAAGCATGCCATGCAAGACCTTAAAAATGGTAACATTAAAGATTCAGCCGAACTTAATG
GCATCGGCTGGTAA
>contig_1_pilon_307 # 337624 # 338652 # -1 # ID=1_307;partial=00;start_type=ATG;rbs_motif=AGGAG;rbs_spacer=5-10bp;gc_cont=0.433
ATGAAATCCAATCATTTTTTAATTGCTGGAGCGACGTTACTATCATTGCTGGCTGGTAGTCAACTAACTG
CCAGTGCTAAAGTAACTACAACTGTTACATATCAAGCTAAGACTAAGACAACTACCCTGTACAAGAGCCT
GCCCACTTCTAAAAAGAGCAAGGGGACTAATAACTACAAGCTTTCAGGATCATTTAAATTGGAATCAACT
GCGAAGACGCGGGGAATTAAATACGCCCTCCTAACCCAAAATGGTAAAAAGGTTGGTTGGGTTAGACTCA
GCTCCCTTTACAAAGTCACCACCAAGACTACCACTACCGATAAGGTGAAGAAGACCCCAAGCAGCACCAG
CAAATCTAGCGATGGGACCACGGCCTCTTCAACCCCTACTACTAGCACTAGTACGGGTACTACCACCCAA
CAAAATACTGCTAATACCACCACTAATACCGATCCAAATGCATCAACTGCCATTGCTAACATGGACTACT
CACGTTCTGCAACCAATAACCCATCTAGCACGGTTCAGAGCCTAATGAATCAAACCAACGTTGATTGGAA
CGACTCTAATACCCTTTCAGCAATTGCGCAATCAGCGTTGAATCAAGTTAATAGCGCACGAACTGCAGCT
GGATTACCAGCATTAACCATTAACGACCAACTAACTAAGATTGCTCAACTAAGGGCACAACAAATCTCAT
CTAACTTTGATCACTGGGATGCAAGCGGCCAATTAATTGCATATGACGATGCACAGCAATTAGGCCTAGA
CGTTAGCAGCCATTCCAGTTCACTATCCGAAAACCTAGGAAAAAGTTTCTACACTGATGGCGACACTCCA
AACACGGTCAGCAATAAAATCATTGGTGCCTTCCAAGCAGAAGGCCCCGAAAACGGTGATGGCCAAGAAC
ATGGTCACTATGTAAACGATATGGATTCAAGTAATAAACAAGTTGGAATCAGCGTCTACAGTGTGGCAGG
AAGCAATGATATTTACCTAGCTATGGAATTCGGGAACTACTATAAATAA
>contig_1_pilon_308 # 338884 # 341058 # -1 # ID=1_308;partial=00;start_type=ATG;rbs_motif=GGAG/GAGG;rbs_spacer=5-10bp;gc_cont=0.453
ATGAGTGACAAAGATATGAAGGGCATGAAAATGAACGGTAAGAACATGAATGACATGGACATGCACAAAG
ATGGTCATCACATGAACATGCATAAGGACGATCACAAAGCCATGGGCAACATGGATATGAGCCACATGGA
CATGGGCCACGGTGGCCACGACATGAGCGGTATGAACATGAGCGGTGGTGGCATGATGATGATGCATGGT
GGCCACATGATGAACATGGGTAACCTCAAGCACAAGTTTTGGGGATCCTTTGCATTAATGATTCCCATTT
TAATCATGTCACCAATGATGGGAATGCGACTGCCATTCCAATTCTTCTTCAAGGGCTCCGACTGGATCGT
TGCCATTCTAGGAACCATCCTGTTCTTCTACGGTGGGAAACCATTTTTCAGCGGTGCCAAAGGTGAACTA
GAAGCTAAGCAACCCGCAATGATGTCGTTAATTTCAATGGGGATTTCCGTTGCGTACGTTTACAGTATTT
ACTCGGTAATTCATAATAATCTAACCAACAGCGGAACGATGGTCAGCAATTTCTTCTGGGAATTATCAAC
CTTAATTGTCATCATGCTATTGGGCCACTGGATTGAAATGAATACGATCATGAATGCCGGATCTGCAGTC
GATAAGCTTTCCAACTTGTTGCCTAACACCGCAAGTGTTAAGCAATCAGATGGCAGCTTTAAGAGCGTTT
CGTTAACTGATTTGCATAATGGCGATATGGTATTGGTCAAGGCTGGTGAAAAAATCCCAGCTGACGGAAT
CATTACCGATGGTAGCGGCAAGGTCAATGAATCACTGGTAACTGGTGAATCGCGGAGCGTTGAAAAGAAC
GTCAACGATAAGGTCATCGGTGGTTCCACTAATGATGATGGTAGCATCCAATTCAAGGTTACTGGAACTG
GTGATTCAGGCTACCTATCTAAGGTTAAGGACTTGGTTTCTAGCGCCCAAAATAGCAAGTCCAAGAATCA
AAACCTAGCTGATAAGGTTTCTGGATACCTGTTCTATGCTTCCCTATCAATTGCAATTGTTGCTTGGCTA
ATCTGGAGTTTGGTAAGCGGGGTCTCATTTGCAACCACCACTGCCGTAACCGTCCTAATCATTGCATGTC
CCCACGCTTTGGGACTGGCAATTCCACTCGTTGTTTCACGAACCACTTCACTAGCGGCAACGAACGGCCT
GTTAATCAGAAACCGAGACGCACTTGAAGGCACCAAAAAACTAAAGTACGCTCTCATGGACAAGACTGGG
ACCTTAACCCAGGGGCAATTCAAGGTCAACTTAGTGAAGAGTCTTTCAGATCAACTTTCTGATGACGACG
CTCTTAAGCTAATTGCCAGTGCTGAACAAACTTCTAGCCATCCACTAGCCAGTGGGATTCTGGCTGCAGC
TAAGGCTAAAAACCTGCAGTTAGAAACGGCCGAAAACGTTAAGCAAATTACCGGTGCGGGGCTAGAGGCC
AACATTAATGGTAAGCAATACCAAGTGGTTTCCAGCAAGTACCTAACTGAAAATCAAATTGATTTTGATG
AACAAAAATTCAACCAGGTGGCATCCCAAGGAAATACGGTTAGCTACCTAACCGCTGACGGTAAGGCCCT
CGCGCTGGTTGCCGAAGGGGATCAAATCAAACCCGATTCAGACAAGATGGTCAAATATCTGATTTCACAA
GGGATTCAACCAGTAATGCTGACTGGTGATAATCAACAAACTGCTGATAAGGTAGCTAAAACGTTAGGAA
TCACTAAGGTTGAAGCCAACTTAAAGCCAGAGGATAAGCAAAAGCTAGTTACCAAGTACCAACAAGCTGG
TGCCGTAATGTTCATTGGTGATGGGGTCAACGATGCGCCAAGTTTGGCCAAGGCCAACCTTGGGGTCGCA
ATTGGTTCTGGAACCGACGTTGCAATCGACTCAGCTGACGTTGTCTTGGTTAATAGCGATCCTAAGGACG
TAATCGCCCTACTGAAGCTCGCCCGTTCATCAGAAAATAAAATGGTGGAAAACCTTTGGTGGGGAGCTGG
ATATAACATTATCGCCCTCCCATTAGCTGCTGGAATCTTAGCGTTTGCTGGGATTATTCTAAGCCCAATG
GTTGGTGCCATCCTAATGTCATTGAGTACCGTAATCGTTGCTATTAATGCGATGACGCTTCACATTGAGA
AATAG
>contig_1_pilon_309 # 341055 # 341498 # -1 # ID=1_309;partial=00;start_type=ATG;rbs_motif=GGAG/GAGG;rbs_spacer=5-10bp;gc_cont=0.374
ATGAGTGATAACGTTAGCATCACGGATTCAGAGTGGTGCGTAATGCGAATCGTCTGGACACTAGGGCAGT
GTACTAGTCGCCAAATTATTGATGAAATGGAAAGTAAGAACGATTGGAAACCATCCACTACAAAAACTTT
AATCACCAGGTTGAAGAACAAGGGGTACCTAAATACCAAAAAGCAAGGTACAGGTTATCTCTACTCACCT
AACATTAGTGAGAAGGATGCAATGAACGCCGTTTCAGTATCGTTATTTAATAACATGTGTGAAATGAAAG
TTGGTAAAGAAATCGGTACCATTATTGATAATTTTGCCATTAGTAAAAGCGATATTCAGCTGTTAATCGA
TAAACTAACGGCGAAACAAAAAGATGCTCCTGAAAAGGTAAATTGCAATTGCCTCGAAAATCAATATAGG
AAATGCGGAGATGATATGAAATGA
>contig_1_pilon_310 # 341637 # 343037 # 1 # ID=1_310;partial=00;start_type=ATG;rbs_motif=AGGAGG;rbs_spacer=5-10bp;gc_cont=0.475
ATGGGAAAGGAAATTTTTAACCCAACCCCAATTAATGAACTTAAGGCTAAATACGATGTAATTGTGGTTG
GTTCAGGAGCGACCGGATTAGTATCGGCACTTCAAGCTCATGAACTAGGTTTGCGTCCAGTAATTTTAGA
AAAAATGGAACGATTGGGTGGTAATACGAACCGGGCTTCTTCCGGGATGAATGCTGCTGAGACGGAAGTT
CAGTTGAAGCATCATGTCGTTGATAGTTTTGATGCGTTTTATAATGATACCTTCAACGGTGGTGATCGAC
AGAATAACCAGGAGTTGCTACGCTACTTTACCACGCATGCGGCATTGGCAATCGACTGGTTAGCTGATCA
CGGCATCAAATTAGATGATATAACCATAACTGGTGGAATGGGAACCAAGCGGACCCACCGGCCTAGTAGC
ATGGCACCAATTGGTAACTTTCTGGTCACTTCGTTTTTAAAGTTGATTCAAGCGGCCCAAATTCCAGTCT
TTACGCAGGTTGACGTGCAAAAGATTAACCAGAATGACGGACAGGTCACCGGGGTTGCTGTCCAGTTAGT
GGATGGAAGTGAAAAGCAGGTAGCTGGGGACGCAGTTGTTCTTGCTACCGGTGGCTTTGGTGCCAGTAAG
CAGATTATTAAGCGGTACCGCCCCGACCTCGTTCATTATCGGACTACGAATCAACCAGGAGCAACTGGGG
ATGGACTGAAGTTAGCAACTGCTGCTGGAGCAGCGCTGGTTGACATGGATAAAATTCAGGTGCACCCAAC
CGTTCAACAGGATACGGACCATGCGTTCTTAATTGGCGAAGCGGTCAGGGGGGAGGGCGCCATTCTAGTT
GATGCGAACGGCAATCGATTCGTGAATGAGTTGGCGACCCGTAAAAACGTTACCGCAGCAATTAATGAGT
TGCCCGAACAAAGTGCCTATTTAATCTTAGACCAGGGGGTTCGGGAACATGCGCAGGCGATTGAGTTTTA
TGATTCGATTGGGCTAGTGGTGCACGGCCCTAGTTTATCAGAATTAGCGACTCACATTGGGGTCGATGCC
AAAACGCTTGAATCAACAGTTCAGGATTGGAACCAAGCTGTTGCCAGCCATTCCGATCATCAGTTTGGGC
GCACGACTGGAATGGATCGGCAGTTAACCCACGAGCCATTCTTTGCGATTCACATTGCGCCAGCGGTGCA
CTATACCATGGGGGGCTTAAAGGTAAACCATTTGACCCAGGTACTAGCTGATGATGGAGATGTAATTAGT
GGTCTGTTTGCGGGTGGCGAGGTTGCCGGTGGATTACATGGTTATAACCGAATTGGTGGGAATTCCATTG
CTGAAACGGTTATTTTTGGGCGTCAAGCTGGTCAACAAACCTATCGCTATATTCAAAAATTAAGGAAATA
A
>contig_1_pilon_311 # 343088 # 343951 # -1 # ID=1_311;partial=00;start_type=ATG;rbs_motif=GGAGG;rbs_spacer=5-10bp;gc_cont=0.419
ATGGAATACTTTGAATTAAATGATGGTAACAAGATGCCCGCAGTTGGGTTTGGAACTTATAAGTTAACCG
ACCCTGAGGAAACCCCTAACACTGTTGATGCCGCAATCAGCGCCGGTTACCGTTTAATCGATACCGCCCG
GGTTTACACAAATGAAGCCCTAGTTGGCAAGGGGATTAAACAAAACGGAATCCCTCGTGACCAATTATTC
GTTACTTCAAAGGTATGGATTAGTGATAACGGCTATGATAAAACTAAGCAAGCCATTGATAGTTCCCTCG
AAAAGCTTCAATTAGACTACCTCGACCTTTACCTCATTCACCAACCATATGGTGATAACTACGGTTCGTG
GCGTGCAATGGAAGAAGCTCAAGCTGCTGGTAAAATTAAGTCGCTAGGGGTTTCTAACTTCCCAGACTAT
CAAATTACTGATTTAGCTCAATTTAACAAGGTTAAACCAGCAATCAACCAAATTGAAATTAACCCTTGGA
ACCAAGAAAAAGCTACGGTAGACTACCTGAAGAGCTACGGAATTCAACCTGAAGCATGGGCTCCATTTGC
TCAAGGTTACGACCACATCTTTACTAATCCCACCCTTTCACAAATTGCTGAAAGTCATGGCAAGGGGGTT
GGGCAAGTAATGCTTAGATGGCTATTCCAACGTGGCATCGTTTCAATCGCTAAGAGTGCTAAACCAGCAA
GAATTAAGGAAAACGTCGATGTATTTGACTTTAACCTTTCTGATGATGAAATGAAACAAATTAGTGAGCT
TGACCGTAAGGAAGGCGTTTCAGCTGACCATACTGATCCAAAGACAGTGCTTCGGCTTAGCAAATATACA
ACTAACTTAAACGGTTTGGACTAA
>contig_1_pilon_312 # 343975 # 344331 # -1 # ID=1_312;partial=00;start_type=ATG;rbs_motif=GGA/GAG/AGG;rbs_spacer=5-10bp;gc_cont=0.409
ATGTCATACAATGACGATGATTTTGATAACGTTGATGATTTAAACGACGTTTTCGACGAAGATAATTATG
GTGATGAAGACTCAGACCCGCTTGAAGATTTAAGTGGCGATGGCAATCGGATGATTGATGATAACGCCCC
AGATGATAATAATGACAATTGGGATGATAATCTCGATGACACTACTGATGACTTTGATACTGATACTGCG
GATGATGATGACCGTGATATCACAGATGACATTGGCGAGGATACCGCTGAAGATCGTGATGATTACGATA
ATCCAGTGGATGACGACCCAGATGATTCAGACGATCAAAACTTTGATGATCCAGACGAAACCGATGCCTG
GAATTAA
>contig_1_pilon_313 # 344586 # 344996 # 1 # ID=1_313;partial=00;start_type=ATG;rbs_motif=GGA/GAG/AGG;rbs_spacer=5-10bp;gc_cont=0.423
ATGAAACAATGGCAAAGTGAATGGGCCCATAATAAATACTGGGTAATGGCTCGTTCGCAGCATGCCTATA
ATCGCATCCGCGAGTTAGCCCGCAATAATGAGTGGACGGATGAAAGTCAGGCTGAGTATCAGCAGCTATT
AGCGTCCTTAGTTGACCAACAGCCCACTCGAGCAACGTTAACTACTGCTTATCAGCATATTTGGGGTTAC
TTTAAGCGGGTGGCTTCACAATCAGAACGGAAACAGTATCTGCAGTTACTTGAGCAGCTGACTCCGACTA
ATGATTTGTTAGGCCCCTTTTTAGTAACCATGACTGATAAGTATCAGGATCCGTATCTACTATCATCAAG
AATTATTCAAGAATTAAGGAGTTATCCCAATGAGACTATGGCATCAAAATCTAATTCATAA
>contig_1_pilon_314 # 344965 # 345330 # 1 # ID=1_314;partial=00;start_type=ATG;rbs_motif=AGGAG;rbs_spacer=5-10bp;gc_cont=0.383
ATGAGACTATGGCATCAAAATCTAATTCATAAGTTACCTCGTCAACAGCTACTTGGCCAGCACCGTGAAC
TCTGTGCACTTCGCGGAAATGGCTGGGGGAAGAAGCACGCTACTGTGGACTACGTTTTTAATTATTCTCC
ATATAAGTTATTCCAGTTTCATGAATTGGTAATGAAGGAAATGCTTTCCCGTGATTATTATCCGGACAAA
CGATGGTTTGATCCTAATTATCGGGGGAGTAATTGTGATCCATATGTAGATTTAAAAGCAATTCCGTTAA
CTAAGCCTATTTATCCAGAACATGATAATAACTACCTGACTGAATGTTTGGAAAATCTTTGGGATAAGGG
AATCAAATTCTTCTAA
>contig_1_pilon_315 # 345395 # 345664 # 1 # ID=1_315;partial=00;start_type=ATG;rbs_motif=AGGA;rbs_spacer=5-10bp;gc_cont=0.333
ATGAAAGGGGATTTTATAATGGATCAATTAAGACAAGCAGAAGTATTAACTTCATTACGGAGAACTCGTT
CACACATCATTAACGCCTTAGATGGAACGAATGAAAAAAGTAATGTAATTAAGGATATTGACCGTTTCGT
TAATTTCCTTAATGAAACCCCATTGGATCAGATTACAGAAAAGGACGTTGATTACAACTACTCAATCATT
AAGGCTGAAATCAACTGCTCTTTAAACTGTTTTACCCATGCTTTGAACGCAATTAAATAA
>contig_1_pilon_316 # 345704 # 345895 # 1 # ID=1_316;partial=00;start_type=ATG;rbs_motif=GGA/GAG/AGG;rbs_spacer=5-10bp;gc_cont=0.469
ATGGGATTTTTTACTGCCCCGGTTGGACTCGAACCAACAACCTACGCATTAACAGTGCGGTATTCTACCA
TTGAACTACGGGGCAAAAAGAAAGATATTAAATTAATTGCCTTCCCAGGTGGGAAGGGCGACTGCCCCGG
TTGGACTCGAACCAACAACCTACGCATTAACAGTGCGGTATTCTACCATTGA
>contig_1_pilon_317 # 346499 # 346627 # -1 # ID=1_317;partial=00;start_type=ATG;rbs_motif=AGGAGG;rbs_spacer=5-10bp;gc_cont=0.279
ATGTTAAAGGCAAATATGATGTCAGCATTTTCATCATCAAATAATAATACCAATTCAAATTACAATAATA
ATAATCGAAATAATAATTGTAATTCGTATGGGTATTTCTTTAGCGTGGTAGCCGCCTAA
>contig_1_pilon_318 # 346898 # 348004 # 1 # ID=1_318;partial=00;start_type=TTG;rbs_motif=AGGAG/GGAGG;rbs_spacer=11-12bp;gc_cont=0.416
TTGAATTATAAACTTAAACGTGCGTTCTGCACGTTATCAATTACAACCCTAGCTTTGATGGGGGCGATGG
CTGTGGATGGGACCCATGCGTTAGCTGATACCACCAGTGCCGCCAATAATTTACAGACTAGTGCTTCTCA
AGCTAATAGTTCTGCAAGTAGTAGTTCTAGCGTAGCTACTAGCGGTTCGAGTAATTTTTCAACCGTTAAT
GAAAATTCACTTGCAAATAGTACGACCGCAAGTGCTACGACTCAAAAAGCCAGTTCTTCAGCTAATAGTA
GTCAGCAAGATACTGCTACCAGTGCTACGACTCAAAAAGCGAGTGCAAACGTTACCTACTCTAAGTCGTA
TAAGCTAAGTGAAATTACTAGCCAAAATGTTCAAAAAACGACCTATAAGTCTAACGCGGTTAATAAAGCG
AAAGAATACGTTAAAGAACAGGGTAGTATGAACGAAAAAATGAAGGTTACGAATGCTGCTGCTCCCGTTT
ATTCTGCACCAGCCAAAACTAACGGGGCTGAAAAGCTAGGAACCGCAAGTAGCCTTGGCCTAACTGATCA
GTGGTTAACCGTTAATTACCGTAAATACACTAATAAAAAAGAAGGTTATTTCCGTGTAACCAAGGATGGA
ACTAATTACTATATTGATGGTAAATACATGGAATTTAACCTTAGTGGCTTAAGCAGTGGGAATGCTAAAA
TTGAAAAAGCAATTAAAGCTGGCGAAGCACTAATTGGAAAGTCGCCATATTCATGGGGGGGCGGAAGAAC
TGCCGCTAGTATTGCTGCGCGGCGCTTCGACTGTTCATCATTTATTAGGTACATTTATGCCAAGGCTGGC
GTTTACGTTGGTCCAGTTGGATCAACAACGACATATACATTGGCTAGCCAAGGCCGCTCGGTCAACTATA
AGGCTATGAAACGTGGGGATATTTTCTTCTTTAACGATAAGAAGGAAGGGGCTTTTTGTCACGTTGGAAT
TTATCTAGGACGGGGATTATTCTTAAATGATTCTCCATCTACTGATACCCACGGAGTTGGTATTTCTAGT
TTACAAGATCCACATTGGTCAAGACGATTCAATCACGTTGTGAGACGGATTGTTTAG
>contig_1_pilon_319 # 348135 # 348845 # 1 # ID=1_319;partial=00;start_type=ATG;rbs_motif=AGGAGG;rbs_spacer=5-10bp;gc_cont=0.405
ATGAAAGACACCAAAACTTTATTTCAACATGGGACGTTAGCCCTTCTAGTTCCTGGATTATTCGATGGAA
CCATTAAAATGGATGATTTTATGAAACATGGCGACACCGGGATTGGAACCGGTGAAGGCCTTGATGGTGA
ATTAATCGTTGTCGATGGGACGCCTTACCAAATTGATGGGTCTGGAAACGTTAATGAACTAGATAGTAGC
TTTACGTTACCATTCGGAAACCTGCATTTCGCTGATTATAAGCCATTTAAGCAACTTTCTGACTTAGACT
TTGCTAAATTCCCCGAGACCATTCTTAGTGCTGGGGGATTGGAAAACGTTTTCTTCTCAGTTAAACTTCA
TGGAACGTTCAAAACAATGAAGACCCGTTCTGTTTATAAGCAAAGTAAGCCATACCCAACGCTTGCCCAA
TGTGCAAGTAAGCAACACGTGTTTGATGGTGAAGATAAGAGTGGGACTGTAATCGCATACTACGCTCCGC
AACTATTTAACGGGGCAGCAGTGGGTGGCTTCCACAGTCATTTCCTAGCTGACGACCATTCTCAAGGTGG
TCACATTTTGGACTTTACTGGTTTTACTGGTGATGTTGAATTACAAGTTTTTGATAATTTAGATCAATCA
CTACCAACTAATAATGCTGAATTCAAAAACCATGACTTTTCGAAGGATGATATTGAAGCAGCGATTAAAG
AATCTGAATAA
>contig_1_pilon_320 # 348890 # 349870 # -1 # ID=1_320;partial=00;start_type=ATG;rbs_motif=GGAGG;rbs_spacer=5-10bp;gc_cont=0.378
ATGAACTACAAAAATATGTTAGTGGCACTAGCCGCTACTGTAACACTAGGAGTTACCCCTGCATTATCAA
GCGTAAACGCGAATGCAGCAAGTACTACCAAGACTACTACTAGTACTAAGACACCCAAGAAGACCCCTAA
GGCATCATCCAGTTACTGGACGAAAAACCAAGCCTACGTTTCAATTGTTAAAGATACTAAGGTAAATAAA
GCTAGTATCAAGACTGTTAATAAGCAAAACACGCTTGTTATGTCAAAGAGTACCAAAACACTAAAGAAGG
GTACCAAGATTTATGCTAGAAAGAATAATGGCGCTTGGATTCTATACACCATTAATAGTAAAAATAAGGT
ATCTTACTACGTAACTACCAATTCTAAGCTAGTTAACTCCACTAGCTGGTTAAAGCTAGTTCCAACAACT
ACTGATAACACTACGAATAATAGTAGTAACAATAATAATACAACTAGCAATAAGAAAGTTGTTACTGTCA
AGGGTGCTTATAAGACTGCAGATACCGACTATTACCAAGGCACTGACTACGGAACTGCTTTCTTCTCACC
AGACTCAAAAGCATATTCAGCAAACGGAGCTACGCTAAACCCTGGTGATAAGGCTCAAGTTAAGGTTGTA
ACTACTGGATCATCAGCATCTTACCAACTTGAACTAGGTGGTCAAACGGTAACGGTACCACAATCAGATA
CATTCAAGTTTACTAACATTAACGTATTCCCTAGCCAGTCTAGTTCATCTAGTTCTAGCACCTCTTACCC
AGTATACGTTTCAACTTACTCACCAGATTCTTCTGATGCCGTTGTTTCAAAATCATTTAAACTTCAAAAT
GGTACTAGATGGGTAACTATTGATAGCCTTTCATCATCCAGTCCTAAGACTATCCACATTTACATTTACA
ATTCTAGCACTAGCAGTTGGGACCAAACTTCAATCAACTCTAGTAACCAATTGGTTTATGATTACCAATA
A
>contig_1_pilon_321 # 350041 # 350694 # 1 # ID=1_321;partial=00;start_type=ATG;rbs_motif=GGAG/GAGG;rbs_spacer=5-10bp;gc_cont=0.408
ATGAAAAATAATAAAATGATTCTTGGAATTGCTGCAGCTGCAGTTGCAGCTTTACTGGTGGTTCCAGTCG
GAGTTAATGCAATGAGCAACGGAGCTAAGAAGACGACTTCTTCAATGTCGATGAGTTCCTCAATGTCAAT
GAATTCTTCATCTAAAATGAGCATGGATAGCTCTAGCAGTATGAGCAACATGAGTAGCATGGATATGGGC
GGAATGATGATGAAGACCAATGGTGGCAAGGCTCCTAAGGGACTTATGATGGCTAAGAATGCCAAGTACA
TGAAGGGCACTAAGGTAAAAATTCTAGCAAATCACATGTCAGGAATGAAGGGTGCAATTGCTACGGTTGT
GGGGGCATACAATACTGATCTTTACACTATTGATTACACTCCTACCAATGGTGGGAAGGAAGTTAAGAAT
CACAAGTACGTGGTCTCTAAAGAGATTAAGGCTTCTAAAAAGGGCCAACTTAAGGTTGGTTCAAAAATTA
CCGTTGAAGCCGATCACATGACCGGCATGAAGGGTGCTAAGGGTAAAATTGTTTCAATTAAAAAGGGTCC
TGCTTACATGGTAACCTTTAAAGCTACCAATAGTAGTACCGTGTATAAGAACCACAAATGGCTTGCTCAA
TCAGATTTAGCCAGTGTTAAATAA
>contig_1_pilon_322 # 350799 # 351488 # 1 # ID=1_322;partial=00;start_type=ATG;rbs_motif=GGA/GAG/AGG;rbs_spacer=5-10bp;gc_cont=0.378
ATGATAACGAATTTATTGAGGTACGGGGTAGATGACCAGTATTGGTTCTACATCGGAATTGTTTCTGCAG
TGGTGATAGCAGCTGTTGACTTTAAGCACCTCTGGTGGCTTTCTGGATTATTTTTATTAATTACCATTCT
AACGGTATTTAAAACGATTCGAAAGTTTCAAATTATTAACAGTTTATTAACTGATCAGGCGTTATTACAA
GTTCGACGCGGATTAGATTTGAGTGTTGGAACTGGTTATTCAACCGTTAGACTTGCTAGGGCAGCATTGA
ATGGCCAGATTACTGGAATTGAAGATCAATACCAGACAAGTGGGAACCACGCTAGAAATAACGTTTATAA
GCGTGGGGTCGGTAGTCGGGTCAATGTTATGCGTGGTGACATCAGAAGCCTTCCATTCCCAAATGACAGC
TTTGATGTGATTACTGGGAGTTATTCTAAACAAACTGAACTAACGGTTAATAGTCATAAAAAAAGACAAG
CGATTTGTAATGAAGTTGCACGCTTGATTAGCAAGGACGGGAATGGCAGTATTTTAATGGTTAATACTAA
ACGTCAAATCCATAAGTATGCAGTGGAATTCAGTAAAAAAACAGGATTTCAGGTGTACATTGCTGATCCC
GAACTTAAATTTAAATTTGGCTACGTGGCTTTAAAAGTAGATGTGAGTGCAATTAAATAA
>contig_1_pilon_323 # 351608 # 352054 # -1 # ID=1_323;partial=00;start_type=GTG;rbs_motif=None;rbs_spacer=None;gc_cont=0.353
GTGTTACCCATTATTCAACCCGATAAAGATGTCGAAACATACCAAAATAAACACATTAAAAGAATTAAGG
CCCTCCAAATTGGATATTATCTAATTGCAATATGGATTATTCCTAGTTACATGGAGTTTCTCCATGTAGG
TGGAATGCGGCTGCCGATAATATCAGTAATTCTATCTGTTCTACTGGCTACCTTTGCAACTACCCACAGA
CAATACCTAACTAAGGCCGGGGAACGGGTATCCGGAACATTTATCTTTACATGGATCATTACTTGTATTA
TTAACCTAATCATTAAGTTATTAACTGATATCCTGTTATACGATGTCAGCACTCAGAACCTAGACTTTCA
AATTGGTTCATTAATTGGCCTTGGCTTTTTCACCATTGTGATTTCATATGCTATTGCAATTCTAATTTTT
TATGAACCCAACCACTTAAAAAGATAA
>contig_1_pilon_324 # 352161 # 352892 # -1 # ID=1_324;partial=00;start_type=ATG;rbs_motif=GGA/GAG/AGG;rbs_spacer=5-10bp;gc_cont=0.455
ATGAGAATCGGAATTACAGCAGATGTTAATATGGGGCAAAGCGACACTTTTAGAATGACCAGAGCACACA
TTGCGCAACGGACGTTGGTGAACGCCTTGATACATAACGGGATTACCCCGATTGTATTTCCAGTTGCTAA
GCCAGAAATGGCTGCGGAACTACTGGAAGCGGTGGATGGCGTTATTTTTACTGGGGGGCCAGACGTTGCA
CCAATTTTTTATGATGAAGAGCCAACCGTTAATACTGGTATATCATACCTGCCCCGTGATTATTTTGAAC
TTCAATTAGTGAAAGATGCTGTCAAGATGCATAAACCGATCCTGGCAATTTGTCGGGGGCTCCAGGTAGT
AAACGTCGCCTTAGGTGGAACGTTGTATCAGGACTTAAATAGTCAGTTCAAGGCGACCGAACAGCCGTTG
ATTCAACATACCCAACGGGCGAAGGTATTCATGCCCACCCATCATGTTGCCGTTGATAAAGATAGTGCGA
TGGGCAAAAGTGTTGGCGTGCACCCATTAGTGAACTCCATTCATCACCAAGCTGCTAAAAAAGTTGCCCC
ATTGTTACACGTTACCGCTACTGCTCCGGATGGGGTTATCGAGGGCTTAGAAAATGCCGATACATCAATT
CAATGTGTTCAGTGGCATCCTGAAAACATCTGGAAACACATGCCAGAAGAAAATCAATTGTTTGTGGACT
TTTTCGAACGCGCCCGTAAAATGAGTCGTTAA
>contig_1_pilon_325 # 353018 # 354574 # 1 # ID=1_325;partial=00;start_type=ATG;rbs_motif=GGAG/GAGG;rbs_spacer=5-10bp;gc_cont=0.425
ATGAAACAACAAAAAAGACGGCTACACTGGCCAACAATCATTGGAACGCTGTTGTTAAGCTTTCTAGTGA
TGTTATTCCTTTCTACTTCTTCACCGTTATACGCGGTGAATCCTTCCCCAGATGCGAACATTATGATGAC
CGTGGGAAAGGGTTTCTTGCACGGCTTGATGCCGTATCAAAATTTATTTGATAACCGGGGTCCACTGATT
TACCTGCTATACTCACTAGCAGCGTTGGTGAGCTACCATTCGTTTATCTTGATCTATATTTTAGAATCGC
TGCTGCTGTTTTTTGACTTAACCATTAGTTACTTTATCCTGAGGCTATTCATGCGCAGGCGGTTAGCTTA
TCCACTGGCATTATTCATCATTCCACTAATGTTTAATGAGTATTTCTTTCAACATGGAGACACGCCGGAA
AGCATCGTCATTCCATTCTTACTGCTGATGATTTACCAGTTGATTAAACACCAGGATTTGCACTTCTCGT
GGTGGACCCTGCTGTTTCAGGGGATTTTCGTGGGAATTGCATTTTGGATTAAGTACACCTTCCTCTTCCC
CTGGTTTGGAATTGGACTCGGATTAAGCATCATCTACCTATTCCAAAAACGCTTTAGGGACTTGTTTAAG
TTAGTGGGTTGGGGCCTGCTTGGGTTTGTTTTAGTTACGGCCCCTACGTTAATGCTCTACCATGCCCACC
ATAGTCTCGCAGTGATGTTGAAGGTCTACTTCTGGTTTAACGTTAAGTACTACCAACACAGTAATTTTGA
CTTAACCCAGTTGATCAAACTTCCGCAAACGGATATTGTTGCGCTGTGGGTTGAAATTATGATTGTTGTG
ACGCTAGCTTCAATTATGCTAGTCCCCCGGATTAAATGGTCCGTGAAGGTTATTTTAATGGTGAGTCTGA
TTTTAGAGGCGCTATCCATTATTACCGTGAAGGTTACTGCGACCTATTATTACACTTTGATATCAGTATT
TGGCATTTTCATTTTGGCTCTGGTGGGTTTTATCCTCCAAACCGGGCTGCCCAAGTTAGCAGTCGAAAAC
CCATTTTTAATCTGCTTATTAGTCGTAATTTCACTTTGGGGCATCGTTGCTACGAATCAGAATTATCGCT
ACTCTAGCTTTTTTCCACATAACGAAATTTATAGCGTGAGTCATCGTGAAACCGAGCCATACCAAACCCG
GTTTGCACGGATAATCAACCGAAGTAACGACCGTTCGCTACTGGCGTACCGGACGATTGACGTTAGCTTG
TACACCGTGCTGGGAACGTTGCCTAACAATAAGTACTTCGTTCAAAATAACTTAACCTATCCGCCGATGA
AGAAATCCCAGGCAAAGCAATTAAAATCATTAAAGAACAAATTTGTTTTAACGATTTCGTTGCCCCCTGA
TCAACCTGGGATTGCAACACGCCGGTCGTTAAAGAAACTGCAGAATAAGACGCTCAAACGCCACTACCAC
CTAGTGGATACAGCAACCGTATTAAAGTATACTTCGTCCGTTCAACAGTACCGCTTAAAGTACTACCTCT
ACGAACGAAACGATTAA
>contig_1_pilon_326 # 354868 # 355275 # 1 # ID=1_326;partial=00;start_type=ATG;rbs_motif=AGGA;rbs_spacer=5-10bp;gc_cont=0.439
ATGCAAAAATACTCAATTGGCGAATTCGCTAGCTTGGTGGGGTTAACCACCTATACTCTGAGATACTACG
AAAAAGAGGGTTTGATTATTCCGAGCCGGGATGGAAATGACCGGCGCTACTATACCGATCAAGATATTAA
GTGGATTGGCTTTTTACTGCACCTTAAGGGAACTGGGATGTCAATGGAAGAGATTAAGCACTACGTTCAA
CTCCGGGCGCAAGGCGATGGTACGATTGCCCAACGCCGGAAACTTTTGGCAACGGTAAAGGAACGGAGTC
TGGCTCAAATCCGTGAAATGCAGGCCAATTTAACTGTTTTATCCCATAAGATTGATTGGTATGACGGCAA
GCTCAATCATACGGTCTCAGAAGATTTTGAACACTACTTACAACGCTTTAATAATTAG
>contig_1_pilon_327 # 355287 # 355727 # 1 # ID=1_327;partial=00;start_type=ATG;rbs_motif=GGAG/GAGG;rbs_spacer=5-10bp;gc_cont=0.456
ATGATGGCAAAAAATGAAGATGTTAAACAAAACGGTGGCCTATTTGGATTAGGGGCCAAGAACGATGCAT
ACGCAAAGTACTTTACTGGTCAAAGCTATTTGAACGGATTGGTTAGTCCTGAAAAGGAAGTCAACGTTGG
AGTTGGAAATGTTACCTTTGAACCAGGTTGTCGAAACAACTGGCACATCCATCATGATGGTTACCAAATC
TTGTTAGTGACCGGTGGCGAAGGATTATATCAAGAAGCTGGCAAGCCCGCCCAACTTTTGCACCCAGGTG
ACGTGGTCGTAACCCATGATGGGGTAAAACACTGGCACGGTGCAACTCCTGATAGTTGGTTTGCCCACGT
GGCAATTACCACTGGAACTCCTGAATGGCTCGAACCCGTTTCAGATGAAGAATTCGCAACTGCATTTAAG
CAGGGAAAGGAGAATGCATAA
>contig_1_pilon_328 # 355727 # 356050 # 1 # ID=1_328;partial=00;start_type=ATG;rbs_motif=AGGAG;rbs_spacer=5-10bp;gc_cont=0.457
ATGGCTAAACAAACCGCTGGACACGATAATTTAGGGGACTTTGCGCCTAAGTTTGCTGAACTGAACGATG
ATGTTTTATTCGGGGAAGTCTGGTCGCGGACCGATAAGCTATCCGCCCATGACCGGAGCATGATTACCAT
TTCCGCGTTGATTTCTGGTGGCAACTTCGCCCAGTTAAAGGCGCACATGACGATTGGAAAGCAAAACGGA
ATTACCCAATCTGAAATTTATGAAATGATTACCCACCTCTCCTTTTACGTTGGTTGGCCAAAAGCATGGT
CAGCATTTGGAATTGCGAAGGAAGTATATGGGGCAACGAAATAA
>contig_1_pilon_329 # 356226 # 357116 # 1 # ID=1_329;partial=00;start_type=ATG;rbs_motif=GGAG/GAGG;rbs_spacer=5-10bp;gc_cont=0.448
ATGGCACTATTACAAGTAAGTGATTTAACCCAGCGTTACGGCAGTAAAATTGCCGTTAACCACATTAACT
TGACCATCGAAACTGGTCAATTAGTTGCATTTTTAGGTCCAAACGGAGCGGGGAAATCCACCACGATCAA
CATGCTGACTGGAATTACCAGGCCTAAGTCAGGGACGATTAGCATGGACGGGCTGAAGCCCAGTAACCAC
GAATACCGGCACCAAATTGGGGTTGTATTCCAGGATAGCGTTTTAGACCGCGACCTGACCGTTAAGCAAA
ACTTGATGTGGCGGGCGGGAATGTACAAAAACGTTGATTATGATTTTATTAACCGGCTAATGCAAGCGTT
TGATATTACTTCGATTGCTAAGCAAAAGTACGGTTCGCTTTCGGGTGGGCAACGCCGGCGGGTTGATATC
ACACGCGCCTTGTTACATAAACCCCGGTTATTATTTTTAGATGAACCATCAACTGGATTGGATATTCAAA
CTCGAAATAAGATTTGGGCAGTTTTGAACCAACTCAGAGCTGAATACCAACTTACGATTATTTTAACCAC
CCACTACCTGGAAGAGGCTAATATTGCTGATTACGTCTACGTAATTGACCACGGGGAAATCATTGCTAAT
GCCACCGTGGATGACCTTAAGGCCAAGTACGCTAAGGACGTTTTAACAATTACGACTGGTGATGTTGCAA
AGGTGAAGGCGCTGGTTAACAAGGATTGGCCGACGACCGCCGAAGCAAACAAGGTTAAAATAATGGTCCC
AGATGTGAATGCGACGATTCAATTCTTGAATGCAGCGCAGCCGTTCATTCAAGAAATGGAGCTCAAACGG
GGCGACATGAATGATATCTTTGTTGCTTTGACTGGAAAGGAGATTCGCTAA
>contig_1_pilon_330 # 357116 # 357991 # 1 # ID=1_330;partial=00;start_type=ATG;rbs_motif=AGGAG;rbs_spacer=5-10bp;gc_cont=0.420
ATGATTAACTTAATTAAACGAAACCTATCAATTTATTTTGCCAACCGGAGCGTGGTGTTCTTCTCCGTCT
TTGCAGCTTTAATCTCATTTGTATTGTACCTACTATTTTTGAAAAATAGCATGCAACAAGGTTGGCGAGC
GGTTCCTGGTGCGGGCAAACTACTTGATCCGTGGTTGATTGGTGGGACGCTATCAGTAACCGGATTGACC
TCAATTGGAGCGGCAATCAGTCAAATGGTGATTGACCGTGAACAACACCGCTTGAATGACCTTGAAATGA
CTGATTTATCAACGCTACAAATTCAAACTGGTTACCTAGTGGGCGCGGTTCTAATTGGGACCCTAAACCA
AATCATTGCCTTTTTAATCATGAGCTTTTACTTTCAAATTGCGGATGGGGTTAGCATTGCCTGGGACCAA
AGTGCCGCAATCTTAGGAATTGCTGTTTTCAGTAGTTTGGTTTGGACCGCCCTTAACCTTTTGATTTACT
CGTTTATCAATAGACAACAATCAGTTTCGACCATCTCTTCAATCATTGGGACGGTTTCTGGTTTTATGGC
TGGTGTGTACGTTCCAATCAGCACCATGCCTAGCGTTGCCCAAACGATTATGAAGTTTACACCCGCCCCT
TACGTTTCAGCAGCGTTTCGGGACGTTGTAATGAAACAACAACTTCATGATTCATTCAAGCACCTCCCAA
CTTCTGAGCTAAAGAGCTTTAGATTAGCGCTTGGCATCGATTTGAAAGTTGGCAGTACTCAACTAACGAT
GACAGACATTTTTCTCGTTTTAGGTGGTTTCTTATTAATATTTATTGTATTGTTATTATTAGCAAACTAT
CTCAGAACGAAAGAAGTGGCGGGCCATGCACGTTGA
>contig_1_pilon_331 # 357981 # 358436 # 1 # ID=1_331;partial=00;start_type=ATG;rbs_motif=AGxAG;rbs_spacer=5-10bp;gc_cont=0.419
ATGCACGTTGATTTTCATCAAGATGATCAATTATCACCAGATGAAATTAAATTATTAGTAAGCGCTAACC
AGTTAACGCCTGACGTGGTTGCATTGATCAATCGGCTTGCCCAGCTAGAGACCCATTCGGCCTCGGTGCT
ACCATTATCGATTGACGACCGGGTCGAAATGGTGAATTTAAACGACATTGTTTCAATTGAAGTTTTCGGT
AGCGATTTAACGATTGCAACTTTGAGCCATGACTACTCATTTCATGGTCAGTTGAAAAGGATTCTAGCCA
AGATCAACGACGATCGATTTATCCAAATTGCCCGTGGAACCGCAATCAACATTGACCATTTAAATTCCCT
AGAGGCAGGCTTTTCCGGTAACATGACTGCATTTTTAGACCATGAGATAAAATTGAACGTCAGTCGAAAG
TACCTACCAGAGTTGAAAGCGAGGTTGCGAATGTGA
>contig_1_pilon_332 # 358433 # 358834 # 1 # ID=1_332;partial=00;start_type=GTG;rbs_motif=GGAG/GAGG;rbs_spacer=5-10bp;gc_cont=0.361
GTGAAAAAAATAATCAAAGATTGCGTTCGATTTGGATTGATTGGGATGTGCATTGGTTCATTCGTTTTTT
TACTGTCTATAACTGCTTACCGGCAATTCGTTATTACCCGGTCAGAGGTACTAAGTAATTTATTGATGAG
TTTCTTGATTGGTGAAATCTCAATGATTTTTCGGTATAGCCACCGCCCATACCTAGTTAAATTAATTATT
CATTACCTGGGCACCAGCTTTTTAGTGATTGTAACTGGATTGTACAACCACTGGATTGATAATTGGTTTT
CGTACTTTATTATGGTTACGATTATTTATGCATTCATCGTAATCGTGCAATACAAAATCTATTCTCGCGA
TGCCAGTGATATTAACCGCCTGATTCAAAAGCGGAAGCAAAACCACCATTAA
>contig_1_pilon_333 # 358962 # 359519 # 1 # ID=1_333;partial=00;start_type=ATG;rbs_motif=GGxGG;rbs_spacer=5-10bp;gc_cont=0.453
ATGAATAGAAAACACTTAAGCATTCGAACGGTGGTTGCGATTGGAATCGGAACTGCGATTGTCTTTTTAT
TGAAGCGGTGGGTCTCAATTCCAAGTGGAGTCCCTAACACCAATATTGATACATCATACGGCTTTTTAGG
GTTTGCTGCGGTCCTTTTTGGGCCGATTGCTGGACTATTCATGGGCTTTTTAGGCCATGCACTGACCGAC
TTCACAATGTACGGAATGCCATGGTGGAGCTGGGTCATTTCGACCGGATTTGTGGGCCTCGGAATGGGGG
TCCTACATAACCACCTTGGAATTGAAGACGGCATGTTCACCACCAAAAAGATGGTACTTTATAACGTCTG
GCAAGTCTTGATCAACCTGATTGCGTGGTCGTTGATTGCGCCGATGGGTGATATTTTAATTTACGCTGAA
CCAGCTAATAAGGTGTTCTTACAGGGATTTGTTTCCACCATCACCAATAGTTTATCCACCGGGGTAATTG
GAACAATCCTGCTTGCTTCATATGCTGCAACCAAGCTTAAAAAGGGCAGCTTACGAAAGGAGGATTAA
>contig_1_pilon_334 # 359522 # 361228 # 1 # ID=1_334;partial=00;start_type=ATG;rbs_motif=AGGAGG;rbs_spacer=5-10bp;gc_cont=0.465
ATGAGTGAACAATCTGGAATTAAGTTTGACCACGTTAGTTTCCAATACTATAGCCAAGCAGAGCCCACTC
TAAGGGATATTAATCTGACGATTAACGCCGGCGAAAAGGTATTAATCGTGGGGCCTTCCGGCTCTGGTAA
ATCAACTTTAGGAAACTTAATTAACGGCATTATTCCACATAACTACCGGGGGGATTTAACCGGGACCGTT
ACCGTAGACGGAATCAACGTTGCTCAATCGAGTGTCTTCGACCTTTCACTTAAGGTCGGGACGGTGCTGC
AAAATGCGAATGACCAGTTCGTGGGGCTAACGATGGCTGAAGACATGGCGTTCGGGATGGAAAACGATGA
TACGCCGGTTCCCGAAATGCATCAGCGGGTAAACCAATGGGCGGACTACCTAAATTTAAAGGACCATCTG
ACCCAAGCCCCCCAAAGTCTTTCCGGTGGCCAAAAGCAACGGGTTGCGATGGGTGACGTATTGATTGATG
AGGGCGACATCATGCTCTTTGATGAACCATTAGCAGCGTTGGATCCGGCGACTGGTTACCAAACGATTAA
GTTAATTGACCAACTGCACTCAGAATTTAAAATGACGGTTGTAATCATTGAACACCGTTTAGAAGAAGTG
CTCACCCAGTCCGTGGACCGCTTAATTGTGTTGAACGATGGGCAAATCGTTGCCAACGATACCCCGGATG
CAATTCTGAAAAGTGATGTAATGCAGAAATTGGGGCTTCGCGAACCACTGTACATTGAGGCTTTGAAGGC
CGCCAACGTTGATTTAAACCAGGTAACGCATTTGGATGATGTGGAGCAACTCGCAGCACCGCACCTTGAA
CAGCAATTAGCAAAACTGGCTACTGGTGATCCAAAGCAGCCGCATGCTGCGAGCCAACCACTGTTGTCAA
TTCAAAATCTTAAGTTTGGATTTGCCGACCAACAGCCACTGTTTAAGGACTTAAACTTAACCATTAATCA
GGGGGACCACTTGGCGCTGGTGGGCCAGAATGGAATTGGGAAGTCAACGCTTAGTAAGCTGATTACCGGA
TTTTTGACGCCCAATCGTGGTCAGATTAGTTTGAATGGGCAACCATTGATGAACGATTCGATTAAGGAGC
GTGCTGACCACATCGGGTATGTAATGCAGGATCCCGATAAGATGATCAGTCAGGTCTTGGTGAAAGCTGA
GGTAGGACTGGGCCTAAAACTGCGTGGGGTGAGTGATGCAGAAATTGAGTCCCGGGTAAACGCCATTTTA
AAAATTTGTGGGCTGTATCCATACCGGAATTGGCCAATCGCAGCACTTAGCTTTGGACAGAAGAAACGGG
TAACAATTGCAAGTATTCTTATTTTAGAACCTGCAGTTATTATCTTAGATGAACCCACCGCCGGACAGGA
TTTCCGGCATTACACTGAAATGATGCAGTTCTTGACCCAACTTAACCGGCAGGGAACCACTTTAATTACC
ATTACCCATGATATGCACTTAATGCTAGAGTATGCTAATCGAACGGTCGTACTCGGGAATCAAGGAATAT
TGGCAGATACGAATCCAGTGGCGGTCCTATCTGATACTGATCTTTGCCAACAGGCTGATCTAAGACCAAC
CAGCCTATATCAACTGGCGACCCGCTTTAATTTAAATCCGCAGACCTTTACGGATCTGGTAATCGAATCT
GAATTAGGGGGTGCTAGCCATGAATAA
>contig_1_pilon_335 # 361221 # 362048 # 1 # ID=1_335;partial=00;start_type=ATG;rbs_motif=AGxAGG/AGGxGG;rbs_spacer=5-10bp;gc_cont=0.432
ATGAATAACAATCTGTTTGGTTATGACCATCAAAACACCTGGATCCACCGGTTAAGCGGAAGCAGTAAAC
TCTTTTTCTTCCTATTGGTTTCAATTATTGCAATGGTCAGTTATGACACCCGCTTTATCTGCTTGGTATT
GGTGCTATCATTGGTCCTATTGCAGCAATCACACATTAAATGGGCCCAAATTCGCCTGGTGGTGAAGCTA
ATTGTTGCGTTCTCACTCCTGAACTTAGTGATGATTTATATCTTCTCACCAGAAAATGGGGTGGCTATTT
ACGGGACCAAGCACGTAATCTTTGGGAGTGGTTTTTATGCATTAACCCAAGAACAACTATTCTATGAGAT
TAACCTGGCACTGAAGTACTTTGTAACCGTGCCACTAGCGCTAATCTTCTTAATCACCACTAACCCGAGT
GAATTTGCAGCTAGTTTAAACCGGCTGGGGGTTTCCTATCGAATCAGCTATTCGGTATCACTGGCGTTAC
GGTATATTCCGGACGTGCAAAACGACTACCAAGAAATCAGTCGGGCGCAACAAGCACGGGGATATGAAAT
TTCCAAGAAGGGCAAGTTGATGGCCCGACTAACGGGAGCAGTGCACATTATTATGCCGTTGATTTTCACT
AGTATTGCTAAGATTGATACGATCAGTCAGGCGATGGAACTCCGCCGTTTCGGAAGAAATAAAAAGCGGA
GTTGGTATATGCAACGCCCGATGACTAAAAACGATGACTTAGTCTGGGTTGCAACAATCGTAATCGTTAT
TATTGGCGGCTGGTTTTTCCACATTGATGGCAGTCGTTTCTTTAACCCGTTTAAATAG
>contig_1_pilon_336 # 362237 # 362944 # 1 # ID=1_336;partial=00;start_type=ATG;rbs_motif=AGGAG;rbs_spacer=5-10bp;gc_cont=0.356
ATGAAAAATAATTTAAGTTTTAAAACGCGATTTAAAAGTGGTTTGAAATATTTCAACCGGATTTTAAACA
TTGTTATTTTGGTAATTCTAATTGAATTTGTTCAACTTCCGGTTATTTTCCTGGCTAAGGCTCACCATCC
AATACAACAAGGATTGTTGATTCTAATATATTTTGCTAGTTACGCGCTTTTGATTGGTGCGGCATGGCAC
TTTTATAAAAAGTACCATCCAAAGCCGCTGGGCAAACTGACCGGGAATGACATCGTAGTTGCCATTGGGG
TATACGTGCTGTATTATTTCTTTAGCACGGCGATGGTAGGATTATCGACGGTTATTTTTCATCAGTCCCA
ATCCAGTAATAACGTTGCGATTCAGAGTTTATTATCATCAAACTCGTTGGTTCTATGTGTTATGATGGTT
GGGATAATATTTCTATCACCAATTTTGGAAGAACTTGTTTTTCGTGGAATGATTGTTGATGGATTATTTC
CAAACGCAAAACTAATTTGGCCAATGTTGGTAAGTGGGGCGGCGTTCGCCTCTGCACATGCTTTTAGTAA
CCCATTTTTATTTTTAGTTTACGGTGGAATGGGTGCTGGAATGGTGTTTATTTATCGTAAAACAGGGACG
TTGAAGGCCAATATTTTCTTTCATATGTTAAACAACACATTAGCTTCAATTAGTATTATTATAGTTTTAA
TTAAATGA
>contig_1_pilon_337 # 362956 # 363186 # 1 # ID=1_337;partial=00;start_type=ATG;rbs_motif=AGxAGG/AGGxGG;rbs_spacer=5-10bp;gc_cont=0.390
ATGAATAAGAAGTTATATCGATCCAATAATCGAATCTTTGCAGGGGTACTAGGAGGAATTGCTGATTACT
TTGATTGGGATAAGACCTGGACTCGCTTGATCTACTCCGCTTTGACCATTTTTAGTTTTGGAATGCCCGG
CTTAGTACTCTACATTATTGCAGCACTTATTATCCCAAACCAACCTGAGCGTAGGGATATTGATGCGGAA
GAAATTGATTCAAATAAATAG
>contig_1_pilon_338 # 363392 # 363853 # 1 # ID=1_338;partial=00;start_type=TTG;rbs_motif=GGA/GAG/AGG;rbs_spacer=5-10bp;gc_cont=0.411
TTGAACTATAAAAAGCTAGTAAAATTAATCTTAGTTCCACTGGCGTCCGTAACTATTTTTACAGGATTTA
ATGCCAGTCATGAATCATCGGCAAACGCTGCAAGTAAAAAAGCAGTTAGTCGAGCTTATAAAGTTGCTGA
ATCAAAGCTAGGCTCACCATATGTTTATGGTGCAGTTGGACCAACTTCATTCGATTGTTCAGGATTTACC
CAGTACATATACGAACAAGCACACGTAACCCTTGCTCGGACTGCCCAAGGTCAATATAACACCACGACCC
CGGTTCTCCGGAGTAATCTTAAAAAGGGCGATTTGGTATACTTTGGAGATGACGCAACCTCAATTTCACA
TGTTGGTTTCTACATTGGAAATGGTGAAATGATCGATGCTCAGAATAACGGTGTGGTAACCGAAAAAATT
GATGCTCCTTGGTGGACAATCGTTGGGTACTCAAGACCATAA
>contig_1_pilon_339 # 363950 # 364732 # -1 # ID=1_339;partial=00;start_type=ATG;rbs_motif=GGA/GAG/AGG;rbs_spacer=5-10bp;gc_cont=0.421
ATGAAAAAGTTAAAAATGTTTTGCAGCTTGGTCGTAGTTTTAGGGCTCGCCATTGTTGCACCGTTCTTTA
CAACTACCGCTAACGCGGCTAAACCGGTATATGACCTATCTGAATGGCAAGGAAACATTACAGATAGTCA
GGCAAAAAAACTAAAGTCTGAAGCAGAGTTTCTAATCCTGCGGGTTCAATACGGGTCTAGTTATAAAGAT
CGCGTATTCCAAAACAATGTAAGGATTCTTTCTAAATATGGCGTTAAGTATGGAGTTTATAGTTACAGTC
TTTATAAAAACGCTAGTGGCGCCGCAAATGAAGCTTCCACGTTAATTAAAGCAGCACCCAAGGCATTATT
CTACGTTAACGATGCCGAATCAAATAACGTTACCTCAGGTAGTTTAAACGGTGCCACCGTTGCCTGGGCT
AATCGTGCCCGGCAGCTAACTAGTCGGCCAATTGTTCTTTACAGTTATCAATCATTCATGGGTAACTTCA
CCACTGCTAAGAGTGCCTATGATGCAATTTGGTTAGCTAGCTACACTTCAGTTAAGCCAAGCACAAATTA
CAGCTATGCATTGTGGCAATATACTGACAAGTATTATAGTGCCGCCCTCGGTAAGCGGGTTGATGCTAGC
AAGTTAACCGGCACCAAGTCACTCTCATTCTGGTTAGGCGGTAGCACCACTTCTAGTACCGCTGGTGAAT
CGACTTCTACTAAGCAGGTCAGCACATCAGTTGACAAATCAGTTAAAAATCCACACGTGGTTAGATTAAA
TAATGCTCAATAA
>contig_1_pilon_340 # 365065 # 366435 # -1 # ID=1_340;partial=00;start_type=TTG;rbs_motif=GGA/GAG/AGG;rbs_spacer=5-10bp;gc_cont=0.460
TTGGAATATCGGATTGAAAAGGATTCACTTGGGGAAGTCAAAGTCCCTAAGGATGCCCTCTGGGGCCCGC
AAACTGAACGGAGTCACAATAATTTTAAGATTGGCCAAACCATGCCATTGGCAGTGGTAAATAATCTCTT
GCAAATTAAAAAAGCGGCTGCAATCGTAAACCATGAAATTGGTAATTTAAGTGCAGATAAAGCTGCGTTA
ATCAGTAGCACCGTTGACCAAATCCTAGCAACTGATCACCAATCGGCATTTCCACTGGTTGTTTTTCAAA
CTGGAAGTGGGACCCAAACTAACATGAACGTCAATGAGGTGATTGCTCACATCGCTAACCAAAGGGCTGG
GGCTGCCAGCATTCATCCTAACGACGACGTAAATCAATCACAAAGTTCAAACGATACCTTTCCAACCGCA
ATGATGATGGCAGCCACCCAAGCCATTGATAAGTTGATTCCAGCAATTGCTTCATTAATTGAAGCCCTTC
AGAAAAAGGAAGCTGAGTTTAAAACGGTGGTTAAAATTGGGCGGACCCACCTCCAAGATGCCACCCCAAT
TACGTTTGGTCAGGAAATTAGCGGTTGGGTCAGCGCACTAAAACACGATCTCGACTACCTCAAAACTAAC
CGGGCAACCCTTTTGGAACTACCAATTGGTGCCACCGCGGTCGGCACCGGACTCAACACGCCGAACGGAT
TTGACCAGGCGATGGTGGCACAACTAAGCAAGCAAACCCAGCTTCAATTCACAGTCGCCCCTAATAAATT
TCAGGGATTAGCTAATCATTCTGGAATTACAATGGTGCATGGAATCCTAAAGACGCTTGCAACCGACCTA
ATTAAGATTGGTAACGACGTCCGGTTCCTTGCTAGTGGTCCTAGGGCTGGTTATGATGAACTGAACATCC
CTAGTAATGAACCCGGTTCATCAATCATGCCCGGCAAGGTTAACCCTACCCAAGTAGAGGCGCTCACCAT
GGTCAGTGCCCAGGTGATTGGCCACGACACAACGATTAACATCGCTAACAGTCAGGGAAACTTCGAAATG
AACGTTTACAAACCCATTATTATTTACGACTTCTTAGATAGTAGTAACCTATTAACGGAGGCAATCGAAT
CGTTCAACCATCATCTTGTCCAGGGGCTAACGGTGAACCAATCTAGAATGACCGAATTACTGGATAATTC
ATTGATGTTAGTGACCGCCCTTAGTCCCCATATCGGCTACGAACGAAGTGCAAAGATTGCTCAAAAGGCT
CAACATGATGGTTCAACCCTCAAGGCTGCCGCCCTCGCAAGTGGAGTCACCGAGGCAGAATTTAACCAGT
GGGTCAATGCGCGTGCAATGACTAACATTGATAGAAAATAA
>contig_1_pilon_341 # 366703 # 368280 # 1 # ID=1_341;partial=00;start_type=GTG;rbs_motif=AGxAGG/AGGxGG;rbs_spacer=5-10bp;gc_cont=0.401
GTGAGTGAAAAACAAAGTATGATTCACTACGCTAACGGTCCTTCGTTGGAGGAAATTAACCATACCGTTA
AAGTACCTAGAGATTGGGGATTCTGGAAGACGTTGTTTGCCTATTCCGGACCAGGAGCACTAGTTGCTGT
TGGTTACATGGATCCTGGAAACTGGTCGACCTCAATCACTGGTGGTCAAGATTTTGGATACCTACTAATG
TCGATTATCTTGATTTCAAGTTTGATTGCGATGTTGCTACAATACATGGCGGCTAAACTTGGAATTGTAA
CGCAAATGGATTTGGCGCAAGCTATCCGAACCCGAACCTCCAAATCGCTTGGAATTGTTTTATGGATCAT
GACTGAGTTTGCAATCATGGCAACCGATATTGCTGAAGTTATCGGGGGTGCGATTGCATTGAACCTGTTA
TTCCATATTCCATTGGTAGTTTCAGTGTTCATTACTGTTTTTGATGTTTTACTATTACTTTTACTTACTA
AGATTGGGTTTAGAAAGATTGAAGCAATTGTTGTTTGTTTAATCATAGTAATCCTAGTTGTGTTTGCTTA
CCAAGTGGCATTGTCAAACGCTGACTGGGGTGGCGTATTCAAGGGCTTGATTCCAACTGCTGATACGCTT
TCACAATCTAGAAAAGCTTCTGATGGCTTAACTCCTTATGCTGGAGCATTGGGAATTATTGGAGCAACCG
TTATGCCGCATAACCTTTACTTACATTCAGCCATCTCACAAACTCGTGATTATGATCCAAAGGATAAGAA
GGACGTTGCAAGAGCAATCAAGTTTACGACTTGGGACTCTAACATCCAATTAACCTTCGCATTCTTCGTT
AACGCATTACTATTAATCATGGGGGTTGCCGTATTTAAGACCGGTGCCGTTAAGGATTCATCATTCTTCG
GATTGTTTGACGCCTTGAACAACACTTCCACCTTAAGTAACCCAGTCTTGATTAGTGTTGCTAAGTCAGG
AATTCTATCAACTTTGTTTGCCGTTGCACTGTTAGCATCCGGGCAAAACTCCACGATTACTGGAACCCTA
ACTGGTCAAGTAATCATGGAAGGGTTTATTCACATGAAGATGCCATTATGGCTCCGGCGGTTAATTACCC
GTTTAATTTCAGTGGTTCCGGTGCTTATCTGTGTGTCACTTACCAGTGGTGAATCAGAACTACAGGAACA
TACCGCATTGAACAACTTAATGGAAAATTCGCAAATTTTCTTAGCATTAGCATTACCATTCTCAATGTTG
CCATTGATTCTAATGACTGATAATAAGCATCAAATGGGAAATGAATTCAAAAATACGCTTTGGGTTAAGT
TTTTAGGATGGATTTCAGTTTTAGGATTGATTTATTTGAACCTAAACGGACTACCATCTGCAGTTGCTGG
ATTCTTTGGTGATAAGATTACTACTGCACAAACCCACTTAGCTAACGGAATTGCTTACACGTTAGACTTC
TTTATCTTAGCACTATTGATTTGGACCCTAGTTGAATTTTACTTTGGTAATAAACGGGTGCTATCAGCAA
AAAGTGCTGAAGAATCACAACAAAAGGGCAACGCATAA
>contig_1_pilon_342 # 368311 # 368739 # 1 # ID=1_342;partial=00;start_type=ATG;rbs_motif=GGAG/GAGG;rbs_spacer=5-10bp;gc_cont=0.420
ATGGATCAATTTCAAAGAATCTTAGTCGGAGTTGATGATTCCGACGACGCAATTTTAGCTTTTCGGTATG
CCATTGAACGAGCCAAACGCGACGATGCACAGTTAATTCTAGTTTCCGTTTTAGAAACTGAAGAAATTAA
CGTTTATGAGGCGTTGACCAGGGACTACATGCACGGTGAAAAGAAAGACTTAGAAGAACATATGCAAAAG
TATGTTGAACAAGCTAAGCAAGCTGGGGTTAAGGACGTTCAAGCAATTGTTGCCTCCGGTGATGCCGGTG
AAACAATCGTAAAGGATGTAATTCCCCATGTTGAACCAGATCTACTAGTGATTGGTTCTCAATCCAAGAA
GGGAATTGCCCGTCACTTTGGAAGTCAAGCTGCTTACATGGCGAAGTACTCACCAACTTCAGTAATGGTA
ATTAGATAG
>contig_1_pilon_343 # 368829 # 369290 # 1 # ID=1_343;partial=00;start_type=ATG;rbs_motif=AGGAG;rbs_spacer=5-10bp;gc_cont=0.411
ATGACAAATTTAAATCATTGGCAGCTACGAGTAACACAGGGATTATTAGTTATTTATCTAATGATAGTTG
CACTTCTCTGCTTTACTCCCCGTTTTCCGATTGCAGTTCAACTGGGCAGTTATCCGGAGCTATCATCGTT
TACCTATGGACATGCCCAAATTGTTTACATGCCATTTCAAGAGCTGCTTACCGAGGGTTTTTGGTTGAAC
GTAGCGATGACGATTCCACTAGGTGGATTCGTGATGAGATTGAACCCGCATCCAATGACGATTAGTGCAG
TGGTCGGGCTAGGAGCGTTGACTGGTGGATTCATTGAATTTGGGCAACTATTTCTGGATAACCTAGCCAA
TTTTCAACGAACTGTCGATATTAATGACGTAATTTCAAATTTGTTAGGGGTGGTGATTGGTTACTACCTC
ACTAAACTCATTATTGGGGGAATTAAACAATGGCAGAATTAA
>contig_1_pilon_344 # 369278 # 369604 # 1 # ID=1_344;partial=00;start_type=ATG;rbs_motif=GGxGG;rbs_spacer=5-10bp;gc_cont=0.416
ATGGCAGAATTAATTCAAGTATTAGAACGGCACCACAATTTAATTAAGGTGAAATATCGGGGAGAATTTG
GCTACTTTTGGCCGTCAACGAATTTAACTGGTGAGCATCCAGTTAAATCATTTAACGATGCTGAGCGTGC
TTTGCTGCAACACTTAAAGTTAGCGGAGAATGATGCAATCTTAGTGCCAATTGCTTTTGATCCAGCATCA
CTAGTATTTATTGTTCAGGGATTGGATCGGCAGGCCGTTCAAGCCGGGGCTGATGGTGAAATTGGGACCT
TTCAAGTTACCGCTGAGGGTCAAGTAATTAAAAAAAGTGTTGAGTGA
>contig_1_pilon_345 # 369640 # 370332 # -1 # ID=1_345;partial=00;start_type=ATG;rbs_motif=GGAGG;rbs_spacer=5-10bp;gc_cont=0.358
ATGAATTTTTCAACGTTAAAACAAAATGCAAATCAAGAATTTCTGAAGCATTTTAGTTTCTACTTTATCT
TATTTTTACCATACCTGATTCTGCAGTCGATTGGCGGATTGCTATCAAGTAAAACTTCCAGTGATTTAAC
AAATGCAATCGCTAATGGAACCAACGGCTTAGCGGACGTTTATAGTCGATGGGAAATTAACCTATCCTAT
TTAATTTTATTCCTGATTGCAATCGTTTCAGCTGGGATTTCACTTCAGGTTTTAAGCATCATTCGGCATC
AATCTGATCATCAACACCCGTTTGATAAATCAACTAAGATCTTTAGTAGTCCAATGCTATGGGGATTAAT
TGGTACCATTTTATTACAATTCATATTCATCATTTTGTGGATGTTCGTCCTAATCGTTCCTGGGCTTATT
AAATCCTTTTCATATTCACAGGCAATCTACATCTACCGTGATGCCTACGTAAGTGGTCAAAAAATTACGC
CCCTTCAAGCCATTACCAAAAGTCGTCAAATGATGAACGGGCATAAGGGCGAATTATTCATTCTCCAATT
AAGCTTCATTGGATGGTTCTTATTAATGGGAATTGCTAATTCATTTACAATTATCCCAATCCTAGGAATC
TTCGTGTTGCCGTATTTCCAAATTACAATGGTCAATTACTACGACCAATTAAGACAACTATAA
>contig_1_pilon_346 # 370410 # 373061 # -1 # ID=1_346;partial=00;start_type=ATG;rbs_motif=AGGAG;rbs_spacer=5-10bp;gc_cont=0.447
ATGAAGGATTTTAAATTAACTGACGAGGAAATTCAGAATAAGTATCAGATTAAAGATTTTGAAAGCGGAC
TGACAAGCTCACAAGCAAGTGAACGATTAGCCCAAAATGGACCCAATGAACTTCAGTTCAAAAAGGACTC
CAAATTAAAGCTATTTCTGCGCCAATTTAATGAAGTCATTATCTATGTACTAATTCTTTCTGCCATTATA
ACCCTGTTGATGCGTCACTATTCTGACTCATTGATTATTACGTTAGTGGTACTAGCTAACGCCATCATTG
GTTATTATCAGGAAGCAAACGCCTCAAACGCATTGGACAAAATTAGATCGATCTTAGCAACTAACTCGAC
GGTTTACCGTGACGGCAAGCGAATCGACATCCCCACTAATGAAATCGTGGTCGGTGATGTTGTCTTCCTT
GAGGCCGGCGACCGGGTCCCAGCAGACTTAAGATTAGTTGATACCGATAACTTAAGAATTCAAGAATCCG
CCCTCACTGGTGAATCGGATTCAATCGAAAAGGACGCTGCGGTCATTACTGAAGACCACCCGTCACTAGC
TGAACAAGCTAACATCGCCTTTTCTTACACTTCCGTTACTTCTGGAAGTGGGACCGGGGTGGTAATCGCG
ACTGGGAATGACACCGAAATCGGTCAAATTTCACAGGAAGTTAATAACACGACCGAAAGAAAGACCCCGT
TAATGAACGAATTGGACCAACTTGGAAAGTGGGTCTCATACGTAATCATGGGGGTTTCCGTAATCCTGTT
CTTAATCGGGCTTTATTTCGAAACCTACTCTGTTTCAGTCCTCGCCTTAGCCGTGGTTGCCATGGTTGTG
GGTTCAATTCCTGAAGGCCTTCCCGCTACGACTTCCGTGGTCTTATCACGAGGCGTTAGCGATATGGCTA
AGAATAAAAATACGATTGTAAAGAGTTTGCCGGCCGTTGAAACACTGGGTTCCGTGGACGTCGTAGCAAC
TGATAAGACGGGGACGTTAACCCAAAATGAAATGACTGCGACGGACGTGTTGCTACCAAGTGGGACCTAC
CACGTTACCGGAACTGGTTACCAACCAGATGGCCAAATCCTAGATGATAACGACCAACCGGTAAAAAGTA
AGGAGCTTCAGTTATTCTTAGATGCTGGATTTGAAGCTAACGATACGACCCTAAACCGCGAAGATGGTCG
TTGGGAGATCAACGGTGAACCAACCGATGGAGCCTTCTTGACCCTATACCACAAGGGAACTCAATCAATG
GACAATCCACAGTACCAAGAAGTGGACTTGCTACCGTTCGATTCCGCATTTAGATACATGGGGAAGGTCG
TCGTTAACCCTGCTGGTCAGAAGTTCCTATTCGTTAAGGGGGCTCCTGATAAGGTGTTAGCACTAGCTAA
GAAGACCGATCCAAACTTTGATACCCAGGCTTGGGAAGATAAGGTTCACGCCCTTTCTAAGACTGGAAAA
CGGGTCATCGCAGTCGGTTACAAGCCCGTTGCTGATAATGTTAATGAAATTAACCACGAGTTAATTACCT
CTGGAATTCAATTCCTAGGGCTAGCCGGAATTATTGATCCACCCCGTGAAGAAGTTGTTCAAGCCCTGAA
GGAAATGAACGCTGCCGGAGTGGAAGTTAAAATGATTACTGGTGATAACCCTGTAACCGCTAAGGCAATT
GGTGAAAAACTAGGCTTAGCTCCTGAAATTCACGCTATTACGGGTGCTGAACTTGATCAATTAAACGATG
AAGAGTTCACCAAGGCCGTATTAGAAAACCAAGTATTTGCTAGAACCACTCCACAGAACAAGCTCCAAAT
TATCAAAGCCCTTCAGGCTGCCGGCAAGGTAACTGCCATGACCGGTGATGGAATTAATGATGCCCCCGCT
CTGAAGCGAGCTGACATTGGGGTTGCGATGGGAATCAAAGGAACTGACGTTGCCAAGGATTCTGCCGATA
TGGTGCTAACCGATGATAACTTCGGAACCCTATCGACGGCCATCCGTGAAGGCCGCCGAATTTACGATAA
CATCAAGAAGAGTATTCGATTCTTGCTTCCAACTTCATTCGCTGAAGGATTAATCATTGCCTTTACAATT
CTGACTAAGAACGACATGCCGTTAAATGCGACCCAGTTACTCTGGATCAACATGGTTTCCGCAATTACAA
TTCAATTCGTGTTCATCTTTGAACCAGCTGAAAAGAACATCATGTTGAAAAAGCCACGGGATAACAATAG
CTCCCTGCTAAGCAAGGCTGACATGGTTCGAATGGCCTACATTTCTTCGGTAATGGCCATCTGTGGAATC
GTCGTCTTTGACGCCTTAATTGCTGGTGGTTGGAGTATTGAAGTGGCAAGTACGGTTGTGGTGAACGTAA
TCGTGTTCGGTAAGATTTTCTACCTATTCTACATTCGAACTAGTGAACCACTATTCTCCAAGTCATTCTT
TAGTAACCCCGCTGCATTCTGGATCATTGGATTAATGATCTGCTTCCAATTCATATTAACTTACGTTCCA
TTCATGCAAGACCTATTTAAAACGGATGGGATGCCACTATCTGGATGGTTAATTTCAATTGCTGCCGGAA
TCGTGGTCCTCGCCCTTTCCGAAGTTGATAAGCTGGTTTCTAAACGACTCAAAATTGACTAA
>contig_1_pilon_347 # 373333 # 373602 # 1 # ID=1_347;partial=00;start_type=ATG;rbs_motif=AGGAG;rbs_spacer=5-10bp;gc_cont=0.415
ATGAAATCAAAGAGACTATTAATCGGCTTACTACTTGCATTGCCATTGGCTGTTGCACCGGTTTTTGAGG
GTACTACTAGTGTTCACGCAGCAACGACTTACCAAGGGCAACCTCGTCAATTTGGTCGGACTAAAAGAAA
CAGTCGGCCCCAAAGAATGAGCCACTTTAACATGTCTAAGAAATTAGCGATCTTAAGCCAATTTCATAAT
CAAGGAAATGCAAATAAGGTGAACCGTTCAAGTAACCCGAGCCAAACTAACGTTAAATAG
>contig_1_pilon_348 # 373660 # 374478 # -1 # ID=1_348;partial=00;start_type=TTG;rbs_motif=AGGAGG;rbs_spacer=5-10bp;gc_cont=0.403
TTGAAATTCGCAGATTTAAAATCAGAAGCCAAGGCCCAGTTGAATCCACACTATGGGTTCTTCCTGCTCC
TTTTGATTCCAACATATGCTGTAAGCGGATTGAATGCTTGGCTTTGGTCTAGTCAGGCTAGTCAATTATT
TAGCTCAATTCTTGTTGAAAATAGTAACGTTGCCAACGGCAGCATCAACAACGTTAACAGTGTTAATACA
TCCAACTATGTTAATAATGTCCTATCACTGCTTGCAACCTCACTATTGCTTAGTGCGATGTTCGTGATGA
TCAAGGCGATGCGGGGACAGGAAAGCGACTTCACCGGAGGATTCTCCAAGGCGTTCAACATCTTTACCAA
GGGTGATTATTTCTTTGGCGCCTTCGTGGTCGGATTGTTGAAAAACATTTACATTTTACTATGGTCAATT
TTATCAACTGTAATTTCAGTGATTGCCATCGTATGTGCAGTGTTACTTGTTAAGCAGGGAATCCTGTTCG
CAATCCTGTTGTTCGCTGGAATCCTAATTGCAATTGCGACGATGGTTCTTGTATTTGCAAAGCAGTTAGC
CTATTCCCAATCTCAATACATCTTTAGAGATGCAATCGATAGCGGTAACCCCATTGGATACAATGAAGCA
ATTACAAAGAGTCGCAAACTGATGAATGGACACAAGGGAGAATTATTCCTGTTGATCCTAAGCTTTATTC
TCTGGTACTTGCTAAGTGCAATTACCCTTGGCATTGCTGGCGTTTTATATGTTACGCCATACACCAAGTT
AACCTATGCTAACTACTATGTAAAATTAGTGGATTCAGAAAATAAATAG
>contig_1_pilon_349 # 374563 # 375381 # -1 # ID=1_349;partial=00;start_type=ATG;rbs_motif=AGxAGG/AGGxGG;rbs_spacer=5-10bp;gc_cont=0.435
ATGTTTAAATACTTTCTTGCATTCCGGGCGGTATATGAGAACCGTAACTTCTCGCTAGCCGCCAAACAAA
TTTTTGTCTCGCAGTCGTCAGTCTCCCAACAAATCAAAAAGTTAGAGGAACTGCTGGGCGCCAGGCTTTT
TACTCGTAACTCAAGAAGCCAGGTAACCCCCACCGGGCTTGCTGATCAACTCTATAATTCAGGGGTTAGT
ATTTTTGAAAAAGAGCAGGCCCTGCAAAGACAGCTCACCAATCATCACCCCCATCGAATTCAGTGCCGAA
TCGGTATTTCCAACACCACCGCTGACGTAGTGATCGCAAACGTGTTAAAGCAACTAAAGTTAAGTGCTGC
CGTCAGCCTTAAGCTAACGGTGACTAACTCGACTAGAATTGCGGAGCAAATGGCTAACCACCAGCTAGAA
TTTGGCTTAATTGAAAAAGCAATTGTTACCCCCGGAATTGAACGGACTGCTTTTCACACCGACATCTTAG
TGCACGCTGGTAACTTTACTAGTGACACTTGGCTGGAACGCGAAAACGGTTCGGGAGTTTATCATTATAC
AGAGGAATTCTTTAAGCAACGCAATTTGAAGCCCATGAACCGAATTATGATTGATAATAATGACCTGATT
GTCCGTTGCTTAGCAGCTGGAATTGGGCAGTCGATTATTTCTAAAGATGTTTTACCAGTTGGCATTCCAT
TTGAGCCCCTTGATAGTAATTTTGAACGCCAGTTTTTCTTTTTAAACCGCCCTAGCTATCCATTTCACGA
GTTAAGTGAATTAAAAAACCGGTTAGTTGAATTACTCCGGGTGAATTAG
>contig_1_pilon_350 # 375498 # 376520 # 1 # ID=1_350;partial=00;start_type=ATG;rbs_motif=GGAG/GAGG;rbs_spacer=5-10bp;gc_cont=0.417
ATGGTAAATACAATTAAGCAACGGACGCCGGGATTCGCGGTGGCCTTAATAGTAGCGATTGTAAGTCAGT
TTTTAACACTAATAATTCCAGATGTGGGCGCGGCAACAATCTCGATTATTTTAGGTATTATCCTAGGGAA
CACGTTCATTAAACAACCAGTTTTAAGTGCCGGAACTAAGTTTGCTGAAAAACGGCTACTAGAATATTCA
GTAATGTTACTGGGGTTAACAATTACCTTCCAAACGATTATTAAACTGCACTGGACCGGATTATTATTCA
TAGTTCTTCAGATGAGTATTACAATTGTGGCGGCGATTATGATTGGGAAGTGGTTGCATTTCGAAGATGG
TATCTACCTTTCGATGGCCGGTGGAAATGCGGTCTGTGGATCTTCTGCCATTGCCTCCATTAAGCCGGTG
ATTAATGCTAGTGATGAGGATGCCGGAATGGCAATCACCCTAGTTAACCTCATGGGGACCGTATTAATGA
TTTTGCTACCAATTTTAGGAACGGTGGTTTTTGGTAACGTTGATATGACCCGGGGGGCTTTAATCGGGGG
AACCGTTCAATCAGTGGGGCAGGTAATTGCCAGTGCCACGATGGTTAACCAGTCTACCGTTGAGTTTGCA
ACGCTATTCAAAATTATGCGGATTATCATGTTGGTGGTAATCGTAATGGTGTTTGCTAAAATTCATCAGC
ACAACGTGAGCGAAAAGCAAGTGGTTGAAGAAGTTGAGCAGGACGTTAAGAAGCATAAAATTGATTTCCT
ACCATGGTATGTGATGTGGTTTTTGATTTTCTGCATTGCAAATAGTTTGGTTCATTTACCAACGTTGATT
GGTGGAACCGCCCATTTCCTAAGTAGTTGGTGTGAAATTATTGCATTGGCAGCAATTGGATTACGGCTAA
ACCTCCAAGCCTTTTTGAAGGCCGGCAAACGATTTGCCATTTACAGTTTAGGAGTGGGAGCCATTCAAGT
GGTAGCTGCATTAGTTCTCATTAAATTATTAATTCATGCATAA
>contig_1_pilon_351 # 376562 # 378238 # -1 # ID=1_351;partial=00;start_type=ATG;rbs_motif=AGGAGG;rbs_spacer=5-10bp;gc_cont=0.432
ATGTCAAAAAACGATTGGTTCAAAGATTCAGTTGTTTATCAAATCTACCCAATGAGTTTTCAAGATAGTA
ACGGTGATGGAATCGGTGACCTTAAGGGAATCGAAAGCCGGCTTGATTACATTAAAAAGTTAGGGGCCAA
CACCATTTGGTTAAACCCAATTTACAAGTCCCCAAACAAGGATAATGGGTACGATATTGCTGATTATGAA
GCAATTCAACCAGCATACGGAACCATGGATGACTTCGATTCCCTCCTAAGTGCAATGCACGAAAAGGGAA
TTAAGTTACTAATGGACTTGGTGGTTAACCACACTTCCGATCAACACGAATGGTTCCAAGAAAGTAAGAA
GTCCCGTGATAATAAGTACTCCGACTTCTACATCTGGCGGGATCCAGTTGATGGCCATGAACCTAACAAT
TGGGGATCAAACTTCTCTGGTTCAGTTTGGACATTCGTACCTGAACGGGGTCAATACTACCTTCACTGTT
TTGCAGAAGGTCAACCAGATTTAAACTGGGCAAATCCTGAAGTTCGGGAAGCAGTATTTGATTTAATGCG
TTTCTGGCTTGATAAGGGCGTTGACGGCTTTAGAATGGACGTTATTAACTACATCTCTAAGCCTGAAGGC
CTCCCAGATGGCACCGTTCCAAAGGGTTCTGAATTTGCTCCATGTGAACCCATGACTACTAACGGTCCCC
ACTTGCTTGAATACCTAAATGAAATGAACGATAAGGTGCTTTCCAAGTACGATGTGATGACAGTTGGTGA
AATGCCATCTACGAACCCTGAAGATGCCGTTCGTTATGCTAACTTGGACGGTAGTGGCTTGAACATGATT
TTCCAATTCGAACACGTAAGCCTCTCATTTAGTGCTGATAAAGCACTCGGTAAGTGGAACGACGCTCCGG
TTAAGCTAACCGAACTTAAGCACTCGCTTTCTAGATGGCAAGAAGGGCTTGATGGTAAGAGTTGGAACAG
TCTCTACTGGAACAACCACGATCAACCACGGGCCGTTTCCCGCTTTGCGAACGATGAACCAGAATTTAGA
GTGCGGGCTGCTAAGATGCTCGGTACCACCCTGCATATGCTTCAAGGAACTCCTTACGTCTACGAAGGTG
AAGAATTAGGAATGACTAACGCCCACTTTACTAGCATTGACCAATACGAAGACATCGAATCAGTTAACGC
TTACAAGCAGTTAGTTGACCAAGAACACCTCGTTAGTGCTGACAAGATGCTTAGCTTCCTTGCTTCTCGG
TCTCGTGATAACGCCAGAACCCCAATGCAATGGGATAATAGTAAGTACGCTGGCTTTACCGATGCTGCTA
GACCTTGGTACCGACTAAATGCTAATTACCCTGAAATCAACGCTGCTGACGAATTAGTGGATTCCGATTC
CGTTTTCTATTACTACCAAAAGTTAATCCAACTTAGAAAAGATAACGATATCATTAGATACGGTAGTTTT
GAAAAGTTAGATCCAGAAGACGATGAAGTTTTTGCATACAAGCGCCACTATAACGATTTAACCTTGGTAT
CGATTAACAACTTCACCGCTGAAGATGTTTCTCGTGACTATCAAGTTCCAGCAGACGCCCAGTTATTAAT
TGGCAACTATGCTGATGACCAAGGGTCAGACTTACGCCCATACGAAAGTAAAGTTTACCTATTCTAA
>contig_1_pilon_352 # 378342 # 379670 # -1 # ID=1_352;partial=00;start_type=ATG;rbs_motif=AGGAGG;rbs_spacer=5-10bp;gc_cont=0.486
ATGGCAAATTATGACTATGATGTATTATTTATTGGTGCCGGCCACGGATCTGACGGTGCCCCCCTACTTG
CCAAAGCTGGCTATCGGGTTGCCAAGGTGGAAGCCGAACGGGTCGGTGGTACCTGTACTAATTGGGGCTG
TAACGCAAAGCTGGTTTTAGACGGTCCCGTTGAGTTGACCCGGCAACAAGAACGGATGGCAGAGGTAGTT
TCTGGAAGCTTAACGCCAGATTGGGCCGCCAACATGCGCTATAAGCATGCCGTAATCGATCCCCTCGCCG
ATGGACTAGCGGACAAGTTCGTTAAGATGGGGATTGACATGCTTCATGGGTGGGCAACGCTGGTTGATCC
TCACACCGTAAGTATCGATGGCCAGACTAAGACCGCTGACAAAATTGTTATCGCAACGGGCTTGCACCCC
AATCAAATTGATGTTCCCGGGACTGAATTAGCCCATAACAGTAAGGACTTTTTAGCACTCGACAAACTTC
CTAGTGACATTGTGATTATCGGCAGTGGCTACATTGCAATGGAATTTGCAACGATTGCAAATCAATTCGG
TGCCCACGTTACTGTGATGATGCACGGTGACAAGGCCCTGCGTAAATTTTATCAACCATACGCTCAAGCC
GTGGTAGACGATTTAAGTGCCCGGGGCGTTGACTTCATCTCCAATGCTAACGTCAGCGGCTTTGCCAAGG
ATGGCAACCAGTTGACCGTTAAGTATGGTGATGGACAATCCACAACTACCAACTGGATTTTAGATGCAAC
CGGCCGGGTGCCAAACGTTACTGGCTATGGATTGGCAGAATTAGGAATTGATTTTGACCGCCATGGAATC
AAGGTTAACGACCATCTCCAGACTAACATCCCTAACATCTTTGCGGCTGGTGATATTACCGCTACAAAGT
ACCCTAACCTTACCCCATCCGCAACCTTTCAATCTAAGTACATTGCCCGTTTCATCAGTGGCGACACTTC
CGAGCCAATCGAAGATCCTGTCATTCCGTCGGTAACCTTTACCTCCCCACGAATTGCTGAAGCTGGGGTT
TCAATCGCTGAAGCTGAAGCAAGTGATCAATACCAGGTTGTTTATACCGACCTAACTAAGGACTGGTTCA
GACAAGTTGATCACCAACACCTCGCAAAGCAGGCCCTCGTGTTTGATAGCCAAAAGCGGCTCGTGGGGGC
TACTGAAATGAGCGAACAGGCTGATAACGCTATTGATTCGCTGTTACCAGCAATCGCACTGAAAATGAAT
CAGCAACAAATTCAATCCATCATTCCCCTCTTCCCATCAATTACCCACGAGGTTTGGAAAAAGTTGTAG
>contig_1_pilon_353 # 379754 # 381094 # -1 # ID=1_353;partial=00;start_type=ATG;rbs_motif=GGAGG;rbs_spacer=5-10bp;gc_cont=0.424
ATGGCTACAAATTACGATTATGATGTTCTTTATTTAGGTGCCGGTCACGGTACATTTGATGGTGCAATTC
CATTAGCAGGAACTGGTAAAAAGGTTGCTGTTGTTGAAGCAGAAGCAATTGGTGGAACTTGTCCTAACTG
GGGTTGTAACGCTAAGATTGCTTTAGATGCTCCAGTTGCTTTAACTCGTGAACAAGAAAGAATTAAAGAT
CAATTAAACGGTGAACAACTTACAATTAACTGGACTGCCAATATGGCACGGAAGCACTCCATCATTGATG
TCTTACCAGGTGCCATTGAAGGACTGATGACAAGCGCTGGAATCGACGTTATCAAGGGTTACGGTAAGTT
AACTGATCCTCACACCGTTGAAGTTGACGGCGAAAAGAAGACCGCTGACAAAATCGTAATTGCCACTGGA
TTAACTCCACACAAACTTAACATCCCTGGAACTGAATTAGCTCATAATAGTAAAGACTTCCTCGCATTAT
CACACCTTCCAAAGCGCATTACCATTGTTGGTGGTGGATACATTGCAATGGAATTTGCAACCATCGCTAA
CGCTGCCGGTGCTGACGTTACCGTAATGCTTCATAGTGATGTTGCACTTCGTCCTTTCTACCAACCATTC
GTTAAGAAGGTCTTAGTTGACTTACAACGTCGTGGCGTTCACTTTGTTAAGAACAGTAACGTTCGCGGAT
TTAAGAAGGATGGCGACGCTCTTGCTGTTGAATACGGTGAAAACGATACCCTTGCAACTGACTGGATCTT
AGATGCAACTGGTCGGATTCCTAACGTTCATGGCCTTGGCCTTGAAGAAGTTGGTGTTAAGTTTGATGAA
CGTCATGGAATTGACGTTAATGACCACCTTCAAACTAGTGTTGAAAACATCTACGCATCTGGTGATGTTA
TTAACAGTAAGCAACCTAAGTTAACGCCTACTGCAATCTTTGAATCCACTTACTTAACTGGATTACTATC
AGGACAAAGCGATGCTCCAATCGACTTCCCTGCAGTTGGTACAAACGCCTTTACTTCACCACGGATTTCA
GAAGCTGGGGTTTCAGTTGCTGATGCTGAAAACGATGATAACTACAAGGTTGTTAAGACCGACTTAAAGG
ATGACTGGTACTACCAAGTTGATAACGATGCCATTGCAGAACGAGCATTGGTATTTGACAAGGAAGGCCA
CTTAGTTGGTGCTTCTGAAGTTAGTTCCCATGCAGTTGAATCAATCAACACATTATTACCAGCAATTGAA
TTTAAGTTAAGCAAGGAACAAATCGGGCGGATTATCCAAATCTTCCCATCTGTTGCTAGTGATGTATGGG
CAACCATCTAA
>contig_1_pilon_354 # 381253 # 382872 # -1 # ID=1_354;partial=00;start_type=ATG;rbs_motif=AGGAGG;rbs_spacer=5-10bp;gc_cont=0.437
ATGGGATATAACATTTTAAACGATCCATTCAAAAACAAAGGAACTGCCTTTACAATGGCGGAACGAAAGG
AACTGGGCATCACCGGATTGCTGCCCCCATTCGTTCAATCATTGGATGAACAGGCAGATCAAGCCTACGC
TCAATTTAAAACTAAGCCTTCCAATATTGAAAAGCGGATTTTTTTAATGACCCTATTCAATGAAAATCGG
GTGCTATTCTACAAGCTTTTTAGTCAACACGTAGTGGAGTTCATGCCCATTGTTTATGATCCAACCATTG
CTGAATCAGTTGAAAACTATAGTGAGTTATTTGTTCAACCTCAAAATGCAACCTTCCTATCAATTGATGA
TCCAGAATCAATTGACGAAGCGTTAAAAAATGCTGCTGGTGACAGGGACATCCGACTGATTGTTGTTACC
GACGCCGAGGGCATCCTAGGAATTGGTGACTGGGGGACGAACGGAGTGGACATTGCAGTTGGAAAACTAA
TGGTTTACACTGCCGCTGCTGGTATCGACCCATCACAAGTTCTTCCCGTTGTATTAGATGCCGGGACAAA
CAATGAACAACTATTAAACGACCCCCTCTACCTAGGTAATCACCACCGCAGAATTTACGGTGATCAGTAC
TATCAATTTGTTGATCAGTTTGTGAAAAGTGCTGAACGCCGTTTTCCAGATATGTACTTGCACTTTGAAG
ACTTCGGCCGTTCTAACGCTGCTAAGATCTTGAATCAGTATAAAGAACAGTACACCATTTTTAACGATGA
CATTCAAGGAACTGGAATCATTGTCCTTGCTGGTATCTTAGGAGCCCTCAACATTTCTGGTGAAAAATTA
ACCGACCAAAAATACCTCTGTTTTGGAGCTGGAACCGCTGGGGCTGGAATTGTTTCTAGGGTGTGTGAAG
AGTTTGTTCAACAGGGATTAAGTGAGGAAGAAGCTAAAAAGCACTTCTACCTGGTTGATAAACAAGGACT
ATTATTTGATGATGACACCACCTTAACCCCTGAGCAAAGACCATTCGCCCGCTCCCGTTCAGAATTTAGC
AATGCTGATGAATTAACCAACTTAGCAGCGGTAGTGAAGGCCGTTCACCCTACCATTATGGTCGGCACTT
CCACTAAGCCCGGTTCCTTTACCGAACCCATCATTAAGGAAATGGCTGCTAATACTGACCGGCCAATCAT
TTTCCCCATTTCAAACCCAACTAAATTAGCAGAGGCCAAGGCCGCCGATCTATTAAAATGGACGGATGGC
AAAGCCCTAATTGGAACCGGAATTCCAGTGGATGATATTGAATATAATGGGGTGACCTATCAGATTGGAC
AGGCCAATAATGCACTAGTTTATCCAGGACTTGGATTGGGTGCAATTGCTGCCACTGCAAGTGTTCTTAA
CGATGAAATGATTTCAGCGGCTGCCCATTCGCTCAGTGGAATTGTTGATCCAACGCAACCAGGAGCAGCC
GTCTTACCACCAGTTTCTAAACTAGCCGTGTTCTCAGAAACGGTAGCCAAGGCCGTTGCTAATAGTGCCA
TTAAACAGGGGTTGACCCGTGAAGCCATTTCAGATGTTGATAAGGCAATTCAAAATACGAAATGGGATCC
CAAATACTAA
>contig_1_pilon_355 # 383013 # 383891 # 1 # ID=1_355;partial=00;start_type=ATG;rbs_motif=GGAG/GAGG;rbs_spacer=5-10bp;gc_cont=0.383
ATGAATACACGTGATTTAGAATATTTTATTGCATTGACTGAAATTAAAAATTTTTCAAAGGTAGCATATA
AATTTAAAGTTAGCCAACCCACGATTACGTTTGCTCTTCAACGACTTGAACGAGAGTTGGATAGTAAATT
AATCTTACGTAGTCGTGGTCATAACTTAGCCATTACGGATAGTGGTGAGCAGCTTCTTTTACATGCTCGG
GCAATTATAAAACACGGGCAGTTGGCTAGTTCAGAAATTAAGCATCTTAAAGATGCCAAGCTGCGGTTGG
GATTACCACCCACTATTGAAGATCGTTATTTTGCTGTGGTTTCCACCAAATTAAAGCAACATGGGTTATT
GAATAAAATTGAAGCCGTGGAGCTAGGCTCTGCAGCGACCTTAACCGCCTTAAAGAATGGGGAACTGGAC
TTGGCATTATTAGGTTCGATTAACCCACTTGCAGAATCCAACATCACTTCTGAGGAATTTGACCGCCGGC
CCTTTGCAATTTACGTTTCTAAGCAGCATCGGTTGGCAAATGGAAATGGCGTTTACTTCAAGGATTTGAA
ACATGAGGATTTTATTTTATTTAAAAGTGGGTTTATCCATAATCAAGTTATTAGTTCAATGGCAAAGCGG
AGCCATTTTCGGCCCAATGTCGTTTTTAAATCAAGCGGGATTCACAGCATTATTAATATGATTAGGGAAA
ACGTTGGAATTGGCTTTTTTAGTACCCTAATGTCCGATTCTAATTCAGATGTCGTGAAGGTAAAATTGCT
TGACCGAGACGTCCCCCAATTCGTAACTAGCATTGTCTATCGCGAATCACATCAATTTAATCAATTGCAA
ACTGAGATTTTAAATCAAATTCGAGCGGCTTTAATTTAA
>contig_1_pilon_356 # 383924 # 384943 # 1 # ID=1_356;partial=00;start_type=TTG;rbs_motif=GGAGG;rbs_spacer=5-10bp;gc_cont=0.421
TTGAAGGGTGTCGTATATACTCAACCTGGGATGTTAGACGGTCTTAAAATTCAATCGATTCGGCGGCCGG
AACCAAAACCGAATCAAGTTTTGGTAAGGGTTAAGAACTCGTCAATTAACTATTTAGATTACGTTCCATT
TAAAAAACAATTTAATAAAAAGCCCCGTCATTTTATTGGACAACGTTTTTTAAGCCGGTTTATTGACCCA
TCGTTAAACCAGGTTTTTGGTTGTGACTTTGCGGGGGTTGTTGATGGGGTTGGTGCCGATGTTAAGGATA
TTCAAGTTGGCGACAAGGTCTTTGGAATTACCGATAATTTTCAGTATGGGGCATGGTCTGAATATGTGTG
TGCAGACGAAAGAAACGTTGCTTTTACACCGTCCAATTTAAGCTTTAAAGATTGTGCCACCCTACCGATG
GCTGCTGGAACTGCAGTCACAGCGGTGAATGGGGCAAAGATTGAAATGAATAAGCGGGTCTTGATTGTTG
GGATTACCGGTGGAGTCGGGCTGTTTGCTCTTCAGTATGCCCAGTCGCTAGGGGCCAATGTTACTGGAGT
TTGTTATCCAGATGGGATGAGCTTTGCTACCAAGTACTTCTTTGAAGATTTAATCGAGGCGAAACCACAT
TGGCAAAAGCAGTTAAAGGGGAAGTTTGATAGTATTATTATCATTAACGGCCATCGCTCCCCCAGCTATA
TTCGACGTTTCTTAACTCCTAATGGTTACTACGTTGAAGTGCACCAAGGCAAAAATGAAATTGCTACCAA
TCCGTTTGGCGACATGATGGAAGTTGGTTTTCGATGGTACCAGGGACATTTTGAACACCTCTTTGTCCGT
CCGGACTGGCTTTGGAAGGTGGCTAACCTTGCTCAGCGAAATGTCTTGCATCCGGAAATTGATGCCAACT
TTTCCATCCGCTACATTCAAGATGCAATAAAATACGCAATTAAGAATTCAATTAATGGTAAGATTTGTCT
AACAATGGATTTTGACGGCCAATATAATGAAGAAAGATAA
>contig_1_pilon_357 # 385069 # 386745 # 1 # ID=1_357;partial=00;start_type=ATG;rbs_motif=GGA/GAG/AGG;rbs_spacer=5-10bp;gc_cont=0.439
ATGAAAACTGTTGATTTACTGGTACAAGGAGCTAACATCTTAAATGTTTTTGCCCGTCGTTTTGAACCGA
ACCAATTATGGATTGATCATGGGAGAATCGTTGCCACTGGTGATCAACCACTAACTGCTAAAAAGACGTA
TGATGCTGAACAACAATATGTTGTTCCCGGATTTATTGATAGCCACGTTCACGTTGAAAGTTCATTGGTG
GTTCCGTCAGAATTAGCGAAGGTCATCCTGCCTAAGGGAACAACGACTATTTTTACTGATCCGCATGAAA
TCGCCAATGTTGTTGGAATTCCTGGGGTGCAGTACATGATTAACGACGCCCGCCAAACGCCACTATCCGT
TAATGTAATGTTACCATCTTCGGTTCCTGCAACTCCATTTGAAAATAATGGCGCAACGTTAGATGCAGAT
TCCTTACGACCACTTTACGACGAGCCAGAGGTCAAGGGATTGGCCGAGGTAATGGATTATCCCGCCGTCT
TAAACCGTGAACCTGGGATTATGCAAAAGATTAACGACGCACTTAGTCTAGGCTATCAAGTTGATGGGCA
TGGCGCTGGATTTACCCGTACCATGTTGGATACGTATCGACAAGTTGGCATTAACACCGACCACGAAAGT
GTTGACATGCAACAAATTAAGGACCGCTTGGCAGAGGGATTTAATATCTTTTTACGTGAGGGGACCGTGG
AACGGGACCTTTTGAATACGATTCCAGTGGTTAACGAGGGCAACGCTCATCAGTTTTCATTTTGTACCGA
TGATAAGTTTGTGAACACGATCCTCGAAGAAGGGGGGATTGACCATTGTATCCGCTTGGCAATTCAATCC
GGAATTCGTCCGGAAACGGCGTACACGATGGCGAGCTATAATGCAGCGATTGCCCATCGGATTACTAACT
TAGGATCCCTTGCCACGAATGCGGTTGCAGATTTAATTGTGATTGGTGATCCATATAAGGTTGACATTCA
ACGGGTCATGAAGGACGGTAAATTTATTACTGAGGCTGACTTACAAACGAAACCGTTAAAATTTAGTGCA
AACACGATGCACCATCACGTTAACAAGACAGATTTAGTGCTACCACTGAAGGGTGAACACCCGATTTGTA
ATGTGATTGGCATTCAAAATAACCACATTGAGACCGACCATTTAATCCAAGAAGTCCCAGTAGCTGATGG
GCACTTCATTGCAGATTTAGATCATGATGTTTTAAAAATGGTGGTAGTTGAACGGCATCACGACCTGGGA
ACTGTTGGGGTTGGTTTAGTACATGGATTTAATTTGAAGGCGGGGGCCGTTGCGACCACAATTGCCCATG
ATTCGCATAACTTAGTAGTGGTCGGGACCAACGATGATGCCATCTACCGCGCCATCCAGGAAGTGACGGA
AGTTGGTGGTGGCATTAGCGTTGTTGATGATCAAAAGCCACTAGCCACAATGCCGCTATCAGTAGCGGGA
CTAATGTCTAGTCAGGACTGGAAATCAGCTAGCGCAGGTTTAACTGCGGTTACAAAGGCCTATCATCAAA
TCAGCGAACCAATTGATTTTAATCCGTTTATTACGCTATCATTTTTAACCCTGACTGTTATTCCAACGAT
TAAGTTAACTGATCAAGGTCTGTATGATTTTGCAAACCAAAAATTTATTCATGTACAAAGCAATTAA
>contig_1_pilon_358 # 386985 # 411485 # 1 # ID=1_358;partial=00;start_type=TTG;rbs_motif=AGGAG;rbs_spacer=5-10bp;gc_cont=0.466
TTGCTTTATAATAAATTTCAAATTGATAAGGTAAATGACAAAAAAGTGCTTCGGAAAGTTAAAAAGCAAT
GGGTGGTTGTTTCGCTATCCATGTTTACGTTACTTGGTGCGGGGACAGTCTATGGTGAAAAAGCGACTGC
ACACGCAAATGCCAGTGTAACTTACTTAAATTCAAATGATGATAATGAATCCAGCTCGGCTGATTCAGTA
TCTTCATCTGGAAATCAAAGCGCAAACTCATCTTCTGCAAGTAACACCAGTGCGACCGTAACGAGTGCAG
ATTCATCGTCAGCATCAGTTAGTTCTAATAGCACAGCTAGTTCTAGTTCAGCAACTGATAGTTCTGCTGC
TGAAAGTTCAATTGCGGACGTTACCGTTAGTGCGCAATCAGCTCAGGGGGACAGTGTATCTTCTACTGCT
CAATCGTCTTCTTCAGATGATGACAGTGCAGCGATTAGCGCTTTAAAACAACAATTAGATTCAGCTAACG
TGTCTTCAGTTGTTTCTAGCAATAACGATAGCACCAGTGATAGCAATAACTCTGAAAGTAGCTCAGCTGA
TAGCGAATCAGCAGCTATTCAATCAGCCACATCCAGCAGTAGTGCTGACGCTAGTAATAACGCAAGTTCT
GCTAGCGATACCTCTTCTAGTATAAACCAGCTATCAGCAGTGGTTGTTAGTGCGGATGGTTCATCAGAAT
TTGATAGTGCTAGTGATTTGCTTACCCGGGCGCTCGATGTTGAATCAGTATCAGATGCAGACGTAGTTAC
TAATAGTTTGACTGACCGGGCAGCAAGCACATCTGATAGTGCTGATTACAGCAGTCTTCCTGCTGAAACT
GGAAGCGTGGCCTACGTGGGAACGTGGAGTGCCTTTGATGCTGCCATGAGAAGTGTTAACGTCAGTGTGA
TTAAGGTGACGAATGACTTTGGAAATAAGGGTACTGGTGGGACAAATATTAACCTGAGCAGTAAGTCATC
AATCACCATTGATGGTCAGGGCCACTCAATTGATTTTGGGGCAGCTGGTTATGGATTCAATGGTGGAGAT
TCTAATGCTGTTGTAACGGTTAAGAATCTTACCATGTACGGGACCAACTACTATGGGCCGGTGAAAATCG
GAACTAGCGGGACCAATAAAGCTGGAACGATTAACTATTCCAACATCACCTATACCGGATCACAATTGGT
TAATGCAACCAACGCCAACGTCCAGGTTTTTGGAACCGTAAACGTTAACTCCGTCGGAAGATACACTAGT
GTCATCAACGGTTCTGATTTCCAGACGGTTAATACCCAAGGTTCTAGATCTGATGGCTCCGTTAACCAAC
AAAACCTCCAAATATCGCAAATGTCCCTAATGAAGGGCAGTACCTATAACGGGTATGACTTCGGGGGGAA
CGTAATTGATTTATCTGGTGGACTAACGTTGAACGAGGGTTCGACAATGAACCTAACGCCTAAGAATGGT
AGCGGATCGCCTGAAAATACAGTTGATAGAACCAACTCTGTAGGTTTAATCGTTCGTAGTGGTGCTAGCG
TGACAATTGACAACGCTAAGTTAAACATAACGCCCCAAGCCAATGCTTCTGGGATTAACGTTAGCGGGAA
CATTACCGTTACCAATAACGGGGTCTTAGACATTGAACACACTGATAATCCTAATTCTACGACACCAAAT
GTTATTGCTGGGACGCTGCTCGTTAACAACGGGGGGACCTTCATTGCCCACGGGAGTTCTGCCGTTAATT
CTAATTCCGGTTCGCTAGTTAGCATCTCCGGGAACTTGAACATTCTGAATGATGGGAATGCTGAAATTTC
GACCGATGGAGCGACTGGCTCTAAATTTACGTTATTGAGTAATCAAGGGAGTATTTTGATTAATAACCCT
GGTAATCGGGTTATCTTTAGTTTAAACGGGGTCGACAATCAGTATACAACGGGGGCCGGAACTTTATTTG
CTAAAATTCCGTTAACCGCTTATTCAGTTGTGACCCAAGTAGATAAGGATGTTGATAGTACTGCTCAATT
CTACGTTAGCGTTAATAATAACAACGTTAAAGTGCTAGATGCATCTGGGAAAGAAGTTACTAATAGTGTA
TTAAGTAGATTTAGTAACGGTACGACTACCTACCTTAAGTTTTCTGCCGTACCAAGTGTGTTCTTTAACG
GTAATTCAAACCTTAGAACCACCGTTAATAATGCTTCTTCCGGATACGATGTGGTTACTAAGCTGATTTT
AGCTAATATTCCTTCTAATTTAAGTGATTTACCAGCTTCATCAAAGGAAGTTTATGTTCGGGTTACTACT
AATGGTAAGAACGAAGTTCGTAATGGTGGAATGGTTACCAACCCATACCAACCAGCATCAAGTACGGTTT
CCGGAAATTCTGGTTATTCCAATCAATACACGATTAAACTGCCACTTTCTGCTTTTACTAAACAGGCTGA
TGGTCGTTACACCTACACGCTTGTTGAACCATTAAACGCGGCTGGTGCAACTCTGCCAACTTCGGTTACG
GTTACAGCACAATTTGGGGTTTCTAACCAAAGTAATACCATCAAGAATAGTGGTAAGAATACGTCAACTG
AAACCACCATTAATAACCCTGGGAAAACGCCTGACGTTGCGGACACTGGGAGTAATTCTGGGACCATTAC
TGACAATGCAGAGAAGGATACTTCCGGTTCTAACGCTAGCTTAGCAGTTAGTTACGCTAACGATGCCAGT
AGCCACGCTGCAGAAGCCAGCAAAGCTGCCCATGGGGTAACCCAGACCTATAGTGGTGCCGATCAGTTTA
ATGAGCAAACTAGCTTAAATTCAAATGCAATTAACGAATACTCAGACTCATTAGATGCATTGATTGGTGA
CTTAGATCAAAATAGCAATGCTGTTAATCGAAGTGACTATGCATCCGTATCATCAGCATTAAGCAGTGCC
CAAAGCACTATTAATAGTTACCAAAGTGCGGCTAGCGTTCAAGCTTCATCAGCATCTTCTGCTAAATCAG
TTGCGAGTCAATTAGCTGATGCAGCAAGTAGTCAGGCAATCATTGCTAGTTCAGCTGCTTCAGTTGCCAA
CAGTTTGGCTAGTGTGATTGCTTCGGTTAAGGATGATAGTCAGTATGCGGCGCTTTCCAGTCAAGCAGTG
TCAGCAGAAGCAGCAGCTAAGTCTGCCGACTCAGTTGCTTCGAAGGCAGCATCATCTGCTAACGTGCAAC
GTTCGATTGCATCACAGGCAGCTGCTAATACTAGCAATGCACTTAGTTCGGTAGGCTCTATTTATAGCAC
CGCTTCCAGCCTATTCTCATCAGCAACTGCACAGGATTATAACATTGCTGCCAGTGAGGCCGTTAGGGAC
GCTTCTTTAGCTGCATCTAATGCCCAAAATGCACAAAGTCAGGTTCAATCGATTGAAAGTAGTGTTGCTC
CTGACTCAACTGCAATTTCATCAGCATCAAATGGGGTAGCAATTGCTAATAGTGGGGCCAGTTCTGCTGC
TAGCGTTACCGCTAGTTTAGCATCGCTTCACCCAAGTGATGCAGTAATTAGTAGTGCCAATAGCGTTGCT
AGTCAAGCAGCGCTAGATGCTGCTAGTGCTGCCAGTCAGGCAACGGCGCTTAGTTCTGCTGCTAAGTCGA
TTGCAGATTCTGCATCCGCAGTTAGTCAAGCGGCATTGAGTGCTGTTAATAGTGCTAATGCTGCCAAGCA
GAGTGCGATTAATGCTTCTAGTGCAGTTGCTAGTTATTCTGCTGCTGGGAACTCAGCTCAAGCGTCCTCA
GCATTGCAATCAGCACAAAATGCAGCAAGCATTGCTAGTTCAGCTGCTTCAGCTGCATCACAAGCAATTA
TTAGTGCTAATACAGCTTCGCAGGCTGCCAGCGATACCTTAAATAGTGCTAACCAACAAAGTAGTACTGC
CTTTTCTGCAAGTCAAGCAGCAAGTCAAGCAGCTTCGCAGGCTCTTTCTCAAGCAGCTACGCTAATTAGT
AGTAGCAATAACGACGCCAGTTCAATTGCATCCCTAGCCTCTTCAACCGCTAGTTATGCAGCAGTTGGTA
AGTCTGGAGCTGATGGAGCTAGCCAACATGCTAATTCCGCTGTTAACTACGCAAGTAGTGCAGTGACCGA
AAGTGGGCAAACTAGTAGCTATGCTACCCAAGTTAGTTCAGATAACTCACAGGTTTCATCGATGGCCAGC
GCCTACCCAAGTGACGCTGTTATTAATAGTGCCTTAAGTGTAGTTAACAGTGCCCAATCTGATGCAAATG
CTGCATCACAAGCTGCATCAAGCGCTGCTAGTTTAGCACAGAGTGCCGAAGCCGATGCTAATAGCCAGGC
TTCAGTTGCTGCTAGCCATGCAGCAACTGCTTCTAATGAAGATTCTGCAACTAGATCAGCAATTGCTGCT
GCTGACCAGGCAGTGCAAAATGGTGACCATGCATTAGCTAGTTCATACGCCGCTCAAGCATCATCCGCTG
CTGCTCGTGCTAGCGATGCCGCTACTGCAGCTAATCAGGCTAACGATGCAGCGAATACTGCAGCTAACGT
TGCTAGTATTGCACAATCTAATGCTGGTTCAGCCGAAAGTTTAGCTTCTGACGCTGCCCAAGCAGCTAGT
AATGCTGCTAGCCAAGCTGCTGATCGGGTAAAGGAAATTAATACCGGGATTTTGGATTCAGCTAGCTCTC
AAGCATCATCTGCCGCTTCCGCTGCTAGTTATGCAGCTTATGGAAGTAGTGCTGCTGATGGTGCTCGTCA
AGAGGCTAGTTCTGCCCAGATCAATGCCGATAGTACCGCTGCTGCTCAAAATAAGACGAGTTCTTTTGCA
GCCGACACTAGTAGTACCGCTACTAATGCCCAATCAATCGCCAGTCAATATCCAAGCGACGCCGTAATTA
GTAGTGCTTATCAACAAGTAAGCAGTGCCTCTAATAAGGCATCAAACGCAAGCAAAGCTGCTAGTGATGC
TTTAAGTGCTGCCCAAAGTGCGCGTGATGAGGCCGCAACCCAATCTTCAATCGCTGCTTCCTATGCGTCT
GAGGCTGCTACACAAGATAGTGCTACTAAGGCTGCTTCAGATGCAGCTCATGAAGCCCTCAGTAATGGCA
ATCACTCACTTGCTAGTTCCTACGCATCGTTAGCTAGTACCGCTGCAAGTAACGCAAGTAATGCTGCGGG
GAGTGCTAAGGATGCTCAGAATTCAGCTTCTACAGCTAATCAAAATGCAAGTCAACAAAATTCCGTTGCT
CAACAAGCTGCTAAGGATGCTGAAGATGCAGCTAATGCAGCTAATGATGCATTGAATAAGATTAATGATC
GGGTGAACGCTCTTAATAGCCAATCTGGTGATTTAGAAGTATCTCTGTCTGGATACAATAGTCAGGCCGG
CTCTTACGTTAATGTCGCAAGTAGTGCTGCTACCAGTGCAAATAGTAATGCTAGTTCTGCCCAGTCAGAC
TTTGTGGTTGTTTCTGACTTTTCAAATGCAGCTAGTTCATATGCAGTTCAAACTAACGACAAGAACTCTC
AAGCACAATCAGTTGCTTCCGTTTACCCATCTGACGATGTAATTCAGAGTGCTGCTAAGGTAACTGTTGA
TGCCCTCAGTAGTGCTAACGATGCTGCTAAGAGTGCTTCTGCTGCAATTACTAGTGCTAAATCCGCTGCT
GATGAAGCGGTTACCCAGTCATCACTTGCATCATCATACTATGCAAGTGCTAATGATGCCTCTAGTGCCG
TTCAAAGTGCGGCTAGTTTAGCATCATCAGCGCTAAGCATTAATGATCATGTAGCTGCTCAATCATACGC
ATCAATTGCTAGTGGAGCTGTAATTCAAGCAAGTATTGCGGCTGCCAGTGCGCAAAGCGCTAGTGCAATT
GCAGCAGCAGCTAGTGATACTGCTAAGCAACAGGCATTAGCTGCTTCTCAGGCTGAAACTAACGCTTCTA
ATGCATTTAAGACCGCAAGCTCTGCGCTTGATGTGATTAACGAACGGGCTAATAGTTCTGCTAATAGTAA
AGCTAGTTCTGCTAACTCAGCAGCAACTAGTGAAAATAGTGCCGCTAGCCATGCAGCATTTGGTTCTTCT
AACGCTGCTGGAGCTAGTCAGTTCTCAGATTCCACTAACTCATACGCTAGCGCAGTGGCTAATGATAACG
TTGCTACCAATAGCAATGCTGTGATTGCAAACGATGCTAACCAGGTTACTAATAGTCTGGTAACTACCCA
TCCTGATAATTCGGCCGTTTCCTCAGCTAATAGCAAGGCTAGTTCCGCCAATTCAGTTGCTAGTTCTGCC
GCTAGTGTTGCATCTGATGCAACTAATCAGGCTGAAACTGCTAAAAGTAGTGCAGCAATTGCATATTCAA
ACGCTTCCGTTGCTGCTAGTCAGGCGAGTGAAGCTGCACAAAGAGCTTCATTAGCTTCTTCTCAAACTTC
TAGTGCTGCCCTAGCCGGTGATCACTCCGCAGCTGACAGCTACGCTAACCAAGCTAGTTCTGCTGAAATT
GATGCAAGTAATGCTGCTAGTGTAGCTAATGATGCTTACAGTGCAGCTGAAAATGCTAATAATCAAGCTA
GTTCTGCTTATAACAATGCTTCTTCTGCTAGTTCTGCCGCTGCGCAAGCTGCTAAGGACGCGCAAGATGC
TGCTAGTGACGCTGTCAATGCAGCTAATAATAACGCAAATGATAAGGCTAGCAAGGCTAGTAGCGTTGCC
TCGGTTGCTAATAGTGTTGCTAGTTTAGCTGCTTCTGGTTCATCCGATGCGTCAGGTGCAAGTCAACATG
CTGATTCAACTGCTCAGTTAGCAACTTCTACTAGTGATGTTTATCCATCCGTATTTAGTGACCACAGTGC
TACTGCTAGTCTTTCAGATAACGTAAACTCAATGGTTGCTAATAATCCAAATAATGAAACAATTAAGAGC
GCTGCTGGCACGATTAGCTCTGCTAATAGTGTTGCTACTCAGGCTGACTCTGAAGCTTCCCAAGCAGTTA
ACGATGCTAATAAAGCTAAGCAGTCTGCTGCGGATTATTCCCAAGCTGCATCTGTTGCTGCATCCGTTGC
TTCAAGCGCTGCTTCTTACACTGCTAGCGCTTCAGTAGCTGTTTCTAACGCAGTTGCTAGCGGTAATATT
GACCTAGCATCATCAATTGCTGATGCTTCATCATTAGTTGCAAGTAGTGCTAGTTCTGCAGCAATTAAAG
CTAGTGAAGCTAATTCACAGGCTGCTGCACAAGAATCGATTGCCAGTTCTGCATTAGACAAGGCCAATAA
TGCTAGTTCCGCAGCCAGTGCAGCTCGTGATGCGGCGCAAAGTGCATTTGACAATGCTTTAAATAATGCT
GGAAGTGGAGCTAGTTATGCTAACTCTGCTTCAACAGCTAATTCCCAAGCTGCTCAAAATAGTCAAAATG
CTTCTAATGCAATTAGCAATGCTCAAAATGATTTAACACAAATTAAGGATGCCTCATCCCAAGCTAGTTC
AGCTTCTGCCGCTACAACGCCAAATACAGCAACTGTTAATAGTGCTACTAGCGTTGTAAGTAGCTTAAAT
GCGCTTAATAGCAATAATCCGACTGTCTCTAGTGCATCTATTGCTATTAGTAATACCGCTAGCGAAGCTG
CTAGTGCTTCTGCCAAGGCTTCTCAAGCATCTAGTATCGCTAATCAAGCTAGTTTGGATGCAGATGCTGC
GAGTGAAGCGGCTAGTTCCGCAAACATTGCTTTGAGCCAAGCAGCAAGCAATGCTTCGTCTTACGCTAGT
GAAGCTCAAAAGGCTGCTGACCGTGGTGACCAATCAGCTGCATCAACTGCTGCATCGAATGCTGCAGTTG
CATCGAATGCTGCTAGTGATGCAGCTAATCAAGTTCAATCTGCCACTGACAAGATTAACTCTGCTGCTCA
AACAGCCACTAGTGCTGCTCAAGATGCTCAAAGCCAAAACAACATTACCAGTTCTGCTGCTCAGACAGCG
TCGAATGCTGCTAGTGCTGCTTCACAAGCGATTGCTGATGGTTTAAACCGTGATAGCAATAAGGCATCAT
CAGCTGCATCAGCTGCATCGAACGCTGCGAGCGAAGCTAGTGCTGCCACTAATGGTTCCGGATCAACTCC
AGGAACGAATCAAAATGCTGATTCAGCTAAGGACTTAAATAGTCAAGCTAGTTCTAATAACGGGGTAACC
AGTGGGCTTGCTTCTGAAGCATCAAATGCTGCTGAAAATGCAAGTAACTTTGCATCTAATAACCCTAATA
ATTCTGAAATTGCATCCGCTGCTAGTGTTGCCAGTTCAGCTAATAGTAATGCCCAATCTGCTTCAACCGT
TGCTAGCCAAGCTTCTAATGATGCTTCCAACGCTTATTCAACTGCGAGCTCCGCAGCTGACGTTGCTAAC
TCAGCTAACAATGCTGCCAGTTCTGCAGCATCCGTTGCTGCTAGCGAAAATGCTGCTACTTCAGAAGCCG
TTGCCAAGGGTGATAGTAACGCTGCTTCCTCACATGCTTCTGCCGCAGAAGATGCTGCAAATGCCGCTAA
CTCTGCTGCTCAAGTTGCGAAGGATGCTAGCAATGCCGCTAGTTCCGCAAACCAAAAGGCTTCTAGTGCG
GCTAGTCAAGCTAGTTCAGCTCAATCAGTTGCCTCTGAGGCTGCTTCAACTGCTAAGTCTGCTGAACAAA
CGGCAAGTGACCTTAACAGCTTCGTTTCTAGCGCCACTAATGATGTTCAATCAGGAAACAGTGCCGCAAG
TAATGCAGCCACTTCTGCCTCATCAAATGCAGATCAAGCTAATTCAATTTACAACTCACTTAATAGTAGT
GCTGTAAGCGCTGCTAACCAATACTCACAAAATGCCAGTGATGCTAGTTCCTTTGCGACTGTTTCAACTA
GTGTTGCTGCCAGTGCTAATAGTGATGTTCAATCCCACTTTAGTAACTATCCAAGCAATCCGGCATTAAG
TGCGGTTGCCCAAAGTGCTAGCGATGCTTATTCAACTGCAAATAGTGCTAGTGTGATTGCTCAATCAGCT
AGTGAACAAGCTTCGATTGCTAAGTCAGTTGTGGACTCTGCAACAAACACTGCTAGCTACCAAAACTCAA
TTGCAAACTCAGCTAATAGCACAGCCACTGCAGCTAGTCAAGCTGCATCAGAAGCATACGCTAAATCAGA
CTTTGCTGCTGGAAATAGCTATGCCCAAACTGCAACCAATGCTGCTAATGATGCTGCTAATGCATACAGT
AAGGTTTCTGAAGCTGCCTCAACGGCAGATGCGGCCTTAGTTAATGGTAAGAATGCTGCCTCCACTGCTA
GTTCAGCTGCTCAGACGATCAGCTCAGCTACCTCTGTGACGCTCAGTGCTAGTTCAGCCGCTCAATCAAT
TGCTGATTCCATTGCGAATGCTGCTAAGAACGCCACTAGCGATGCTAACAGAGCTTCCAGTGCTGCCCAA
TCAGCTAAGAGTGACGCTGATAAGGCAACAAGTGAAAATGCGCAAACTTCAGAATCAACTAGCAACGCTT
ACGCTGCAGCTAGTAATGCCAATGAAGCTGCTGAACAGGCTCGAGATGCGTCCAGTGCCGCTAGCGAAGC
TGCTTCAATTGCTAGCTCAGCTGCCGCTGGTCATTCAGATGTTTCTGGAATGAGTTCTGCAGTTTCAGCT
GCATCTAGTGCATCCGAACAGGCTTCCATTGCTGCTTCTGTTGCAAATTCAGCTAATAACGATGCTCAAA
AGGCATCTAGTACTGCAAGTAGTGCTACTCAGGATGCACAAAACTTTAGTTCTAGTGCTGCTAGTTATGC
TAACAATGCATCGATTGCTGCGTCTGCTGCCATTGATGCTAATAATCGTGGTGATAGTGCGGCTGCTAAT
TCCTATAGTACGGCTGCTAGCCAAGCTGCTGACTCCGCTGAAGCTGCAGCTTCCGGGGCATCTAGTGCTT
ATCAATTAGCGGATCAAGCGAATAGTAGTGCATCCGCTGCTGAGTCAATCGCTAATTCTGCATACCAGTC
AGCAATCGATAATGCAGTTATTGCCAGTTCTGCTGCTGATGATGCTCAATCACTTGCTGCATCCGCAGAT
GCGAACCAAAGTGTCAAACGGGCAAGTAACGCTTCGAATGCAGTTGTCAAGGACAGTTCTACAATTAATG
TAAACTCTTCTGCAGCTTCCAGTGCCTCCTCCAATGCTAGTTCAGCTAGTTCAGCGGTTACTTCAATTAA
TGATGTAATCACTTCAACTGCTGAATCTGCCAATTCGCAAGCAAATCAATATTCAAACAATCCAATCATT
AATTCGGCGACTGTAGCAATTAGTCATGCAGTGGACCAAGCAAGTTGGGCTAATAGTGATGCAAGTGTAG
CTAATTCGATTGCATCTTCAGCTAAGGCAACTGTTGATTCTGCCTCGAGTGCTGTCTTCACTGCTCAAAT
CAATGCTCAAAGTTACTACCATGCGGCTAGTTCAGCTGCTTTAAATAACGATGCAGATGCTGCCGCTGCC
GCTGCTAATTCAGCCGTTGCTGCTGAAAAGTTAGCTAGCCAAGCTGCCGTTGATGCAAGTAATGCTACCG
TAATTGCTGCTAGCGCCGCTAGTCGGGCTAATAGTGATTTAGCAGTTGCTAGTTCTGCAGCTGATTTAAT
TAATGCTGCTAGTTCTGCAATCAATTCAGCTGCTTCAGCTGCTGATGGATTAGTAAATGGGGTTAAGAGT
GATGCTGATCGGGCCAGTGCTGCAGCTAGTTCAGCTAATGATGACAATACTGCCGTTCAGTCTGCATCTA
ACAACGCACAAACATCGTCTAACCAAGTAGTTGATAATAGTCATGCTGCTTCGGATACAGTTAACAACAT
TAATAGTGCTGCTAGTGCAGCCCAAATTGCATCTTCAATGGCTTCCAGTGCAGGTTTAAGTGCTCATTCA
GGAATGAGCAGTGCAGTTTCTGTAATTGCTAGTGCTCAAAGTGTTGCTAGTTCAGCTTCAAATGCGATTG
CTAGTGCCAATAGTGGGGTGGAATCTGCAACTACCCAGATGGACAATGCTAATTCTAGTGCTAGTCAGGC
GAAATCAAATGCCGATAGTTATGCTGCGTTAGCATCGAGTGCTGCTTCAGCTGCGCTTTCAGCAAATAAC
AATGGTGATTTATCAGCTGCTCAATCCGCTAGTTCAGTTGCTAAGCAAAATGCTGATAGTGCTGCAATTG
CGTCTAATGCCGCTGATGCTGCCCAAAGTCTTGCTAACAGTGCTAGTTCTACGATCAAAGACCTTGCGCA
AAGTGCTGCTGATCAAGCTAAGCTTGCCAGTGCCGCTAGTGATGCTACAAACCAGGCGATTAACGATGCC
AATTCAATTGCTGCTTCTGCAGACGCTGATGCTAGTGTAAACCGGGCTTCAGATGCAGCTTCGACTGCTA
AGGATCAAGCTAATCAAGCTAACGTTGATGCTGATAAAGCTGCAACTGCATCCAAGAATGCAAGTAATGC
TGCATCCAGTGCCGCATTAGATAATACCGCTGCTTCAAATGCTGCTGCAGATGCTAATAGCTTTGCTAGT
CAATATCCAAACCACAGTGCAATTAATAGTAACGCTGCGGTTGCTTCCACTGCTGCAAGCGAAGCAAGTT
CTGCTCAACAAAGTGCAAATGATGCCAGTGCGGTTGCATCCATTTTTAAGGATACTGCTAGTCAACAAGC
CTCGATTGCAAACTCCGCAGCATCTAATGCTGCTAGTTACCTTACTCAAGCCAGCGTTGCAGCAAGTAAT
GGTGATCTTTCTGCTGCCGCATCTGCTGCTGACCAAGCTTCACTGGCCCAACAAAGTGCCGAAGTAGCTT
CTAATTCTGCTTATAGTGCTACTTCCAGTGCTATTTCAGCTGCTGACCAAGCTAGTTCAGCTTCAATTGT
TGTTAGTCAAGCTGCTGATAAGGCTAAGGCTGCTGCTCAGTCAGTTAGTGCTGCAGTTGATTCAATTAAT
AAGTTGAATAATGGTGTTGATTCCGACGCACAACGAGCTTCCGTTGCTGCCGATAGTGCTACTAACTCTG
CCAATAATGCTGCTGATACGAACCTCTCAACCGCTAGTGATAGCGATAAGGCCAGTCAGGCGGTTGTTGC
TGCTAATAATGGATCTACGGTTGCTAGTCAAGCAGTTGTGGACATGCAAAATGTCATTAGCAATGCTGCT
AAATATGACATTCCATCAATGAGTTCATACGCATCAGTCGTTAGCAGCAATGCAATTGTTGTTAGTCAAG
CCGCTGATACTGCTTCTGCTGCCAACAGTAACGCTAATTCAGCGTTAAGTGCTGCCCAATCTGCTGCAGA
TGCTGCTGTTTATGCTCAAGACGATGCTAACTCATATGCTGCCGATGCATCATCTAACGCTAGTGCTGCT
AACTCAGCGGCATTAGCTGGTGATGAATCAGCCGCTAATAGCTTTAGCACCGCTGCTAGTCAAGCTGCTG
ACTCAGCAATGAGTGCATCTAACGTTGCTCAAACTGCTTCTAATGCAGTGACAACTGCTAGTCAAGCTGC
ATCTAGTTACGCTAGCGAAGCTGCATCCGCTGCATCTGCAATAAGTCAAGCTGCCGAGGCAATGAGTAAT
GCCGTTCAATCTGCACAATCAGAAGCGGGTTCTGCTAATGCCAACGAAAGTAGTGATCGGGCAAGTAATG
CTGCTGATGCTGCCCACAGCAATGCAGACGTTACTGACGAATATAGAAGTAAGGCTGATAGTTCAACTTC
ACTAACTAATGATACGGTCAGTGAATTAAACCCAGTTGTTGATAGTGTGGCTCAAAACTCACAAGCAATT
GATGACTTAGCTTCTAACTTCCCAAGTAACGCTACCATCTCAAGCGCTGCTCAGGTTGCTAGTGCTGCTA
ATTCCCAAGCTAGTTCCGCATACGCTGCTGGAAACGAAGCTAGCATCACTGCAAGTAACGCCAATAGTAA
GGCTGCCGAAGCAACTTCATTAGCGATTTCAAATGCTGAAGTCGCCGACTCATTGGCTGCTCAGGCTAGT
TCAGCTGCGCTAGCTAACGATCCAAGTACTGCAGCTAGCTTTGCAGATCAAGCTAGTCACTACGCTAGTG
AAACAAAACGTTCTGTTTCAGCCGCTAGTCAAGCGGCTGCTGATGCTGCTTCTGCTGCTAGTCAGGCCGT
TAGTGCTTCTAACGCTGCTGACGATGCCCTTTCATTAGCGCAAAGTGCTTATAATGTGGCAAATAATGCT
GCTAGCTCAGCTGTTCAAACTTCTGATGGTGTTAATGATGACGTTGATCAAGCTGCTAGTGCTAGTTCCC
AAGCTGCTAGCCAGGCACAACAAGCTGGTCAGTCATTTAACGCTACTAGCAATACGGTTAACTCGATTGC
AAATGATGCTAGTGATGTTGCCAGGTCTGCTGCAGAAGCTTCTAAGGCTGCTTCTATTGCTAGTGGGGTT
GCAAATAGTTATAGCGATAACTCTGCCATCAGTGTTGCTAATTCCACTGCCAATAGTGCTGCTGTTGATG
CATCTAATGCTGCTAGTCAGGCTAGTGCCGCTAAGTCTACTGCCGATAGTGCATTCCAAGACGCCAGCGT
TGCTAACAGTAATGCCAACACCGCTGCCCAATCTGCAGCTAGTTACTACAATGCTGCATCAAGTGCTGCT
AGTCAGGCCATTAGTGCTGCCCAAGCAGGGGACCAATCAACTGCTGACCGGTACAGTAGTGCAGTCAAGA
GTAATACTGATGCTGCTAATGCTGCATCTAGCGTTGCTAGTTCAGCATTAAGCACCGTTAATTCTGCAAG
TGTAGTGGCTAGTCAACAAGCAGACCAGGTTAAGCAAGCAAGTACGGCTGCTAGTCAGGCGAACTCAATT
GCCCAGTCTGCTGCCCAAGCCGCTCAATCATTGGCAGGCTCCATCGATGCAAGTCAAAATGGAGACCGGG
CTTCCTCAGCTGCTAGTTTAGCTACTGATGCAGCTACCGATGCAGATAAATACGCATCAGCTGCTGAAAC
GGCTTCAAAGGCAACTGATCAAACTAACGCTAGCACGAGTGGTTTCTCACAAACTGCATCGAGTGCTGCC
TCTGAAGCTGCTGATCAAGCTGCTAGTCATCCTCAAAACAGTGTGATTAGCTCTGCTGCATCAGTTGCTA
GTGGTGCTAACCAAGCTGCTAGCCAAGCAATGAGTAGTGCTAATGACCAAGCCAAGTCCGCTAGTTCTGC
ATTCGAAGCTGCATCTAGTGCAGCAGAGCTTGCCAGTTCAGCTGCTAGTGTTGCAAATGATTATGCTTCG
AAAGCCAATGAAGCTGCTAAGCAAGAAGATAAGACCGCTGCTGCTTCATTAGCAGATCAAGCAAGTAGTG
CTGCCCAAGCTGTACTTGATCACAAGGCTCAGGCTAGTGCTGCTGCTGATTCCGCCGCTAGTGCTTCTAA
CGCTGCTGTAGAATTAGCTAACAGTGCAAGTAGTCAAGCTTCAATCGCTGCTTCTGCTAATTCAGTTGCT
GCTAGTGCGGCAAACTCAGCAAGTGCTACCATCAGTCAAGCAAATGACAACAATAGTCGGGCTTCTAATG
CTGCCAGTCAAGCTAGTTCCGCTAATAGTGGTGCCAACCAAGCTACTTCTAATGCAGCTAACTCTGCCTC
AATTGCCAGTCAAAACGATACGGCCGCTTCGCAAAGTGCAAATGATGCTCACTCAGCTTACAACCAAGCC
ATTGAAGCTTCCGAAGCTGTTGCTAAGCATAGTGAAGTTGATGGCATGAGTTCTGCTGTGCAAGCTGCTA
AGGATGCTGATCAGGCTGCCTCAAGTGCTGCCAGTGCGGCTAACTCAGCTAACCAAGATGCCCAATCAGA
[truncated: 1,673,268 more chars]
